# Supplementary material for: IUTA: a tool for effectively detecting differential isoform usage from RNA-Seq data
Source: BMC Genomics. 2014 Oct 6;15(1):862. doi: 10.1186/1471-2164-15-862 (PMC4195885; doi:10.1186/1471-2164-15-862)
Supplement: Supplementary file 2 — Additional file 2: Differential_IU_genes. This Excel file lists all genes identified by IUTA as exhibiting differential isoform usage between any two of the six mouse tissues. The RNA-Seq data sets were from the Mouse Genomes Project at the Wellcome Trust Sanger Institute (accession number: ERP000591). The file contains 15 columns (one for each of 15 pair-wise comparisons among 6 mouse tissues), the genes identified as having differential isoform usage between two tissues are listed under the column corresponding to those two tissues. The FWER is controlled at 0.01 by Bonferroni correction for each comparison. (XLSX 70 KB) [file 12864_2014_6529_MOESM2_ESM.xlsx]

## Sheet: Sheet1
This Excel file lists all genes identified by IUTA as exhibiting differential isoform usage between any two of the six mouse tissues.
The RNA-Seq data sets were from the Mouse Genomes Project at the Wellcome Trust Sanger Institute (accession number: ERP000591).
The file contains 15 columns (one for each of 15 pair-wise comparisons among 6 mouse tissues), the genes identified as having differential
isoform usage between two tissues are listed under the column corresponding to those two tissues.
The FWER is controlled at 0.01 by Bonferroni correction for each comparison.
liver.spleen	liver.thymus	liver.lung	liver.heart	liver.hippocampus	spleen.thymus	spleen.lung	spleen.heart	spleen.hippocampus	thymus.lung	thymus.heart	thymus.hippocampus	lung.heart	lung.hippocampus	heart.hippocampus
2410002O22Rik	1600014C10Rik	1300002E11Rik	Add1	1700021K19Rik	Actr3	Anapc5	Ablim1	6430548M08Rik	Abi1	2310022A10Rik	1110021J02Rik	Agap3	1700021K19Rik	Abl1
4931406C07Rik	2310044G17Rik	Abi1	Adk	2310044G17Rik	Cd74	Cd44	Atp2a2	Abi1	Ablim1	Ablim1	1500011B03Rik	Atg16l1	Abi2	Abr
Abi1	Abi1	Ablim1	Araf	2410002O22Rik	Cdc14b	Cd74	Atp5g1	Ablim1	Ahi1	Agap3	2310022A10Rik	Atp2a2	Abr	Add1
Ablim1	Ablim1	Add1	Arap1	2810453I06Rik	Coch	Cflar	Capzb	Abr	Aldoa	Atp2a2	4930506M07Rik	Atp5g1	Acly	Adk
Acly	Acbd5	Aplp2	Atp2a2	4931406C07Rik	Cry2	Cldn25	Fbxw2	Adar	Anapc5	Atp5g1	Abi1	Cacna1c	Acsl3	Akap2
Cd74	Actr3	Arap1	B230120H23Rik	5730419I09Rik	Cxcl12	Cry2	Fnbp1	Ap2a1	Atp2a3	Camk2b	Abi2	Capzb	Acsl4	Araf
Cox7a2l	Add1	Atp5g1	Capzb	Abi1	Degs2	Cxcl12	Gfm2	Ap2b1	Atxn7l1	Capzb	Abl1	Cd44	Adam15	Atp2a2
Cxcl12	Adk	Bcat2	Cdc42	Abi2	Lsp1	Filip1l	Gls	Aplp2	Bnip2	Casp8ap2	Ablim1	Cdc42	Adam22	Atp6v0a1
Eif4a2	Alkbh7	Bicd2	Chn2	Abr	Nedd4l	Hdac6	Gpatch4	Arhgap21	Capzb	Cd44	Acp1	Cry2	Add1	Cacfd1
Fcgr2b	Anapc5	Bnip2	Clta	Acly	Pcbp2	Lsp1	Kif1b	Arhgef7	Casc4	Cdc42	Acsl4	Csnk1d	Add3	Cacna1c
Hdac6	Araf	Capzb	Col18a1	Acp1	Pfkm	Mgat1	Med14	Armc8	Cd247	Chn2	Adam15	Dtna	Agap3	Camk2a
Hjurp	Atp11c	Cd44	Cox7a2l	Acsl4	Plxdc1	Nedd4l	Mrvi1	Asap2	Cd74	Cnot6l	Add1	Epb4.1l5	Ahi1	Camk2b
Hsd11b1	Atp5g1	Cdkn1a	Csnk1d	Adck3	Ptprc	Nlrx1	Nasp	Atp13a2	Cflar	Cry2	Add3	Gnao1	Akap2	Camta1
Ifnar2	Atxn7l1	Ceacam1	Csrp3	Ak2	Puf60	Pcyt1a	Nlrx1	Atp2a2	Ctage5	Dlgap4	Adk	Kif1b	Aldoa	Capzb
Kif1b	Bcat2	Cflar	Ddx39b	Aldh7a1	Qars	Pdlim2	Pde4dip	Azin1	Ctnnd1	Dnm2	Agap3	Lims1	Ap2a1	Cdc42
Lifr	Bdh1	Col18a1	Dst	Amy1	Rnf144b	Phldb2	Pdlim5	B230206F22Rik	Cxcl12	Enpp2	Ak2	Mfge8	Aplp2	Clta
Mat2b	Bin1	Ctnnd1	Efemp2	Ank3	Slc25a13	Picalm	Pkm	Bclaf1	Ddx39b	Epb4.1l5	Akap2	Mical2	App	Cry2
Mxi1	Brd2	Cul4b	Epb4.1l5	Ap2a1	Slc44a2	Prkd3	Rabgap1l	Cacna2d1	Dnajc1	Erc1	Ankrd11	Nasp	Araf	Dbn1
Nedd4l	Btbd6	Cxcl12	Fxyd1	Ap2b1	Tfg	Qk	Rai1	Cadm1	Dnajc19	Fam73a	Ap2a1	Nedd4l	Arfgap2	Dlg1
Phldb2	Ccl25	Ddc	Gcnt2	Aplp2	Zfp41	Rps24	Slc44a2	Camk2a	Eif4a2	Fn3k	Ap2b1	Nsmce2	Arhgap12	Dock9
Picalm	Cd44	Ddx39b	Gnas	App	Nadk	Sell	Spna2	Cd247	Epb4.1	Fnbp1	Aplp2	Pde4dip	Arhgef7	Dst
Psen2	Cdk2	Dst	Il1rap	Araf	Cd44	Slc44a2	Tmem201	Cdc42	Ergic2	Gfm2	App	Pdlim5	Arid4b	Dtna
Pth1r	Cdkn1a	Efemp2	Kif1b	Arfgap2	Ppp1r16b	Spn	Tpm1	Cldn25	G2e3	Gls	Araf	Pkm	Arrb1	Dync1i2
Ptpn6	Cdv3	Epb4.1	Lamp2	Arhgap12	Svip	Stx3	Zfp655	Clta	Gsn	Gpr56	Arfgap2	Ppp2r3a	Asap2	Dynlt1a
Rtn4	Chdh	Epb4.1l5	Lpin2	Armc8	Mllt3	Tfg	Arhgap6	Cnp	H2afy	Haus7	Arhgap15	Prpsap2	Atg16l1	Eif4g1
Rxrg	Cinp	Filip1l	Mapk1	Asap2	Zxdc	Tiam1	Spnb2	Coch	Irak1bp1	Hdac7	Arhgef7	Rabgap1l	Atp2b4	Epb4.1l1
Slc11a2	Cmah	Gyk	Med22	Atp2a2	Med16	Ube2h	Rps24	Col4a3bp	Kazn	Hnrnpf	Armc8	Rpgrip1	Atp8a1	Epb4.9
Slc25a13	Col18a1	Hsd11b1	Nasp	Atp5c1	Syk	Zxdc	Cdc42	Cry2	Ldb1	Ifnar2	Arrb1	Spnb2	Atp9b	Erc1
Slc45a3	Cops7a	Idnk	Ndrg2	Atp6v0a1	Tsc22d4	Pfkm	Ppp2r3a	Cxcl12	Lims1	Kctd1	Atp2b4	Stx3	BC005764	Fam70b
Srsf10	Cul4b	Ifnar2	Nedd4l	Atp9b	Eif4a2	Atp2a3	Csnk1d	Cyfip2	Lman1	Kdm3a	Atp5g1	Synpo	Bicd2	Gfm2
Stx3	Cxcl12	Kat5	Nsmce2	B230120H23Rik	Ncoa4	Ablim1	Dnm2	Dbn1	Lrrfip1	Kif1b	Atp6v0a1	Tmem116	Bin1	Gls
Syk	Cyhr1	Kif1b	Papss2	B230206F22Rik	Larp4	Mllt3	Evl	Dctn1	Madd	Lims1	Atp8a1	Tpm1	Brwd1	Gnal
Trim39	Ddx39b	Lcp1	Pde4dip	Bag6	Cdk2	Mapk14	Vldlr	Dctn2	Mfsd4	Magi3	Atp9b	Ube2h	Cadm1	Gnas
Slco2b1	Dnajc1	Lifr	Pdlim5	Baiap2	Prkacb	Bicd2	Anapc11	Dlc1	Mgat1	Med14	Atxn7l1	Vdac3	Camk2d	Gpm6a
Tmem201	Dnajc19	Lman1	Phka1	Bcas3	Rgs12	Ctnnd1	Pfkm	Dlg1	Mprip	Med22	B230206F22Rik	Vldlr	Camk2g	Il1rap
Zxdc	Dst	Lpin2	Pkm	Bclaf1	Syvn1	Eif4a2	Fn3k	Dync1i2	Myo9b	Mfge8	Bag6	Yap1	Camta1	Kif1b
Rrbp1	Eif4a2	Lsr	Ppfibp2	Bdh1	Tmem39a	Syne1	Emc1	Dynlt1a	Myst2	Mfsd6	Baiap2	Ppfibp2	Camta2	Klc1
Pcyt1a	Enpp2	Macf1	Prdm2	Bicd2	Atxn7l1	Shoc2	Rgs12	Eef1d	Nedd9	Mtf2	BC005764	Magi3	Ccdc127	Ltbp4
Slk	Entpd5	Magix	Prlr	Bin1	Stra6	Abi1	Med16	Eif4a2	Nsmce2	Nadkd1	Bcas3	Clta	Cdc42	Mapk1
Igf1	Epb4.1	Map3k7	Psen2	Bmp1	Epb4.1	Madd	Ifnar2	Eif4e2	Pecam1	Nasp	Bcat1	Gnas	Celf2	Mcf2l
Tulp4	Epb4.1l5	Masp2	Pth1r	Brd2	Deptor	Tpm3	Tpd52	Emc1	Picalm	Nedd4l	Bclaf1	Ndrg2	Chid1	Mfsd6
Atp5g1	Ergic2	Mat2b	Qsox1	Btbd6	Armc9	Shisa5	Gpr160	Ensa	Plod2	Nsmce2	Bicd2	Gpr56	Clasp2	Mical2
Slc39a14	Far1	Ndrg2	Rabgap1l	Cacfd1	Pacsin2	Cldn12	Lzts2	Eps15	Ppp1r12b	Odf2	Bin1	Ap2a1	Clip2	Mtap4
Ank3	Fbxw2	Nfib	Slc38a3	Cadps2	Glmn	Pacsin2	Ap2a1	Eps15l1	Prkd3	Papss2	Bmp1	Zfp655	Clta	Myadml2
Anapc5	Fiz1	Nmi	Slc39a14	Camta2	Tacc1	Hjurp	Dis3l2	Evl	Qk	Pde4dip	C1qtnf1	Pacsin2	Col4a3bp	Nasp
Gfm2	Gas7	Numb	Slk	Caprin1	Isg20	Adcy7	Pcdh7	Faim	Rbfox2	Pkm	Cacna2d1	Vamp1	Copg	Ndrg2
Net1	Gcnt2	Pank1	Smyd1	Capzb	Arhgap24	Anapc11	Nfatc2	Fam73b	Rcbtb2	Ppfibp2	Cadm1	Syne1	Ctage5	Nedd4l
Bdh1	Gmfg	Pcsk5	Spnb2	Cdc42	Ramp1	Arhgap6	Vdac3	Fau	Rcsd1	Ppp2r3a	Cadps2	Gcnt2	Cttn	Nqo2
Idnk	Gnas	Pdgfra	Sqrdl	Chn2	Rnf38	Azin1	Lims1	Fbxw2	Reps1	Prpsap2	Camk2a	Ace2	Cyfip2	Ogdh
Sept10	Gyk	Phka1	Tjp1	Clasp1	Itgb4	Cttnbp2nl	Rapgef4	Fmnl1	Rnf145	Psat1	Camk2b	Fnbp1	Dbn1	Otub2
Bcat2	Hjurp	Pkp4	Tmem201	Clta	Mfge8	Ciz1	Apoo	Fnbp1l	Rpl19	Rabgap1l	Camk2d	Cd151	Dctn1	Papss2
Rab11fip1	Hmga1	Pls3	Tmem33	Cnnm3	Osbpl1a	Atxn7l1	Armc9	Gls	Rps24	Rapgef4	Camk2g	Lamp2	Dctn2	Pcdh7
Nfatc1	Hsd11b1	Plscr3	Tomm6	Cnp	Pum2	Itsn1	Dlgap4	Gnal	Sell	Rps24	Camta1	Fxyd1	Dlg1	Pde4dip
Osbpl1a	Idnk	Prdm2	Tpm1	Col4a3bp	Sirt3	Sept10	Rtn4	Gnas	Sh2d3c	Satb1	Camta2	Ank3	Dnlz	Pdlim5
Arhgap6	Ifnar2	Prkd3	Ube2m	Copg	Syce2	Rgs12	Abcc9	Golga2	Shisa5	Serbp1	Capzb	Rbfox2	Dnm3	Phyhipl
Itsn1	Iigp1	Pth1r	Vdac3	Cpeb2	Fcgr2b	Atp2c1	Cnot6l	Gpm6a	Slain2	Sh3kbp1	Casc4	Pkig	Dock9	Picalm
Dennd2d	Kalrn	Qk	Zfp655	Csde1	Dab2	Aplp2	Sorbs1	Hmbs	Slc25a13	Slc44a2	Ccdc127	Dis3l2	Dst	Ppp2r3a
Hgd	Kat5	Qsox1	Steap3	Ctage5	Loh12cr1	Rasgrp3	Dab2	Hnrnpf	Slc44a2	Slco3a1	Cd247	Ablim1	Dync1i2	R3hdm2
Cul4b	Kif1b	Rabgap1l	Rbfox2	Ctnnd1	Epb4.9	Rbm47	Tmem33	Iqsec1	Slco3a1	Smarcc2	Cdc42	Nadkd1	Dynlt1a	Rab6a
Lpin1	Lamp2	Rbm47	1300002E11Rik	Cul4b	Ttc8	Cep250	Abi1	Itsn1	Sltm	Tmem201	Celf2	Polg2	Egfl7	Rabgap1l
Usp14	Lcp1	Rnase4	Slc11a2	Cxcl12	Ldb1	Capzb	Mpp6	Itsn2	Snx12	Tmem33	Celsr2	Tmem33	Eif4e2	Rcan2
Ppp2r5c	Lifr	Rps24	Suv420h2	Cyfip1	Gpr56	Snx12	Synpo	Jdp2	Snx27	Tnnt2	Chchd6	Clasp1	Eif4g2	Rgs12
Lcp1	Lman1	Sbf1	Bdh1	Dctn1	Qk	Slc11a2	Rasgrp4	Kcnab2	Spn	Tpm1	Chn2	Abcc9	Eps15l1	Rtn2
Sesn1	Lmo4	Sec16b	Pkp4	Dctn2	Rpap1	Slain2	Odf2	Kif1b	Spnb2	Ung	Clasp2	Chpt1	Etl4	Schip1
Fetub	Lpin2	Shisa5	Rtn4	Ddc	Tnfrsf18	Rabgap1l	Rpap1	Kif2a	Stx3	Vamp1	Clta	B230120H23Rik	Extl2	Sin3b
Wdr59	Lsm2	Slc10a3	Rcan2	Ddx39b	Samhd1	Tcirg1	Hnrnpf	Ltbp4	Tmem164	Vdac3	Cnp	Pkp4	Fam110a	Slc44a2
Cdv3	Lsr	Slc11a2	Magt1	Dido1	Cd247	Taok3	Sphk1	Mars	Tpm3	Vldlr	Col4a3bp	Plec	Fam116a	Slc5a6
Syne1	Macf1	Slc25a13	Tpd52	Dlg1	Jarid2	Deptor	Cd247	Mbp	Ube2h	Whsc1	Copg	Mapk1	Fam76a	Spna2
Srr	Masp2	Slc7a2	Yap1	Dlg3	Nt5c3l	Pkm	Pacsin2	Med14	Whsc1	Whsc1l1	Crmp1	Med14	Fgfr2	Spnb2
Reps1	Mocs2	Slk	Rapgef4	Dnm1l	Zfp219	Tulp4	Ap1b1	Mtap4	Taok3	Zfp655	Csde1	Tmpo	Fmnl1	Syne1
Pkm	Mprip	Srsf10	Vldlr	Dock9	Zfp169	Sesn1	Atg16l1	Mtap7	Bicd2	Pkig	Cstf3	Rapgef4	Fnbp1l	Tacc2
Med14	Mxi1	Steap3	Clasp1	Dync1i2	Tnik	Usp47	Polg2	Mtfr1	2010015L04Rik	Cd247	Ctnnd1	Serbp1	Gls	Taok2
Zfp219	Myo9b	Stx3	Smarcc2	Eef1d	Chn2	Reps1	Limch1	Nedd4l	Wnk1	Ankrd40	Ctsa	Immt	Gnal	Tecr
Fam134b	Nadkd1	Tjp1	Abl1	Ehmt2	Prrc2b	Armc9	Sox6	Nt5c2	Gngt2	Csnk1d	Cxcl12	Rrp8	Gnao1	Thsd4
Anapc11	Ncoa2	Tmem176b	Dlg3	Eif4a2	Ergic2	Cd247	Slc8a1	Ntng2	Col6a3	Dad1	Cyhr1	Rbbp6	Gnas	Tmem33
Trmt112	Ndrg2	Tomm6	Abcc9	Eif4e2	Hap1	Brwd1	Phldb2	Olfm1	Lsp1	Abi3	Dctn1	Ndufv3	Golga2	Tpm1
Mpst	Net1	Ube2h	Fbxw7	Eif4g1	Mtf2	Ddx39b	Osbpl1a	Parp6	Tiam1	Limch1	Dctn2	Klc1	Gopc	Traf3
Aplp2	Nfatc1	Ube2m	Mxi1	Eif4g2	Kdm3a	Tfdp2	Fam73b	Pcdh7	Fnbp1	Mapk1	Ddhd1	Qk	Gpm6a	Vamp1
Syvn1	Nmi	Usp40	Mical2	Ensa	Trim13	Eif5a	Ppp2r5c	Pfkfb3	Gnas	Pdlim5	Dgkz	Apbb1	Gpm6b	Vldlr
Armc9	Pank1	Naa10	Gne	Epb4.1l5	Rai1	Srsf5	Mrpl15	Pfkm	Ensa	Dis3l2	Dlg1	Cflar	Gria1	Wnk1
Clcn3	Papd5	Prr13	Polr3d	Epn2	Spin1	Arid4b	Inppl1	Picalm	Pkm	Tmpo	Dlg3	Pcdh7	H13	Zfp655
Ikbkb	Papss2	Papss2	Tcf25	Eps15l1	Hjurp	Nfia	Lsp1	Pip5k1c	5930416I19Rik	Abcc9	Dlgap4	Osbpl1a	Hopx	Zrsr2
Srsf5	Pecam1	Lpin1	Ppp2r3a	Exoc7	Daxx	Morc2a	Filip1l	Pkm	Brwd1	Yap1	Dnajb4	Trip10	Hsd11b1	6430548M08Rik
Dnm2	Picalm	Chpt1	Syne1	Fam116a	Afap1l2	Cd97	Mfge8	Ppp2r1b	Terf2	Ints8	Dnajc6	Slc44a2	Hspa2	Sgk1
Eml4	Plec	Slc39a14	Rps24	Fgfr2	Cep250	Rnps1	Arhgap27	Ppp2r5c	Hspa2	Synpo	Dnm1l	Rab11fip3	Il1rap	Prkacb
Tcf25	Polr3d	Nadkd1	A930005H10Rik	Fiz1	Pcyt1a	Ppp2r5c	Ndufv3	Prkacb	Iigp1	Ankrd11	Dock9	Zxdc	Inpp4a	Qk
Svip	Polr3e	Rbm6	Pls3	Fnbp1l	Asb1	Otud7b	Cyfip2	Prrc2b	Ints8	Araf	Dpp6	Tprkb	Itsn1	Gnao1
Comt	Ppp2r5c	Araf	Cyhr1	Foxp2	Mcart6	Mfap3l	Clta	Psap	Aplp2	B230120H23Rik	Dst	Wnk1	Itsn2	Pfkfb3
Nadk	Pqbp1	Acly	Tsc22d1	Gaa	Spnb2	2700007P21Rik	Pcyt1a	Ptk2b	Lifr	Cd151	Dtnb	Phc2	Jdp2	Nadkd1
Nmi	Prdm2	Atp2c1	Whsc1l1	Gas7	Psap	Rab11fip5	Tfg	Ptpn2	Luc7l2	Tsc2	Dut	Gfm2	Kif1b	Nacc2
Slain2	Ptbp1	Rusc1	Ablim1	Git2	Plec	Afap1l2	Picalm	Pum2	Nme2	Taok2	Dync1i1	Fbln2	Kif2a	Fnbp1l
Tomm6	Ptpn6	Fam134b	Ammecr1l	Gls	Erlin1	Ptprc	Sh3kbp1	Qk	Rnpep	Dut	Dync1i2	Ccdc46	Klc1	Phactr2
Lamp2	Qk	Osbpl1a	Tsc2	Gnas	Usp47	Rbms3	Ncoa2	R3hdm2	Plekhb1	Qsox1	Dynlt1a	Ap1b1	Limk2	Slc11a2
Arhgap17	Qsox1	Nfix	Haus7	Gne	Dclre1b	Slk	Sulf2	Rab11fip5	Gnb1	Fbxw7	Ece2	Phc1	Lman1	Celf1
Slc10a3	Rabgap1l	Dido1	Lrrfip1	Golga2	Neo1	Trim36	Tmem134	Rai1	Ghitm	Bcat2	Eef1d	Slc52a3	Lrrfip1	Pkig
Mtus1	Rapgef4	Fxyd1	Lpin1	Gorasp2	Far1	Tead1	A130010J15Rik	Rapgef4	Smarcc2	Magt1	Ehmt2	Sin3b	Ltbp4	Atp5g1
Sorbs1	Rbm6	Lrrfip1	Pard3	Gpd2	Rfx3	Fnbp1	Serbp1	Rnh1	Ssbp2	Ap2a1	Eif4a2	Pde4b	Macf1	Ptprr
Dnajc1	Reps1	Slc35b3	Ap2a1	Gphn	Shoc2	Lepre1	Bicd2	Rpl31	Eif4e2	Nfatc2	Eif4e2	Camta1	Madd	Celf2
Gmfg	Rnase4	Zc3h18	Atp2c1	Gpm6a	Nt5c3	Prex2	Fyco1	Rps24	Celf2	Tmem134	Eif4g1	Akap2	Magi3	Amy1
Ptk2b	Rnmt	Vps26a	Gprc5c	Gpr137	Trmt61a	Sulf2	Unc93b1	Rtn3	Ankrd11	Lrrfip1	Eif4g2	Taok2	Mapk1	Synj2
Fbxw2	Rtn4	Trp53inp1	Fn3k	H13	Wars	Zmym5	2310022A10Rik	Rtn4	Zfp318	Hltf	Emc1	Mpp6	Mapk14	Oxr1
Bin1	Rxrg	Lamp2	Ddc	Hbp1	Mgat1	Erlin1	Ankrd40	Sgk1	Tnfaip8	Celf2	Eml4	Sorbs1	Mapk9	Fam73a
Fbxw7	Samhd1	Gorasp2	Nfib	Hmbs	Srsf5	Eps15l1	B4galnt1	Sidt1	Sytl2	Phka1	Ensa	Elovl1	Mbnl2	Etl4
Hmbs	Seh1l	Itsn1	Camk2d	Hnrnpa3	Hdac7	Asph	Trmt112	Sin3b	Ipcef1	Gnas	Eps15l1	Rapgef1	Mbp	Mapk9
Acin1	Slain2	Mtus1	Taok2	Hnrnpab	Dnajc6	Eml4	Asph	Slc11a2	Sepp1	Rxrb	Exoc7	Tmem134	Mcf2l	Pdlim7
Add1	Slc10a3	Snx10	Lmna	Hnrnpd	Rpl31	Rcsd1	Sin3b	Slc8a1	Ciz1	Ndufs1	Fam116a	Spna2	Med14	Eef1d
Apobec3	Slc11a2	Far1	Abr	Hopx	Exosc8	Gpr56	Itsn2	Src	Rnf144b	Tacc2	Fam120b	Erc1	Mfge8	Rbfox2
Pklr	Slc22a18	Pvrl3	Yars2	Ikbkb	Nbr1	Fcgr2b	Wwtr1	Srsf5	Wasl	Anapc11	Fau	Whsc1	Mfsd4	Macf1
Samhd1	Slc2a9	2700007P21Rik	Itsn2	Il1rap	Syne1	Cbfa2t3	Tcf25	Syne1	Fxyd2	Mpp6	Fgfr2	Mlf1	Mical2	Tpm3
Efemp2	Slc39a14	Brwd1	Glrx2	Immt	Rbmx	Ensa	Polr2m	Synpo	Klc1	Ttpal	Fmnl1	Psap	Mink1	Myadm
Fam73b	Slc39a7	Gcnt2	Bicd2	Itsn1	Dnmt1	Anxa9	Nsmce2	Taok2	Tmem33	Pkp4	Fn3k	Cyfip2	Mprip	Pxk
2810453I06Rik	Slc45a3	Ank3	Eif4g2	Itsn2	Slc12a6	Gpatch4	Tpm3	Tcf20	Rbms2	Spna2	Frmd4a	Ddhd1	Mpzl1	Limch1
Mtfr1	Slk	Insig2	Prr13	Kalrn	Otud7b	Rab11fip1	A4galt	Tcf25	Cdc42	Pcdh7	G3bp2	Arhgap24	Mtap2	Ntf3
Smarca2	Spnb2	Gne	Rbbp6	Kif1b	Cyfip2	2410002O22Rik	D3Ertd751e	Tiam1	Atp13a3	Prkacb	Glo1	Prrx1	Mtap4	Dnaja1
Apoc1	Spopl	Cldn12	Lonp2	Lifr	Bcas3	Rbpj	Rtn3	Tmem134	Mtif3	Plec	Gls	Epb4.1	Mtap6	Hopx
Pkig	Srsf10	Slc39a7	Snx10	Lman1	Hmga1	Srr	Taok3	Tmem201	Tnrc18	Ece2	Gnal	Camk2g	Mtap7	Cacnb1
Gnas	Steap3	Cmah	Ube2i	Lmna	Rnps1	Tcof1	Ddhd1	Tnik	Hdac7	Lamp2	Gnas	Porcn	Myo1b	Kcnip2
Rassf1	Stx3	Tprkb	Atg7	Lmo4	Ttc39a	Csnk1d	Ctnnd1	Tpd52	Tspan8	Ap1b1	Gnb1	Gls	Myst2	Jdp2
Dlc1	Syk	Tpst1	Slc44a2	Lpin1	Tpd52	Tspan2	Mapk14	Tpm1	Ctsa	Casz1	Golga2	Atg7	Nelf	Asap2
Tmpo	Tacc2	Lgals9	Cdv3	Lpin2	Dgkz	Slc39a8	Eif4e2	Tpm3	Cd36	Sh2d3c	Gopc	Itgb6	Neo1	Syngr1
Inadl	Tcf25	Gigyf2	Sec14l1	Lrrfip1	Slc2a9	Clec1b	Eps15l1	Traf3	Tcirg1	Wash	Gpbp1	Arhgef7	Nqo2	Dlg3
Cenpl	Tcn2	Kalrn	Rnase4	Ltbp4	Pigp	Lmo2	Ap2b1	Wnk1	Mtf2	Slc41a3	Gpm6a	Evl	Nrcam	Tnk2
Cd247	Timm22	Snx5	Plscr3	Map3k7	Cops7a	Ints9	Lrrc39	Zfp238	Prkacb	Lrba	Gpr137	Slc4a4	Nsmce2	Qsox1
Chn2	Tmem176b	Slc44a2	Nmi	Mapk1	Iffo2	Dlc1	Rtn2	Zfp60	Ifnar2	Abi1	Gprc5b	Reep6	Ociad1	Slc41a3
Mov10	Tmem201	Snx7	4931406C07Rik	Mapk14	Epn2	Osbpl1a	B230120H23Rik	Zrsr2	Osbpl9	Frmd4a	Gt(ROSA)26Sor	Slc41a3	Ogdh	Med22
Ncoa2	Tomm6	Fhl1	Zrsr2	Mars	Slk	Etl4	Whsc1	Cdc14b	Cbfb	Clasp1	H13	Luc7l2	Oxr1	Nt5c2
Gne	Trp53inp1	Aldh7a1	Sun1	Mcc	Mat2b	Tpm1	Ddx39b	Rbbp6	Tacc1	Stoml1	H2-Ke2	Ptpn2	Parp6	Plec
Etl4	Ttc39a	Slc29a1	Med14	Med14	Fiz1	Foxp1	Slc38a10	Serbp1	Hnrnpm	Purg	Haus7	Ppp1r12b	Pcdh7	Chpt1
Ube2m	Wdr12	Galns	Tsku	Med22	Rbms3	Pja1	Wnk1	Osbpl5	Acsl4	Ncoa2	Haus8	Fbxw7	Pdlim2	Gpd2
Suv420h2	Ypel3	St6galnac6	Rapgef1	Mef2c	Htra3	Vps26a	Psmd2	Bin1	Tfpi	Ndufv3	Hnrnpa3	Osbpl9	Pdlim5	4930506M07Rik
Lmna	Slc35b3	Cttn	Masp2	Mgll	Zkscan3	Lclat1	Ints9	Ogdh	Klhdc3	Epb4.1	Hnrnpab	Frmd4a	Phactr1	Odz3
Prkacb	Cox7a2l	Bdh1	Slc45a3	Mical2	Shroom3	Snx27	Slc11a2	Eif4g1	Ppp2r5c	Spnb2	Hnrnpf	Haus7	Picalm	Gcap14
Pacsin2	Abl1	Fcgr2b	Dnaja1	Mink1	Ppp2r5c	Hps3	Plec	Araf	Dguok	Cav1	Hnrnpm	Med22	Pja2	Speg
Cdk2	Atp6v0a1	Golga2	Srsf10	Moap1	Pou2f1	Gnas	Cxcl12	Acp1	Echdc1	Clec9a	Hspa5	Schip1	Pkig	Apbb1
Ppil2	Fam134b	Igf1	Fbxo6	Mprip	Golga7	Prr13	Med1	Rabgap1l	Dynlt1a	Tcf25	Ifnar2	Slk	Pkm	Bicd2
Slc39a11	Tmpo	Slc45a3	Magix	Mtcp1	Rtn3	Isg20	Tfdp2	Celf2	Slk	Igf1	Iigp1	Uspl1	Pkp4	Adarb1
Fgfr3	Pkp4	Gramd4	Inppl1	Mtfr1	Hmbs	1700021K19Rik	Sh2d3c	Etl4	Add3	Yars2	Il1rap	Naca	Plec	Pde1a
Erlin1	Cxadr	Tpd52	Tsc22d4	Myo1b	Adck3	Arhgap24	Ccdc9	Nedd9	Pcx	Arhgap24	Immt	Nckap5	Plekhb1	B230120H23Rik
Epsti1	Smyd1	Syne1	Ctnnd1	Myst2	Eif5a	Acsl4	Fam13c	Camta2	Nadkd1	Map1lc3a	Itch	Tmem164	Prkacb	Rbfox1
Cd97	Gfm2	Rrbp1	Immt	Naa10	Slc5a6	Mprip	Camk2a	Ctnnd1	Sp110	Clip4	Itsn2	Yars2	Prkg1	Lnx1
Txnrd1	Prkacb	Zfp318	Rxrg	Nadkd1	Nlrx1	Epb4.9	Naca	Sema4a	Ociad1	Zbtb3	Jdp2	Cacna2d1	Psap	Ece2
BC068281	Lpin1	Atxn7l1	Siva1	Nav2	Rpl35a	Fam149b	Fam149b	Gt(ROSA)26Sor	Pml	Rbbp6	Kalrn	Limk2	Psd3	Gprc5b
Phyhd1	Fn3k	Pcx	Alkbh7	Ndfip2	Lmo2	Fam110a	Lmo2	Dclk1	Plekhb2	Luc7l	Kcnab2	Asph	Ptpn2	Parp6
Fmn1	Rrbp1	Dcn	Asph	Ndrg2	Gtse1	Rpl35a	Usp47	Egfl7	Atp2c1	Celf1	Kcnma1	Sept10	Pxk	A330009N23Rik
Chdh	Ammecr1l	Pex5	2810453I06Rik	Nelf	Phf17	Arap1	Smarcc2	Hjurp	Ncoa4	Gatad2a	Kif1b	Tlk2	Qk	Adck3
Ythdf3	2410002O22Rik	Phf21a	Filip1l	Nfib	Morc2a	Pld1	Psap	Rusc1	Tsc2	Arhgap27	Kif2a	Snap23	R3hdm2	Abcc9
Tmem176b	Nit1	Phc2	Slc4a4	Nfix	Rit1	Elovl1	Trex1	Epb4.9	Mtap4	Syne1	Klc1	Adk	Rab6a	Arhgef7
Sin3b	Ncoa7	Mxi1	Shisa5	Ngef	Tmsb10	Zfp764	Hmg20b	Tnrc18	Anapc11	Ccnd3	Lig1	Hnrnpf	Rap1gds1	Ank2
Pfkm	Map3k7	Zxdc	Gas7	Nit1	Dtymk	Add3	Araf	Dnm2	Cd97	Mfsd4	Lin9	Cttnbp2nl	Rapgef4	Igsf1
Iffo2	Prrc2b	Ovca2	Dnajc19	Nqo2	Ifnar2	Lgals8	Tcf7l2	Zxdc	Taf9	Gm14446	Lrrfip1	Gpm6a	Rbbp6	Cacnb2
Tpm1	Aldh7a1	A930005H10Rik	Hnrnpf	Nrxn1	Ptp4a2	Sgk1	Wdr59	Neo1	Ric8b	Rbfox2	Luc7l	Tmem184b	Rbfox2	Phc2
Lclat1	Eif5	Btrc	Ypel3	Nsmce2	Apobec3	Mfge8	Slc25a13	Sertad2	Gm13476	Mical2	Macf1	Tmem201	Reps1	Egfl7
Oxr1	Pkm	Hsd3b7	Lims1	Ociad1	Ablim1	Ciita	Col4a3bp	Slc38a10	Dbf4	Sorbs1	Macrod2	Ptpla	Rnh1	Gpc6
Gcnt2	Snx5	Wnk1	Sept9	Ogdh	Eif4a1	Ceacam1	Iffo2	Map4k4	Eps15l1	Ncoa4	Madd	Casz1	Rpgrip1	Clasp1
Slc6a8	Slc7a2	Il1rap	Wiz	Ogfod1	Timeless	Osbpl9	Pfkfb3	Hsd11b1	Eif5a	Ccdc132	Magi3	Enah	Rpl31	Ptpru
1700021K19Rik	Nedd4l	Steap2	Stx3	Olfm3	Gnas	Tcea1	Cox7a2l	Tjp2	Nfya	Trmt2b	Map3k12	Ifnar2	Rps24	Rtn3
Osbpl9	Zc3h18	Gnas	Unc93b1	Pank1	Ppm1b	Akt2	Pvrl2	Mink1	Lsm6	Pml	Map4k4	Tsc2	Rtn3	Enah
Smcr8	Ints8	Bmp1	Fyco1	Papss2	Camk2b	Gpm6a	Cep250	Atg16l1	Hsd11b1	Ssr4	Mapk1	D3Ertd751e	Sbf1	Sorbs1
Whsc1	Acin1	Csde1	Cnp	Pcsk5	Asph	Pum2	H2afy	Nipa2	Slc44a1	Vav3	Mapk9	Eif4e2	Serbp1	Cdkn1c
Acvr1	Icmt	Cd36	Lpin3	Pde1a	Ikbkg	Luc7l2	Tsc2	Ociad1	Cux1	Rapgef1	Mars	Cdv3	Sgk1	Ank3
Clec1b	Ovca2	Gcap14	Pdzk1	Pde4b	Pecam1	Csrp2bp	Ncoa4	Gcnt1	Rabgap1l	H2afy	Mast2	Slc20a1	Shisa5	Csnk1d
Lpin2	Dennd2d	Copg	Dad1	Pdzk1	Pqbp1	Tmem201	Ak2	Snx12	Smpd4	Rnf144b	Mbnl2	Slc25a13	Sin3b	Magi2
Rps24	March5	Ythdf3	Ndufv3	Pick1	Rbpj	H2afy	Arap1	Vdac3	Syncrip	Trip10	Mcf2l	Rtn3	Slc11a2	2410002O22Rik
Bcas3	Igf1	Ociad1	Hmg20b	Pip5k1c	Tfdp2	Cdc42	Nin	Dlgap4	Snx10	Ap2b1	Med14	Polr1d	Slc3a2	Fmnl1
Slc38a3	Med14	Pgcp	Tmem184b	Pja2	Prepl	Nedd9	Arhgap17	Atp2a3	Gcnt2	Cd36	Med22	Slc8a1	Slc44a2	Src
Masp2	Brd4	Mapk14	Abi1	Pkm	Fn3k	Ahi1	Pphln1	Sun1	Slc43a2	Picalm	Mfge8	Rps24	Src	Mapk14
Mllt3	Mef2c	Cops7a	Timm22	Pkp4	Kcnab2	Far1	Sun1	Mef2c	Rab6a	Slc4a4	Mfsd4	Mink1	Srr	Arfgap2
Prkag2	Slco3a1	Depdc5	Prkd3	Plekha6	C1qtnf1	Cdadc1	Sirt3	4930506M07Rik	Zxdc	Tpd52	Mink1	Brwd1	Strn3	Wibg
Pphln1	Rps24	Mgat1	C1qtnf1	Plekhb1	Rgs3	Inadl	Ppfibp2	Rrbp1	Gramd4	Trex1	Mkks	Tpd52	Strn4	Prkcz
Arap1	Psen2	Rbpj	Lifr	Polr3d	Sp110	Dcun1d4	Rasgrp3	Aph1a	Runx1	Ppp2r5c	Mon2	Mapk8ip1	Syne1	Rapgef4
Snx5	Usp14	Dyrk1a	Brd2	Ppp2r1b	Gpr160	Tank	Abi3	Tacc1	Hnrnpf	Bicd2	Mtap4	Dad1	Syngr1	Dgkz
Tmem184b	A930005H10Rik	Abl1	Pvrl2	Ppp2r5c	Epb4.1l2	Pou2f1	Med22	Mat2b	Suz12	Emc1	Mtap7d1	2310022A10Rik	Synpo	Wdr35
Asph	Tjp1	Cdv3	Il33	Prdm2	Tiam1	Clk1	Tmpo	Eif4g2	Mink1	Eif4e2	Mtfr1	Trmt112	Tacc2	1110012J17Rik
Il1rap	Cd247	Nedd4l	Osbpl9	Prkacb	Cux1	Fbxw2	Cd97	Lrrfip1	Nusap1	Tsc22d4	Mtss1	Mitf	Taok2	Polr1d
Atp2c1	B230120H23Rik	Tmem184b	Btbd6	Prkcz	Cep57	Gpm6b	Vamp1	Rapgef1	Ncoa2	Atg16l1	Myeov2	Mgat1	Tcf25	Npcd
St6gal1	Trub2	Krit1	Gcap14	Prrc2b	Net1	Pdlim5	Phf17	Slc3a2	Mbnl1	Usp2	Myo9b	Taok3	Tecr	Rtkn
Cyhr1	Ythdf3	Wdr59	Mib2	Psap	Slc35b3	Rpl31	Lrrfip1	Adck3	Rnase4	Tpm3	Myst2	Phka1	Tiam1	Ankrd40
Acsl4	Hbp1	Cmip	Bcat2	Psen2	Hvcn1	Smarcad1	Cnnm2	Nelf	Syne1	Ppm1b	Nacc2	Nfe2l1	Tmem134	Ablim2
Hps3	A230072C01Rik	Dlg3	Cacfd1	Ptpn2	Tcf4	Macf1	Limk2	Atp5c1	Dido1	Cacnb1	Nasp	Mfsd4	Tmpo	Camk2g
Ctla2a	1300002E11Rik	B230120H23Rik	Hopx	Pum2	Ciita	Med16	Fcgr2b	Akap2	Cacna1d	Zfp207	Ndfip2	Sh3kbp1	Tnk2	D19Wsu162e
Nfix	Tdrd3	Slc44a1	Ppp2r5c	Pxk	Gse1	Med1	Qars	Med16	Tk2	Akap2	Ndufs1	Inadl	Tpm3	2310022A10Rik
Dlg3	Ctage5	A230072C01Rik	Eml4	Qk	Prkag2	Runx1	Zfp219	Sbf1	Btbd11	Mprip	Nedd9	Col4a3bp	Traf3	Shisa5
Dock9	Prkd3	Ddx17	Tulp4	Qsox1	Slc39a14	Dnajc1	Sgk1	Spna2	Thrb	Pdik1l	Neo1	Tank	Ttc14	Immt
Taok3	Rbms1	Dnajc19	Gaa	R3hdm2	Tnrc6b	Lpp	Tsc22d4	Mtap7d1	Rbms1	Nbr1	Npcd	Mtus1	Ube2h	Ncoa2
Hnrnpa2b1	Lgals9	Rnf128	Dido1	Rab6a	Traf7	Prkacb	Sept6	Mcf2l	Cd34	Immt	Nsmce2	Hspb2	Ubp1	Phf21a
Tmem205	Atp13a3	Snx12	Ddhd1	Rabgap1l	Echdc2	2210408I21Rik	Gtpbp8	Lrrc49	Tacc2	Alg13	Nup37	Cnnm2	Vamp1	Mon2
Ciz1	Chkb	Ttc23	D3Ertd751e	Rap1gds1	Fnbp1	Ccdc53	Rbbp6	Med1	BC005764	Atg7	Ociad1	Ctnnd1	Vdac3	Mink1
Zrsr2	Cd163	Ubap2l	Slco2b1	Rapgef4	St6gal1	Lims1	Gt(ROSA)26Sor	Add1	Macf1	Jarid2	Odz3	Sybu	Vegfa	Myeov2
Ptbp1	Acly	Plec	Naca	Rbbp6	Cdadc1	Pla2g12a	Zfp207	Atp8a1	H2-Q7	Upp1	Ogdh	Comt	Wdr35	Ptprs
Srsf3	Ilk	Bri3	Fmo5	Rcan2	Tcirg1	Syncrip	Zfp764	Puf60	Dcn	Rrp8	Palm	Suv420h1	Wnk1	3110062M04Rik
Dgkz	Pum2	Fgfr3	Gfm2	Reep6	Sesn1	Tcf7l2	Shisa5	Ppp1r16b	Dlgap4	Rpgrip1	Parp6	Fam134b	Zfp207	Ptpla
Zfp295	St6gal1	Il33	Atg16l1	Reps1	Endou	Sirt3	Ddr1	Cep250	Sesn1	Rgs3	Parvg	D19Wsu162e	Zfp238	Itsn2
2310021P13Rik	Cenpl	Rtn4	Mpp6	Rnh1	Ilk	Epb4.1l2	Prkd3	Ptpro	Aebp2	Etohi1	Pcdh7	Tardbp	Zrsr2	Mapk8ip3
Phf8	Oxr1	St6gal1	Nav2	Rpf2	Pja1	Neo1	Irf5	Phactr2	Prr13	Qk	Phactr2	Tnk2	Prepl	Ehmt2
Il33	Mettl8	Glrx2	Numb	Rps24	Brcc3	Epb4.1	Tcf20	Git2	Lrba	Gas2l1	Picalm	Pdlim7	Kalrn	Pik3r1
Ubtf	Cd74	Wsb1	Ubqln1	Rrbp1	A130010J15Rik	Slc25a25	Dut	Dis3l2	Gorasp2	Clta	Pip5k1c	Myom1	Csnk1d	Ablim1
Ikbkg	Mrps33	Trmt112	Cd151	Rtn3	Trmt112	Spin1	Ehbp1l1	Dnm1l	Adk	Ddhd1	Pja2	Ak2	1500011B03Rik	Abi1
Bbs9	Ncoa4	Igsf5	Tmem134	Rtn4	Dhx57	Tor1aip2	Tmem184b	Sulf2	Ehmt2	Hexim2	Pkm	Pus1	Rnf14	Eml4
Il15ra	Dntt	Cox7a2l	Wnk1	Rusc1	Lepr	Ccdc9	Pkig	Mfge8	Spp1	Dnmt1	Pkp4	Mfsd6	1110012J17Rik	Ociad1
Polr2m	Gpd2	Pard3	Cd36	Sbf1	Lpp	Map4k4	Reps1	Tulp4	Csnk1d	Ccdc9	Plec	Dynlt1a	Ctsa	2310008H09Rik
Trappc9	Stat5b	1300010F03Rik	Pcyt1a	Scarb1	Hsd11b1	Mtus1	D19Wsu162e	Trim13	Adcy7	1700040I03Rik	Plekhb1	Tnnt2	Phyhipl	Lamp2
Stat5b	Dut	R3hdm2	Ost4	Sec24c	4933421E11Rik	Mkl2	Ogdh	Atp6v0a1	Serbp1	Ammecr1l	Pphln1	1700021K19Rik	Smarcc2	Arfgap1
Mef2c	Osbpl9	Polg2	Dgkz	Seh1l	Sgk1	Cd36	Ssr4	Osbpl1a	Ints9	Pvrl2	Ppp2r5c	C1qtnf5	Tcf20	Mprip
Rgs12	Snx10	Map3k12	Dlgap4	Sin3b	Zfp764	Wwtr1	Glt8d1	Mtss1	Cdv3	Sept6	Prepl	Bsg	Elovl1	Adam22
Cmah	Ddx17	Echdc1	Hnrnpa3	Slc1a2	Eif4enif1	Atp5c1	Tmsb10	Pkp4	Ppfibp1	Epb4.9	Prkacb	Abi3	Pfkfb3	Neo1
Car1	Eif4g2	Sin3b	Trip10	Slc25a13	Dnajb2	2900056M20Rik	Fzd5	Clcn3	Senp2	Gngt2	Prkcz	Anapc5	Bdnf	Anapc11
3110062M04Rik	Hsd3b7	Slco2b1	Mocs1	Slc38a3	Ei24	Myst2	Mink1	Acly	Ubp1	Ptpla	Prrc2b	Coro6	Zfp318	Dctn1
Ddx17	Zfp655	Ndfip2	Iigp1	Slc39a14	Cdc42se1	Slc39a7	Agap3	Ndfip2	Tcof1	Ube2m	Psap	Cnot6l	Cacna2d1	Adam11
Epb4.1	Wdr36	Ypel3	D19Wsu162e	Slc39a7	Kif20a	Kcnip3	Mprip	Plekha6	Mark3	Psap	Ptk2b	1300010F03Rik	D430036J16Rik	Bcas3
Aph1a	Sorbs1	Egfr	Papd5	Slc7a2	Smpd4	Acp1	Arhgap39	1700021K19Rik	Haus8	Capn3	Ptpn2	Arl2bp	Asph	Ankrd33b
Tsc22d4	Gne	Galnt1	Phc3	Slco2b1	Bbs9	Zfp318	Camk2g	Pphln1	Tmem176b	Snap23	Qk	2210408I21Rik	Eif4a2	Fyco1
Asap2	Il1rap	Rpf2	Spna2	Smarcc2	Mef2c	Hspa2	Aph1a	Armc9	Pias2	Dcun1d2	Qsox1	Mllt10	Ak2	Ascc1
Fnbp1	Eif4e2	Foxp2	Agap3	Sorbs1	Gpd2	Celf2	Ece2	1110021J02Rik	Urgcp	5930416I19Rik	R3hdm2	Smarcad1	Abi1	Gpr19
4833442J19Rik	Mapk1	F10	Gorasp2	Spag9	Zmym5	Psd3	Rapgef1	Fn3k	Icmt	Tmem194	Rab6a	Atat1	Arhgap21	Tcf25
Ndufs6	Pard3	Shoc2	Bnip2	Sqrdl	Cldn25	Oxr1	Etl4	Atp2b4	Csde1	Gng12	Rap1gds1	Dars	Cnp	Psat1
Rnps1	Gigyf2	Ccdc127	Trmt2b	Srr	Pdik1l	Nadk	Arhgap21	Erbb2ip	Tmpo	Sfmbt1	Rapgef4	Fip1l1	Ikbip	Bin1
Cldn12	Tsc22d4	Ccpg1	Elovl1	Srsf10	Arfgap1	Dennd2d	Ptpla	Fnbp1	AU040320	Tnk2	Rbbp6	Zfp207	Ddhd1	Tsc22d1
Abl1	Fcgr2b	Syncrip	Lipe	Steap3	Susd2	Vegfa	Rxrg	Pde4b	Slc11a2	Ints9	Rbpj	Morc2a	Rapgef6	Atp13a2
Lyn	Cux1	Dhrs3	Ptpla	Strn3	Ppm1h	Abi3bp	Mical2	Arfgap1	Naa10	Gpd2	Rgs12	Cav1	Rgs12	Osbpl8
Mprip	Dnaja1	Tmem33	Epn2	Syne1	Serpinb2	Smarcc2	Ubqln1	H13	Tmem201	Tlk2	Rnf14	Gcap14	Eps15	Kdm2b
Dut	Rab11fip1	Ensa	Rtn3	Syt1	Sepp1	Nfya	Net1	Mbnl1	Ccdc53	Ms4a7	Rnh1	Dlgap4	Kit	Prkg1
Alas2	Slc35a4	2310021P13Rik	Lcp1	Tacc2	Rab23	Mtif3	Pdlim7	Dgkz	Il15	1810020D17Rik	Rpl31	Tcf20	Slc7a2	Pde4b
Echdc2	Ubap2l	Mthfr	Tmem106c	Taok2	Bbs12	Zfp326	Pkp4	Rnps1	Tcf7l2	4933434E20Rik	Rps24	Rnase4	Rnpc3	Phactr1
Cnnm2	Tsc22d1	Dnpep	Stat5b	Tcf20	Il1rn	Wars	Endou	Senp2	Azin1	Xrcc6bp1	Rtn1	Rnf126	Hnrnpa3	Clec16a
Cnot6l	Siva1	Rnmt	Tcf7l2	Tcf25	Atp5c1	Pphln1	Puf60	March1	Net1	Pde4b	Rtn3	Cd99l2	Sirpa	Nelf
Ammecr1l	Plekhb1	Wac	Slc20a1	Tecr	Cep57l1	Wnk1	Eml4	Amy1	Adam15	B4galnt1	Rtn4	Eml4	Sars	Mbnl2
Deptor	Cdc42se1	Iigp1	Akap2	Timm22	Azin1	Dynlt1a	Ttpal	Arhgap17	Dpp4	Smpd4	Sars	Tspan2	Frmd4a	Fchsd2
Cmip	Ppil2	Tmpo	Porcn	Tjp1	Brwd1	Ttc8	Fau	Camk2g	Pank1	Ctnnd1	Sbf1	Mrpl15	Eef1d	Atg7
Lima1	Gm10033	Clec4n	Magi3	Tjp2	BC068281	Net1	Ace	Pxn	Ankrd40	Mllt10	Scap	Pfkm	Dlg3	Abi2
Rabgap1l	Spint2	Trub2	Dock9	Tmem134	Zfp655	Nbr1	Mbp	Wdr59	Wdr12	Fxyd2	Sec24c	Tars2	Mtap7d1	Faim
Snx10	Rab23	Cdc42	Fibp	Tmem176b	Def8	Ank3	Susd2	Plec	Tprkb	Eno3	Serbp1	Lmna	Armc8	Zxdc
Dnajb4	Kars	Ang	B4galnt1	Tmem201	Etl4	Plekha8	Mtap4	Synj1	Papss2	Rtn4	Sh3kbp1	Abl2	Erbb2ip	Ube3a
Wiz	Wnk1	4933426M11Rik	Wwtr1	Tmem29	Cd36	Ghitm	Mov10	Ptprs	Tnfrsf12a	Ubqln1	Sidt1	Insig2	Rbms3	Fam134b
Gprc5c	Pnpla6	Acbd5	Tmpo	Tomm6	Fxyd2	Dclk2	Camk2d	Limk2	Phka1	Naca	Sin3b	Kctd18	Enah	Cyhr1
Hipk2	Tpd52	Zfp219	Ptpn6	Tpd52	Rdbp	Aebp2	Phyhd1	Gpm6b	Srsf3	Ddr1	Skp2	Jmjd4	Hspa5	Itsn1
Prdm2	Comt	Rab11fip2	Fbxw2	Tpm1	Fbxo3	Golga7	Sept9	Usp14	Phactr2	Net1	Slc11a2	Zmym5	Map3k7	Wdr73
Qars	Sesn1	Tmem11	Lima1	Tpm3	Dnm1l	Mtfr1	Slc20a1	Zfp207	Cttnbp2nl	Polr1d	Slc3a2	Fxr1	Hipk2	Luc7l
Mrps10	Ccm2	Mef2c	Plec	Tsc2	Snx5	Armc8	Otud7b	Srr	Evi2b	Lsm2	Slc44a2	Pfkfb3	Bcas1	Stoml1
Nlrx1	Pdzk1	Papd5	Pkig	Ttc14	Sept6	Psme2	Syk	Mapk8ip3	Inadl	Evl	Slc4a4	Srsf3	Clasp1	Zfp60
Ceacam2	Gpr137	Ctage5	Dars	Ubp1	2410075B13Rik	Srsf3	Tnik	B4galnt1	Immt	Nab2	Smarcc2	Col6a3	Vldlr	Cacna2d1
Bclaf1	Wdr59	Thnsl2	Macf1	Usp14	Rassf1	Dyrk1a	Pde4b	Fchsd2	Glo1	Sepp1	Snx12	Nbr1	Bclaf1	Ppfibp2
Chkb	Dnm2	Pou2f1	Rpgrip1	Vdac3	Slc3a2	Cacna1d	Ak1	Deptor	Ppih	Eml4	Spnb2	Polr2m	Urgcp	Arrb1
Shisa5	Caprin1	Smarcc2	Zfp207	Vldlr	Arhgap25	Myef2	Luc7l2	Pxk	Mtap7d1	Gne	Src	Limch1	Gpbp1	Tnik
Lmo2	Tprkb	Zfp385b	Dtymk	Wdr35	Zpbp2	Adar	Dtymk	2310008H09Rik	Cbfa2t3	App	Srr	Lrp4	Cxcl12	C1qtnf1
Tpd52	Dlg3	Gbp4	Hmga1	Wdr73	Arap1	Ndfip2	Cldn12	Dguok	Ptpra	Actr3	Srsf5	Rnh1	Ngef	Sh3kbp1
Rreb1	Zc3h7a	Tsc2	Tmem176b	Wnk1	Slc39a8	Tmem164	Sertad2	Hnrnpa3	Gtf2i	Cnnm2	Stoml1	Dnajc19	Mat2b	Mpp6
Nt5c3	Phf17	Luc7l2	Sept10	Ythdf3	Hnrnpa2b1	Myh11	Atp5c1	Pcbp2	Polg2	Tufm	Strn3	Zbtb43	4930506M07Rik	Tor1aip1
Rapgef4	Smpd4	Ubr2	Mtcp1	Zc3h18	Cd27	Trim39	Sp110	Myo1b	Lig1	Cbll1	Strn4	Cd36	Wsb1	Rcan1
Tia1	Tspan4	Tspan4	Hdac7	Zfp207	Gpr64	Clcn3	Rpgrip1	Tmem39a	Rnpc3	Eif4a2	Syne1	Chn2	Agtpbp1	Psd3
Chpt1	Tmem39a	Snx27	Pdgfra	Zfp238	Ung	Galns	Deptor	Rab37	Slc20a1	Taok3	Syngr1	Luc7l	Dis3l2	Trmt112
Lrrfip2	Set	Comt	0610011L14Rik	Zfp385b	Mrps10	Ube2m	Svip	Rcan1	Cd84	Lancl1	Synj1	Kctd1	Pde4b	Vcan
Wdr12	Mat2b	Rabgap1	Abcc10	Ccpg1	AI837181	Rcbtb2	Rhot1	Capzb	Shank2	Arhgap25	Synj2	Galnt1	Slc4a4	Gphn
Psd3	Whsc1	Cnnm2	Ptprj	Erbb2ip	Zfp639	Mllt10	Slc16a10	Rab6a	Foxp1	5430405H02Rik	Synpo	Wdr59	Myeov2	Sema6b
Fam149b	Slco2b1	Btbd3	Rffl	Lrrfip2	Camk2a	Qars	6430548M08Rik	Oxr1	Synm	Mcrs1	Synpr	Vrk1	Tacc1	Cyfip2
Ptprc	Tpst1	Tsc22d1	Fiz1	Hnrnpm	Smarcb1	Rrp8	Vav3	Usp47	Ube2m	Ldb1	Taok2	Whsc1l1	Tpm1	Comt
Bfar	Ank3	Pde4b	Wars	6430548M08Rik	Ddr1	Ankrd17	Rbfox2	Ank3	Mdm1	Zfp169	Tcf20	Eif4g2	5730419I09Rik	1700021K19Rik
Set	Svip	Pja1	2210408F21Rik	Sun1	Ddx39b	Ate1	Tef	Sept6	Numb	Col4a3bp	Tcf25	Ubap2l	Eif2d	Lrba
Mib2	Rab6a	Csrp3	Pnpla2	Mtss1	Elp3	Maml2	Synj1	Pacsin2	Acp1	Gcap14	Tecr	Tcf25	Arl4a	Homer1
Rai14	Atl2	Tspan2	Osbpl8	Mkks	Ppp2r1b	Eif4a1	Ptprc	Rapgef6	Shoc2	Mrps36	Thsd4	Smarcc2	Ensa	App
Ppp2r3a	Naa10	Sec14l1	Eif4e2	4833439L19Rik	Stx5a	5930416I19Rik	Cdadc1	Hs6st2	Hps3	Cxcl12	Tmem134	Lrrfip1	Rrbp1	Atp5c1
Ccm2	Dnmt1	Mtcp1	Celf2	Brd4	Adcy3	Bclaf1	Vwa5a	Ola1	Arid4b	Cd97	Tmem201	Dusp22	Slain2	Ap2b1
Ralgps2	Dpp4	Rcan2	Ap1b1	Snx10	Dyrk1a	Lgals9	Tars2	Mfsd4	Rab11fip1	Svip	Tmpo	Strn4	Fxr1	Lpin1
Cyfip1	Tor1aip1	H13	Usp40	Slc4a4	Cdca2	Ly6e	Zbtb46	Sec24c	Sbf1	Srsf1	Tnk2	Pvrl2	Canx	Psmd2
Foxp4	Pou2f1	2410002O22Rik	Polr1d	Macf1	Mbnl2	Csf1	Fam134b	Apoo	Slc52a3	D19Wsu162e	Tnrc18	Osbpl8	Cyth2	Camkk2
Papss2	Csnk1g2	Tjp2	Reep6	Psd3	Gatad2a	Zmynd8	Cacnb1	Clip2	Dnase1l1	Ank3	Tom1l2	Tiam1	Dbndd2	Ehbp1l1
B230120H23Rik	Pkig	Nav2	Ndufs1	Arhgef7	Rnmt	AI837181	Clec9a	Sh2d3c	Zfp207	Lig1	Tpbg	Iigp1	Ankrd33b	Eif2d
Ltbp1	Usp40	Nit1	Ick	Pphln1	Ate1	Sertad2	Prr13	Ikbkb	Gtf2ird1	Enah	Tpd52	Zfp318	Thsd4	Atp2b4
Zc3h7a	Stx5a	Tmem2	Zxdc	Slc44a1	Satb1	Fam13c	Kcnab2	Scarb1	Atp11c	H2-Ke2	Tpm3	Lipe	Adcy3	Ankrd6
Sp110	Egfr	Myst2	Kdm4c	Brwd1	Dpy30	Apbb1	Senp2	Ak2	Pik3r1	Shisa5	Traf7	Rbpj	2010015L04Rik	Reps1
Tank	Apoc1	Ick	Pfkm	Akap2	Zscan21	Casc4	Prpsap2	Kifc3	Cyfip2	Asph	Triobp	Dcn	Nt5c2	Ap1b1
Dynll2	Ikbkb	Zrsr2	Slc6a8	Fam76a	Psme2	Tcf4	Inadl	1500011B03Rik	Odf2	Pwwp2b	Trpt1	Cnnm3	Cnnm2	Morf4l2
Map4k4	Cbx5	Cyhr1	Srsf3	Camk2d	Tjp2	Ncoa2	Erc1	Asph	Pdzk1ip1	Prosc	Tsc2	Fblim1	Ctnnd1	Kalrn
Polg2	Srsf3	Gmfg	Pum2	Map3k12	Dcun1d4	Mef2c	Magi3	Ece2	Dut	Kdm4c	Ttc14	Zcchc2	Slc25a25	Smarcb1
Elovl1	R3hdm2	Deptor	Col4a3bp	Magt1	Gimap8	Wasl	Schip1	Med23	Palm	Mtap4	Ubp1	Commd7	Wdr37	Naca
Ttc14	Prkag2	Stat5b	Tfpi	Tmpo	Sipa1	Prepl	Tfpi	Camkk2	Arhgef10l	Zfp41	Usp14	Alg11	Bnip2	Ret
Aptx	Zfp219	Nfia	Cdkn1a	Picalm	Steap3	Sec24c	Mbnl1	Nfatc2	Celf1	Dyrk1b	Vamp1	Wdr35	Scarb1	Pard6a
Tsku	Ctsa	Ube2i	Snap23	Elovl1	Rpain	Pitpnm3	Fxr1	Vamp1	March5	Slc35b3	Vdac3	Dnm2	Cadps2	Cd247
2310044G17Rik	Tmem184b	Pum2	Zmym3	Entpd5	Lgals8	Bbs9	Zfp821	Dock9	Haus7	Polg2	Wdr37	Zfp691	Atp6v0a1	Dclk1
Dnajc19	Pja1	Vegfa	Atxn3	Ilk	Mrvi1	Dab2	Eif4g2	Morf4l2	Hp1bp3	Ascc1	Wnk1	Cacnb1	Itfg3	Pde2a
Hnrnpc	Ube3a	Cadps2	Ecsit	1300002E11Rik	Ywhaz	Csde1	Zfp238	Gpd2	Phldb2	Ank2	Zdhhc12	Emc1	Seh1l	Zfp280c
Clk1	Zkscan3	Opa1	Ppp1r18	Add1	Lclat1	Ffar2	Trappc9	Pdlim5	Cmah	Hnrnpa3	Zfp207	Macf1	Srsf10	Btf3
4921524J17Rik	Bmp1	Wdr36	St6galnac6	Ablim1	Dync1i2	Atp2a2	Fgfr3	Atp9b	Nfia	Ccdc23	Zfp238	Alg13	Sh3pxd2a	Mkl2
Papd5	Mars	Lgals8	Zdhhc6	Jkamp	Fam149b	Tug1	Ldb2	Qars	Zfp655	Icmt	Zrsr2	Camk2d	Porcn	Dut
Bmp1	Arhgap12	Atf2	Commd7	Comt	AU040320	Sp110	Enpp2	Traf7	Arpp19	Gtf2ird1	Slc25a13	Zbtb3	Mon2	1110021J02Rik
Fyco1	Rab43	Pnkd	Ap2b1	Ttc19	Gpatch4	Sh2d3c		3110062M04Rik	Dcaf11	Tnik	Cpeb2	Adarb1	Rpl19	Wdr59
Timm22	Epsti1	Axin1	2010315B03Rik	Mon2	Tank	Rusc1		Arrb1	4933426M11Rik	Pphln1	Cyth2	Cyth3	Atp2a3	Gt(ROSA)26Sor
Vkorc1l1	Btrc	Bclaf1	Ttc19	Ube3a	Gas2l3	Orc2		Loh12cr1	A430071A18Rik	Ehbp1l1	Fyn	Spire1	Tmem184b	Pbx1
Steap3	Mapk14	Inpp5a	Slc10a3	Mtap4	Mllt10	Slc35b3		Ap1b1	Rabgap1	Rtkn	Brwd1	Ccdc127	Rtn2	Ikbkb
Cry2	Depdc5	Myst4	Oxr1	Traf3	Zfp708	Atp13a3		Eml4	Jarid2	Il1rap	B4galnt1	Fgfr3	Pnkd	Fis1
Yeats2	Phf21a	Akt2	Ank3	Faim	Clcn3	Dbndd2		Hnrnpab	Gjc1	Gorasp2	Atp13a2	Tmem42	Ipcef1	Mbnl1
Alkbh7	Rassf1	Aptx	Ak2	Gcnt2	Ednrb	Jak3		Ubp1	Rbm10	Rnf14	Mapk14	Tbc1d7	Gcap14	Phka1
Ncoa7	Suds3	Cxadr	Psap	Scap	Mov10	C1qtnf5		Schip1	Zfp446	Cep97	Slc44a1	Vwa5a	Prkcz	Pacsin2
Git2	Slc20a1	Ppp2r5c	Opa1	Hmga1	Stat1	Zbtb46		Atf2	Mat2b	Ogdh	Pak3	Enpp2	Clec16a	Plekhb1
Dtymk	Shisa5	Pcyt1a	Tmem11	Tsc22d1	Fam118b	Rbms2		Lnp	Rbpj	Eps15l1	Dis3l2	Stk40	A330009N23Rik	Pnpla2
Rnf144a	Ncor1	Siva1	Ptk2	Ppil2	Fam73b	Hnrnpf		Tmpo	Atxn3	Sgk1	Dlg2	Tfpi	Git2	1500011B03Rik
Tcf4	Taf9	Apoc1	Mapk14	Haus7	Arl4a	Araf		Atxn7l1	Fam76a	Rbpms	Scnm1-ps	Mllt3	Reep6	Fyn
2410075B13Rik	Nfix	Pkig	Smarcb1	Chpt1	Lmo4	Phc2		Golga7	Mbnl2	Ak4	Dguok	Eif2ak4	Ndufv3	Wdr37
Rpf2	Jkamp	4833439L19Rik	Ceacam1	Fbxw7	Sun1	Sun1		Dnajb4	Gpm6a	Ndrg4	6430548M08Rik	Eif5a	Uspl1	Fibp
Sept9	C1qtnf1	Slc6a8	Zfp219	Camk2b	Gtf2e2	Fgfr3		Exoc7	Rtel1	Zfp219	Ppp2r1b	Sirt1	Ikbkb	Lipe
Per1	Tulp4	Clasp2	1700021K19Rik	Slk	Pigc	Yeats2		Sema6d	Sel1l	Dlg3	Rbms3	Nfib	Phf21a	Cadm1
Mrps33	Deptor	Spag9	3110062M04Rik	Ifnar2	Eps15	Dmpk		Csnk1d	Jmjd1c	Nfatc1	Caprin1	Gorasp2	Ank3	Fxyd1
Cyth2	Acsl4	Tfpi	H2afy	Atg4c	Exosc1	Slco2b1		Tcof1	Clec9a	Comt	Gorasp2	Adcy3	Myo9b	Adam15
Gls	Wdr73	Tmem184a	Tpst1	Hnrnpc	Pfkfb2	Tnrc6b		Fam116a	Kcnip3	Pik3r1	Rab11fip5	Gas2l1	Faim2	Asph
Dnmt3b	Insig2	Hdac7	Cars	Tpst1	Dnase1l1	Gsn		Syvn1	Pex5	Gjc1	Ndufv3		Nedd9	Sept6
Hiatl1	2310021P13Rik	Hopx	Zkscan3	Snx5	Prrg1	1300002E11Rik		Hspa5	Ubr2	Sp110	Jmjd1c		Arpp19	Pkp4
Scoc	Dgkz	Cacna1d	Cep97	Rbm6	2700007P21Rik	Tnrc18		Arhgap39	6530418L21Rik	Itsn2	Glyr1		Plekha6	Cd34
Cd82	Adck3	Epn2	Cxcl12	U2af1	Srr	Ddx6		Skp2	Vav3	Atxn3	Mbp		1700020I14Rik	Camta2
Morc2a	Gtf2e2	Gpm6a	Inadl	Rhot1	Spg20	Rps27a		Ap3m2	Hjurp	Strn4	Nkain4		Epb4.1l5	Rapgef6
Cflar	Arap1	Pla2g12a	Gstz1	Sgk1	Pik3cd	Fhl1		Lmo2	Rhot1	Mink1	Rabgap1l		Taok3	Nlrx1
Znrf1	Aff1	U2af1	Kat5	Clasp2	2210404J11Rik	D14Ertd449e		Smarcb1	Camta1	Mkl1	Ltbp4		Gt(ROSA)26Sor	Ttpal
Map3k7	Gmeb1	Ces2e	Gtf2ird1	Fhl1	5730494M16Rik	Agfg2		Arfgap2	Srsf10	Phf17	Hnrnpd		Bag6	Fgfr1
Sox6	Gramd1c	Tcea1	4833439L19Rik	Kif21a		Rpap1		Rasgrp4	Rasgrp3	Rab23	Oxr1		Epb4.1l1	Acsl6
Irf5	4921524J17Rik	Btbd6	Tmem205	Prom1		A130010J15Rik		Spag9	Usp19	Bnip2	Etl4		Nacc2	Gpatch4
Zc3hav1	Sbf1	Rbfox2	Arhgap6	Sars		Kat2b		Ly6e	Atp2b4	Nedd9	Nbr1		Tpd52	Lrp4
Pqlc1	Glo1	Pdlim5	Etl4	Arhgap21		Lamp2		Cyfip1	Mtus1	Whrn	Tacc2		Kcnip3	Dach1
R3hdm2	Dyrk1a	Zmym5	Snx5	Asph		Ttc14		Asb1	Tspan2	Tcf7l2	4833439L19Rik		Rapgef1	Clip2
Azin1	Capn3	Zmym3	Rerg	Rnpc3		Sepp1		Triobp	Spsb3	Pdxdc1	Rapgef6		Mga	Armc8
Gcap14	Med7	Stag2	Fhl1	Nedd9		Gpr35		Arhgap15	Fip1l1	Fbxl12	Fis1		Nkain4	Arhgap39
Abr	Cflar	Hipk2	Lmo2	Commd6		Sorbs1		Cldn12	Tardbp	Alg9	Suds3		Osbpl1a	Tank
Klhl25	Tacc1	Acp1	Smc5	Egfl7		Sox6		G3bp2	Gmfg	Polq	Pum2		Ap1b1	Dlg4
2700049A03Rik	Zfp238	Cttnbp2nl	Gtpbp8	Ntrk2		Mapk8ip3		Fgfr1	Pphln1	Cuedc2	Aph1a		Tmem116	Mrpl1
Sun2	Nhsl1	Phf8	Tpm3	Fam134b		Osbpl5		Anapc11	Pdlim2	Romo1	Pfkfb3		Kcnip4	Zfp821
Ints8	Hbs1l	Prpsap2	Ttc23	Anxa6		Fam118b		Mal	Atp8a1	Zxdc	Iqsec1		Gpr56	Phf21b
	Mcc	Cinp	Gmfg	Etl4		Steap3		Filip1l	4930506M07Rik	Fbxo6	Rbmxl1		Mbnl1	8430427H17Rik
	Sun2	Camk2d	Ghr	Sf1		Tasp1		Inppl1	Wash	Zfp672	Fnbp1l		Tjp1	Ndufv3
	Itch	Sorbs1	Lipa	Atf2		Tmem2		Ttc8	Limch1	Luc7l2	Atp5c1		Fam120b	Git2
	Lmna	Immt	Rhot1	Sh3pxd2a		Tmem176a		Camk2d	1300010F03Rik	Ciz1	Yaf2		Hnrnpf	Orc6
	Cnnm2	Itfg3	Sipa1	Camk2g		Rnf145		Fyco1	Zc3hav1	Zfp280c	Atp2a3		Cnnm3	Mfge8
	Zfp949	Ly6e	Arhgap24	Rreb1		Mtf2		Shisa5	Ahcyl2	Zfp410	Fam168b		Hbp1	Porcn
	Azi2	Eif5a	Depdc5	Ola1		Ikbkb		Otud7b	Kalrn	Kazn	Gas7		Plcb1	Cdv3
	Rpf2	Yap1	Trim32	Ube2i		Ola1		Ctla2a	Ndfip2	Fmo5	Gpr56		Mtss1	Gopc
	Ptk2b	Amy1	Cyfip2	Mapk9		Dnajb2		Nf2	Dhx15	Camk2g	Atg16l1		Ptpru	Bdnf
	Cnot6l	Caprin1	Wdr35	Mkl2		Txlna		Syk	Aimp2	Ikzf1	Ghitm		Ric8b	Eps15l1
	Atp2c1	Ncald	Rab43	Hnrnpf		Slc12a6		Gopc	Rtn3	Rnh1	Shisa5		Mtfr1	Fn3k
	Prorsd1	Dram2	Wdr59	4933426M11Rik		Hvcn1		Cdv3	Gyk	Ak2	Terf2		B4galnt1	Srr
	Efemp2	Phc3	A730011L01Rik	Dnajc1		Ash2l		Arl4a	Ubtf	Tcf20	Sh3pxd2a		3110062M04Rik	Trip10
	Ppara	Sltm	Atp6v0a1	Zfml		Uspl1		Brwd1	Arhgap12	Rtn1	1700021K19Rik		Anxa6	Fgd4
	Tmc6	Postn	Fzd5	Myo9b		Ednrb		Pou2f2	Evi2a	Bsg	Fgf14		Yap1	Slc25a13
	Shank2	Sept9	Camk2g	A930005H10Rik		Aph1a		Map3k12	Fkbp2	D3Ertd751e	Cnnm3		Camk2b	Zbtb3
	Zfp710	Ptprj	Bsg	Ly6e		Gcnt2		Add3	Nfat5	Reps1	Def8		Emc1	Zfp516
	Prr13	Tmem237	Lgals9	B4galnt1		Flot2		Atp13a3	Ccdc9	Osbpl8	Brd2		Dtna	Coro6
	Copg	Aifm2	Caprin1	Atp5g1		Nin		Myeov2	Gls	Stx16	Anapc5		Pbx1	Epha7
	Pcyt1a	Cep97	Acbd5	3110062M04Rik		Inppl1		Rpf2	Mettl8	Lpin3	Ambra1		Tprkb	Nrxn2
	Rnf144b	Tcf7l2	Ly6e	Psmd10		Plekhg1		Zfp516	Lgals9	Fam134b	Ctage5		Eif4g1	Iigp1
	Spin1	Mink1	Sirt3	Urgcp		St6gal1		Ddx39b	Arhgap25	Tmem184b	Dnm2		Csda	Lmo4
	Dclre1b	Apobec3	Tank	Whsc1l1		Atxn1		Yaf2	Sec23b	Plekhb2	Map3k7		Ppp2r1b	Cdc14b
	Gramd4	Rnh1	Gas2l1	Tmem106c		Rnf6		Mocs2	Zc3h7a	Wdr59	Ikbkb		Sema6b	Pdxdc1
	Spag7	Cux1	Slc38a10	Mpzl1		Jmjd4		Fiz1	Arrb1	Sept9	Arl4a		Rbpj	Clip4
	Zmym3	Tpm3	Sp3	Skil		Ncoa7		Myadm	Zfp280c	Nme2	Sun1		Papss2	Add3
	Moap1	Slc25a22	Fxr1	Gyk		Dguok		Nol9	Bcl2	Myo9b	Erbb2ip		C1qtnf5	Zdhhc6
	Wiz	Tmem164	Pick1	Cars		Pkig		Cdadc1	Phf17	Nfat5	Pcbp2		Hnrnpm	Dnlz
	Rundc3a	Ppfibp1	A430005L14Rik	Rapgef6		Ogdh		Ifnar2	Sgce	Ppp1r18	Als2cl		Haus7	Tars2
	Cnp	Ccnc	Elp3	Abat		Gmfg		Tmem184b	Akt1s1	Myeov2	Rapgef1		Tmcc3	Lrrfip2
	Nav2	Atxn3	Lsm2	Clec16a		Atp13a2		Atat1	Tmem175	Sgk3	Csda		Lnx1	Rbms3
	Abcc9	Dcaf11	Aifm2	Igf1		Zfp821		Sesn1	Hsf4	Wnk1	Aimp2		Luc7l2	Ensa
	Zfp386	Ghitm	Pla2g12a	Ncoa2		Slc25a22		Ddhd1	Zkscan5	Numb	Abi3		Suv420h1	Gprasp1
	Urgcp	Fbxw2	Tatdn3	Pja1		Ankrd40		Ilk	Ncald	Epn2	Spag9		Spag9	H2afy
	Slc6a8	Rnf145	Entpd5	Sulf2		Polg2		Abi2	Neo1	Rhot1	Arhgap21		Phactr2	Srsf10
	Lrba	Atg4c	Ilk	Atg16l1		Sgce		Nsmce2	Prx	Osbpl1a	Aldoa		Nfix	Dctn2
	Opa1	Csrp2bp	Golga5	Fbxw2		Myo1b		Gcap14	Dtymk	Ubr5	Dbn1		Rusc1	Sec14l1
	Pick1	Hyi	Cry2	Parp6		Mdm1		Nasp	Mapk14	Inadl	Plekhb2		Hvcn1	Taf1b
	Ppm1b	Ddx6	Trp53inp1	Vegfa		Senp2		Epn2	Banf1	Myh11	Sirpa		Pias2	Ctnnd1
	3110056K07Rik	Suz12	Ssx2ip	Herc4		Med14		Clasp1	Tex264	Dst	Mapk8ip3		Snx27	Map3k12
	Anapc11	Txnrd1	Cnbp	Tacc1		Arhgef25		Ttc19	Stat3	St8sia4	Ankrd10		Myadm	Rnh1
	Loh12cr1	Lpin3	Pecam1	Fam120b		Gls		Unc93b1	Hexdc	Arhgef10l	Wdr35		1110021J02Rik	Gng12
	G3bp2	Sun1	Nagpa	Rapgef1				Rap1gds1	Lamp2	Dars	Anxa6		March1	Srsf3
	Phldb2	Ccm2	Dyrk1a	Slain2				Macf1	Gne	Dlg4	Mtcp1		Ssbp2	Dlc1
	Mtcp1	Kif21a	Rara	Sema4a				Med22	Clk1	Zrsr2	Pxn		Evl	Slco3a1
	Msi2	Tpm1	Lzts2	Acbd5				Tirap	Tmem184a	Zfp238	2410002O22Rik		Dab2ip	Pls3
	Cbfb	Mthfsd	Cinp	Pqbp1				Zfyve27	Ogdh	2010315B03Rik	1110012J17Rik		Rcan2	Myo1b
	Mttp	Gse1	Ang	Opa1				Slc12a6	Sh3pxd2a	Rab11fip3	Pxk		Tmem33	Eya3
	Itsn2	Ppp2r3a	Ppm1b	Gpbp1				Ap4b1	1300002E11Rik	Sin3b	Pkig		Akt2	Gas2l1
	Pip5k1c	Pecam1	Gtpbp5	Myadm				Svip	U2surp	Stx3	Wdr73		Dnajc1	Scnm1-ps
	Unkl	Lzts2	Ythdf3	Vps26a				Fyn	Smarcad1	Srp54b	Clasp1		Rtn1	Prlr
	Numb	Rapgef4	Ankrd40	Phc2				Smg7	Abi3	Phyhd1	Rgs3		Abl1	Strn3
	Cnbp	Pomgnt1	Tmem42	Pde2a				Hipk2	Map4k4	Gm11602	Dnm3		Pdlim7	Dnm1l
	Dhrs3	Pfkfb3	Fis1	Csnk1d				Timeless	Ttc23	Fyn	Cnnm2		Lifr	Tjp2
	Zfyve19	Eif4g2	Mfsd4	Masp2				Sirt3	Gm16845	Ttc23	Magt1		Ubap2l	Phyhd1
	Ankrd11	Lyn	Kdm3a	Cables1				Comt	Tmem11	2410002O22Rik	Purg		Als2cl	1300010F03Rik
	Neu2	Prom1	Med7	Glo1				Cnnm2	Arhgef2	Mcc	Hdac7		Med22	Chn1
	Bnip2	Plekha8	Dram2	Pnkd				Mical2	Phf21a	Senp2	Gpank1		Fyn	Cyfip1
	Rbm43	C1qtnf5	Cox18	Cyp4f14				Tecr	Zscan21	Rpgr	Whsc1l1		Rnf128	Zcchc2
	Tmem205	Txlna	Smarcd2	Snx12				Ngrn	Cnnm3	Dock9	Fam76a		Cdkn1c	Clcn3
	Mfsd6	Sqrdl	Calr3	Mapk8ip3				Ikbkg	Txlna	Pacsin2	Mtap2		Mapk8ip3	Qars
	Chpt1	C1qtnf1	Mtfr1	Oxr1				Bcas3	Myh11	Ptpn2	Mical2		Tsc2	Nkain4
	Fdps	Tdrd3	Galns	Nasp				Dtymk	Srsf1	Adcy7	Traf3		Inadl	Camk2d
	Galnt1	Sgce	Zfp385b	4930506M07Rik				Camk2b	Zfp839	0610011L14Rik	Arpp21		Adar	Ints8
	Rnf38	Socs2	2310022A10Rik	Rab11fip2				Mkl2	Mllt10	Pik3cd	Rrbp1		Gcnt2	Glrx2
	Gbp4	Pqbp1	Fmn1	Nhsl1				Arhgef1	Pla2g12a	Btbd11	Arfgap1		Ahcyl2	Sema4a
	Phyhd1	Hbp1	Cbll1	Csda				Fam168b	St7	Lipa	Dido1		Tmem106c	Fbxl12
	Map3k12	Pacsin2	Dis3l2	Gigyf2				Hdac6	Trpc4ap	Mark2	Nfatc2		Plch2	Nup37
	Pdik1l	Dnaja1	Cdkl2	Arrb1				Il1rap	Creb1	Eif4g2	Agtpbp1		Anapc5	Opa1
	Ddx19b	Sfmbt1	Map2k7	Ddhd1				Mcart6	Zmym5	Aph1a	Pde4b		Gsn	Alg9
	Cd97	Sipa1	Pgcp	Ppap2a				Pja1	Maf1	Cobll1	Cdv3		Atp5c1	Naa20
	Rbck1	Mark3	Def8	Trmt112				Wtap	Sec24c	Phldb2	Atl3		Faim	Usp14
	Carkd	Tcf25	Gprasp1	Cic				Klc1	Fbxo44	Pecam1	Nedd4l		Nasp	Rusc1
	Il15ra	Psap	Abi3	Depdc5				Acvr1	Sgk1	Atxn7l1	Abat		Ppap2a	Dnajb4
	Ap2b1	Angel2	Tcf20	Clk1				Dclk2	Zfp238	Pqlc1	Ubqln1		Epb4.9	Pkm
	Lrrfip2	Zfp62	Eif2b4	Odz3				Mrpl1	Ptp4a2	Rnf38	Zfyve27		Wdr59	Sorbs2
	Ost4	Mocs2		Dst				Dtnb	Gimap4	Gtpbp8	Sept9		Glyr1	Nf2
	Tmem29	Commd6		Cbx5				Wdr35	Atl3	Gpr137	Seh1l		Slc43a2	Homez
	Sun1	Spin1		Dnajb4				Ppap2a	Dnm3	Polr3e	Psmd10		Gtf3c4	A430005L14Rik
	Arhgap17	Ednrb		Sp3				Pik3cd	Nbr1	Prrg1	Dclk1		B230206F22Rik	Ptgr2
	Il33	Atp5c1		Thnsl1				Pdlim7	Postn	Fbxw2	Nme7		Ptprs	Rnpc3
	Rreb1	Tmem175		Slc25a14				Prepl	App	Armcx1	Asap2		Srsf7	Zfp710
	Rap1gds1	Cyth2		Ambra1				Madd	Atp5g1	Gm7120	Mcc		Atat1	Tmem201
	Tbc1d25	Lima1		Chid1				Recql	Slc15a2	Tardbp	Mrpl1		Senp2	Rps27
	B230206F22Rik	Smagp		Samhd1				Zfp280c	Bag6	Cyfip2	Bscl2		6430548M08Rik	Dusp22
	Prom1	Sulf2		Iqsec1				Dlg3	Shroom3	Ubr3	B230120H23Rik		Skil	Mier1
	Srr	Qrich1		Xylb				Chpt1	Mbp	Dnaja1	Senp2		Exoc7	Bnip2
	Cln3	Tbc1d24		Arfgap1				Tnfaip3	Cmip	Gprc5c	U2af1		Mgat1	Arhgap17
	Zfp790	Apbb2		Gopc				Lmo4	Csrp2bp	Tnfaip8	Nt5c2		Klhdc3	Rpl31
	Ehmt2	Tgif1		Tmbim6				Slc25a14	Dram2	Fxr1	Sf1		Sytl2	Slc20a1
	Lig1	Sh3pxd2a		Sgce				Snx16	Ano6	Ubap2l	Hsd11b1		Palm	Ptpn2
	Alg13	Rhot1		Wiz				Wibg	Paip1	Dnajb6	Tbata		Pik3r1	Dclk2
	Prg4	Psen2		Trub2				Set	Tmem176a	Slc38a10	Rhot1		Arfgap1	Kcnab2
	Nedd9	Ptpn2		Smarcb1				Mbnl2	Krit1	Slc7a7	Btf3		Cd247	Hnrnpa3
	Rnf128	Mlx		Tor1aip1				Iffo2	Scnm1-ps	Suv420h1	Abr		Evi2a	Ssr4
	Ccnd3	Ola1		Dnajc19				Ramp1	Fxr1	Chpt1	Azin1		Usp14	Whsc1l1
	Ccpg1	Gtf2ird1		Clcn3				Caprin1	Trp53	Zbtb43	Gpd2		Ccdc46	Rpain
	1110038B12Rik	Lrrfip2		Hsd11b1				Dnajb2	Srgap1	Lats2	Arhgap12		Dusp22	Ubqln1
	Dlgap4	Oxr1		Pdlim5				Furin	Cln3	Arhgef2	Ints8		Mlf2	Ldb3
	Nab2	Whsc1		Plxnb2				Syce2	Ncoa7	Tmtc3	Etohi1		Cacna1c	Csgalnact1
	Lima1	Trim39		Atp2c1				Atp5g1	Phc1	Azi2	Slc35a2		Ankrd10	Tulp4
	Btbd3	Lims1		Inpp5a				Cyp4f14	Cbx5	Gpatch4	Nab2		Shoc2	Ubap2l
	Tjp2	Atp11c		4921524J17Rik				Pde2a	Lcp1	Egfl7	Pdlim5		Smarcb1	Mtap2
	Zc3hav1	Map4k4		Ctsa				Ei24	Traf7	Camk2d	Srsf1		Pwwp2a	Map2k7
	Smcr8	Tmem176a		Slc38a10				Adcy3	Scap	Ube3a	Dcun1d2		Jmjd4	Actr3
	Erc1	St7		Cops7a				Rps27a	Siva1	Carm1	Zfp62		0610007P08Rik	Gcnt1
	Ick	Dennd1b		Fyn				Slc1a2	Inpp4a	Lpin1	Bcor		Ngrn	Extl2
	Spsb3	Gabpb1		Acin1				Sirt6	Epb4.9	Mbnl2	Ubap2l		Rtn4	Slc3a2
	Wac	Dbndd2		Wibg				Casc4	Ubqln1	Tank	Pwwp2b		Ube2i	Eps15
	Ubtf	Ankrd33b		1600014C10Rik				Pnkd	Mkl1	Stk40	Os9		Btbd3	Rab37
	Zfp169	Slc35a4		Mtap7				Phf17	Reep6	Lpin2	Idh1		Spna2	Pdlim2
	5730419I09Rik	Ubqln1		Def8				Fam149b	Zbp1	Ccm2	Sgce		Fchsd2	Fgfr3
	Pphln1	Magt1		Mxi1				Pdp1	Plec	Atp2c1	Fam172a		Cacfd1	Nsun6
	Srsf11	Trim32		Tom1l2				Slc25a25	Polr3e	Tfpi	Fbxl12		Fxyd2	Dyrk1b
	Trmt2b	Dtymk		Sema6d				Snx10	Spag7	Thrb	Dnajb6		Morf4l2	Gpank1
	Ncald	Ctla2b		Fxyd1				Prrc2a	Cep97	1110038B12Rik	Pbx1		Eya3	Tmem42
	Smarcb1	Hnrnpm		Siva1				Trappc9	Limk2	4931428F04Rik	Rcan1		Sidt1	Cdadc1
	Axin1	Paip1		Kif2a				Tmbim6	Pum2	Adck3	Faim		Ablim2	Gtf3c4
	D17Wsu92e	Ppp2r1b		Abca6				Ctsa	Tfdp2	Pfkfb3	Arid4b		Ablim1	Ncoa6
	Dmtf1	Echdc2		Btbd3				Whsc1l1	Suds3	Lipe	Ddr1		Itch	Fam110a
	Sh2d3c	Armc8		Cyhr1				Hiatl1	Bcor	Smarcd2	Slco3a1		Ptk2b	D0H4S114
	Ly6e	Ttc19		Csnk1g2				Wars	C1qtnf5	Tjp1	4933426M11Rik		Kazn	Armcx1
	Dido1	Cnnm3		Glyr1				Actr3	Hbp1	Irf5	Homer1		Ralgps2	Nfat5
	Lyn	Gas7		Erc1				Nadk	Il18r1	Smarca4	Fxr1		Kcnab2	Nedd9
	Dnmt3b	Brd2		Prr13				Mest	Sorbs1	Cpeb1	Epb4.1l5		Ovca2	Prickle2
	Acvr1	Alg11		Heatr7a				Dcun1d2	Ccl25	Mllt3	Naa10		Prr5l	Agap3
	Erbb2ip	Cdc42se1		St6gal1				Eya3	Phc2	Ppp1r12b	Sh2d3c		Gorasp2	Fbln2
	Orc6	Ttc39a		St6galnac6				Tank	Srr	Rbpj	Clip2		Rhobtb1	Kbtbd3
	Fibp	Arhgap32		Adam11				Enah	Mtbp	Glrx2	Elmo2		Zfp518b	Rap1gap
	Dguok	Rnf6		Axin1				Mgat1	Slc25a19	Arhgap17	Inpp4a		Tmem176b	Hdhd2
	Celf1	Dnajb2		Pex5				Zfml	Rrp8	Dlg1	Slc35a4		Osbpl9	Fam19a5
	Gse1	Rerg		Fdps				Tcf7l2	Cadps2	Arhgap19	Tk2		Zfp62	4931428F04Rik
	Dnpep	Rwdd3		Tbc1d24				Clk1	Depdc5	Tmc8	Pml		Celf1	Ptp4a3
	Ttc23	Med7		Magi1				Agap3	Tmem179b	Galnt1	Psd3		Whsc1l1	Ephb4
	Sp3	Timm22		Numb				E130308A19Rik	Aff1	Etl4	Mtap7		Ccdc85a	Pex7
	Rab11fip2	Rbms2		Fn3k				Polr1d	Prrx1	Arhgap39	Btbd3		Ap2b1	Casp8ap2
	Rabggtb	Zmynd11		Ece2				Vps26a	Cdc42ep4	Gtf2e2	Itsn1		Dclk2
	AU019823	Gimap4		Sirpa				Pde1a	Gabpb1	Atat1	Pde2a		Ogfod1
	Tjap1	Kat2b		Txlna				Csde1	Gse1	Cacul1	Vldlr		Dnm1l
	3110062M04Rik	Golga7		Spag7				Osbpl8	Cry2	Def8	Tpm1		Etv1
	Phactr2	Prrc2a		Dyrk1a				Lgals8	Tnpo1	Zfp708	Ola1		Wac
	Serpinb6a	Fdps		Bace1				Btf3	Psap	Eif2b4	Rpl19		Dclk1
	Snx12	2810453I06Rik		Magi3				4833439L19Rik	Sh3gl1	2310046O06Rik	Ptpro		Fgfr1
	U2af1	Inppl1		Rffl				Anxa6	Ptpn2	Slk	Lnx1		Homer1
	Fbxo9	Eif2d		Ap1b1				Nt5c3	Rpgrip1	Rapgef6	Spock1		Sf1
	Zkscan5	Etl4		Gstz1				Cd97	Rcc1	Cpne8	Minos1		Prr13
	Golga7	Gpd2		Usp40				Il1r1	Cd44	Rpa1	Hvcn1		2010204K13Rik
	Ube2i	Uspl1		Ccnc				St7	Nfatc2	Suv420h2	Rnf145		Magi1
	Zfml	Wdfy1		Bnip2				Magi3	Ppm1m	Pfkfb2	Akt2		Hnrnpab
	Glrx2	Myadm		Prrc2a				Ywhaz	Alg11	Slc44a1	Sugp2		AU040320
	Zfp217	Klhl7		Phactr2				Hap1	AI846148	Lmo2	Hipk2		Mkl2
	Tcf12	Ctdsp2		Synj1				Hnrnpd	Myst4		Stra6		Map3k12
	Nol11	Abcc10		Ncor1				Tmsb10	Sin3b		Tjp1		Gyk
	Eif5a	Mga		Cldn12				Ankrd17	Fut8		Tmem192		Slc1a2
	Dclre1c	Cyth3		Mrps33				Foxp1	Uspl1		Srsf3		Nusap1
	Ssx2ip	Mtfr1		Rmi1				Anapc5	Scmh1		Asph		Sall2
	Phc3	Creb1		Dbndd2				Abi3	Tmbim6		Zc3h18		Synj2
	Camk2d	Wwtr1		Efemp2				Ddx24	Srsf5		Tle3		Caprin1
	Hps3	Cobll1		Mark3				Degs2	Rbm47		Acrbp		Eif5a
	Aplp2	Ptpn6		Alkbh7				Cbfa2t3	Nfatc1		Herc4		Atf2
	Ppp2r1b	Spint2		Synj2				2700007P21Rik	Slc39a8		Rbms1		Syt7
	Ifi202b	D14Ertd449e		Pkig				Eif2d	3110062M04Rik		Cd97		Zfp322a
	Krit1	Ilk		Inppl1				Fam120b	Cyld		Atp2a2		Postn
	Keap1	Myo1c		Pcbp2				Mon2	Rnps1		Mtf2		Lsm6
	Scmh1	Tead1		Eya3				Nbr1	Mapk1		Pacsin1		Recql
	Senp7	Zfp949		Wdr36				Sf1	Fyn		Slu7		6030458C11Rik
	Dtymk	2310044G17Rik		Stx5a				Myef2	Plb1		Ap1b1		Pqlc1
	Tmem106c	Alkbh7		1110021J02Rik				Itgb4	Pwwp2a		Fchsd2		Zmynd8
	Rbmx	Ube3a		Ndufs1				Lepr	Enpp5		5730419I09Rik		Mocs2
	Mocs1	Aven		Golga7				Fhl1	Adamts10		Ntrk3		Ubr2
	Tpm1	Mttp		Filip1l				Phc2	Mapk9		8430427H17Rik		Nlrx1
	Atl3	Samhd1		Ncoa6				Ncoa4	Med14		Hmbs		Rps27
	Sfmbt1	Smarca2		Elmo2				Ptp4a3	Ptprc		Med15		Dcun1d2
	Upf1	Ash2l		Zrsr2				Mdm1	Tmtc3		Dad1		Mars
	Cobll1	Ndufs6		Papd5				Rpl35a	Bin1		Gtf2i		Dnajb4
	Fyn	Ncor1		Dnaja1				Cacfd1	Rgs3		Cd34		Dlgap4
	Zrsr2	Epb4.1l2		Tmem205				Bmp1	Araf		Med23		Ppp1r12b
	Josd2	Mocs1		0610011L14Rik				Samhd1	Cuedc2		0610011L14Rik		Wibg
	Dhx30	Ctla2a		Sept9				Pld1	Ak4		Txlna		Lysmd4
	Mfap3	Chkb		Kdm2b				Exosc1	Aldh3a1		5730494M16Rik		Bmp1
	Thrb	Myo1b		Rnmt				Ccdc9	Akt2		Echdc1		Slc52a3
	Pqlc1	Golga5		Cox7a2l				Sept9	Carkd		Hjurp		Anapc11
	Nsmce2	Ppp1r18		Unc93b1				Ddr1	Egfl7		Plekha6		Qsox1
	Bicd2	Tcf12		Thnsl2				Zfp639	Sertad4		Ttc19		Fis1
	Ivns1abp	Zfp748		Dlgap4				Glmn	Dusp16		Fxyd2		Npcd
	Tm2d3			Zmym3				Foxp3	Mid1		Mga		Bicd1
	Rffl			Rnase4				Pogk	Mocs2		Csnk1d		Pml
	Eif2b3			Keap1				Epb4.1l2	Eif5		Ncor1		Polg2
	Hltf			Tmem39a				Moap1	Echdc2		Syt1		Luc7l
	Zfp295			Osbpl9				Rnf144b	Nedd4l		Ube2i		Gpank1
	Dnajc28			Itfg3				Vldlr	Mlxip		Gprasp1		Ncoa2
	Apobec3			Phyhd1				Pitpnm3	Dgkz		Ilf3		Paip1
	Alg9			Yars2				Eif2b3	Tcea1		March1		Osbpl3
	Asb1			Porcn				Srsf3	Fancg		Ercc1		Pak3
	Atg4c			Eps15				Tcf19	Tulp4		Cux1		Arhgap39
	Smek1			Neo1				Runx2	Vamp1		Ncald		C1qtnf1
	Sipa1			Myo7a				Ube2h	Cttn		Camkk2		Vcan
	Elp3			Pnpla6				Clec16a	Shprh		Odf2		Cdkn1a
	Cyth2			Abca3				Wdr37	Elovl1		Zfp322a		Fbxw7
	Hnrnpf			Nt5c2				Ino80d	Mlx		Gm14446		Sipa1l1
	Idh1			Zfp219				Mgll	Seh1l		Srsf7		Spire1
	4833439L19Rik			Ypel3				Cnnm3	Pls3		Rgs7		Tmem29
	Rdbp			Med15				Bcor	Arhgap4		Mocs2		Fhl1
	Tatdn3			Zfp710				Ahcyl2	Clta		Fbxw7		Pip5k1c
	Atf2			Rundc3a				Trafd1	Sipa1l1		Sept6		Nbr1
	5430405H02Rik			Aimp2				Raly	Arhgap15		Taf1b		Eml4
	Aph1a			Fxr1				Ciz1	Gtf3c4		Gstz1		Pphln1
	Ndufs1			Sesn1				Hbp1	Rbm3		Schip1		Fam168b
	Fancc			Atp8a1				Flot2	Lima1		6530418L21Rik		Dtymk
	Angel2			Adarb1				Tsc2	Fam53b		Slc14a1		Med23
	Rtn3			Emc1				Mier1	Rnf126		Tmbim6		Cflar
	Commd7			Rnps1				Grk6	Fgfr2		Enpp2		Pde1a
	Stag2			Rgs12				2310022A10Rik	Lgals8		0610010K14Rik		Prickle2
	Abat			Mfsd6				Dusp22	2700007P21Rik		Nav2		Tsr2
	Pacsin2			Dnpep				Dram2	Mpp6		Eps15		Armc9
	Rnpc3			Gcap14				Hvcn1			Prrc2a		Slc25a19
	Txnrd1			Plec				Bcl2			Adam22		Depdc5
	Prrg1			Srsf1				Dcun1d3			Vav3		Map4k4
	Irf7			Cadm1				Fbxo3			Postn		Mmp19
	Puf60			Gfm2				Adam15			Polr3e		Celsr2
	Col6a3			Ddx17				Fis1			Icmt		Pcbp2
	N6amt1			1300010F03Rik				Slc44a1			Arhgap17		Gng12
	Clta			Bcat2				Tor1aip1			Tcof1		Rnps1
	Xrcc6bp1			Atxn7l1				Srsf10			1700020I14Rik		Mcc
	Ddx6			Eml4				Ghitm			Commd6		Socs2
	Odf2			Cd82				Fam122b			Ankrd17		Sun1
	Map4k4			Loh12cr1				Tbc1d24			Gne		Rab27b
	Ccdc127			Ralgps2				Slc35a4			Skil		Commd6
	Ednrb			Pth1r				Dbi			Mark3		Ace2
	Hnrnpa3			Sec14l1				Nfia			Phf17		Rbmxl1
	Kif21a			Agap3				Prex2			Ccm2		Zfp385b
	9530008L14Rik			Phc3				Txlna			Clcn3		Cttnbp2nl
	Gls			Rxrg				Wwtr1			Phf21a		Arhgap24
	Slc29a1			Acsl3				Hdhd2			Cars		Slc35a4
	Nap1l1			Kat5				Mapk14			Tmem184b		Prrc2a
	Dnajb2			Atp13a3				Med15			Mbnl1		Flrt3
	Sirt3			Cd59a				Mrps10			Atp13a3		D19Wsu162e
	Mrpl15			Eif5				Brd2			Wibg		Tbc1d24
	Bclaf1			Inadl				Bag6			Prr5l		Tor1aip1
	Mpp6			Mov10				Rbms3			Rusc1		Tmem175
	Rnf138			Sox5				Dyrk1a			Trim13		Taf9
	App			Dnajb2				Rreb1			Heatr7a		Tnik
	Mbnl1			Adar				2410075B13Rik			Fiz1		Adarb1
	Itsn1			Sugp2				Sars			Atat1		Mllt3
	Taok3			Als2cl				Tnpo2			Stx16		Zfp94
	Slc25a22			Cdc14b				Fance			3110062M04Rik		Cyfip1
	Clasp2			Pfkfb3				Sorbs1			Sirt6		Lhfpl3
	Acpp			Camkk2				Tmem248			Morf4l2		Ctla2a
	Gnb1			Os9				Scap			Rps27		Slk
	Fbxw7			Ick				Ndor1			Rnpc3		Tsc22d1
	Nr6a1			Rcan1				Eml1			Ogfod1		Dach1
	Chchd7			Dusp22				Rab43			Wdr59		Mark3
	Rnpep			Il1r1				Bbs9			Kctd1		Ehmt2
	Ralgps2			Idnk				St6gal1			0610007P08Rik		2310035C23Rik
	Tia1			Ikbkg				Osbpl9			Lysmd4		Iqsec1
	Zfp672			Trpt1				Glt8d1			Set		Ephb4
	Nolc1			Ssx2ip				Ifi27l1			Gphn		Chn2
	Prepl			Cux1				Maf1			Tcf12		Tcf12
	Bri3			Mib2				Tom1l2			Rpf2		Tmbim6
	Bscl2			Krit1				Ssbp3			Ddx39b		2410002O22Rik
	Tex264			St3gal5				Ikbip			Sytl2		Dlg5
	Trim32			St7				Ndufv3			Fnbp1		Ly6e
	Ikbkg			Deptor				Seh1l			Zfyve19		Speg
	Vps39			Lnp				Rtn2			Dclk2		Rabgap1
	Tk2			Yap1				Csda			Reep6		5930416I19Rik
	9430015G10Rik			Unkl				Pqlc1			Srgap1		Sh2d3c
	Lims1			Pml				A130010J15Rik			Rab37		Trim46
	Gpbp1			2700007P21Rik				Hmgxb3			Adar		4833439L19Rik
	Phf8			Zfp60				Lrrc61			Ralgps2		Sesn1
	Plscr3			Ubqln1				Glo1			Fam110a		Hexdc
	Abca3			Atp2b4				Ctage5			Btbd9		Carm1
	Vkorc1l1			Fgfr3				Zfp318			Ralgapa1		Prrc2b
	Pcbp2			Insig2				Ssx2ip			Slc38a10		Cbx5
	Git2			Bscl2				Wbp1			Zfp94		Atp13a3
	Slc38a10			Il33				Tpst1			Fam54b		Tom1l2
	Aftph			Ikbip				Zc3hav1			Mkl2		Ate1
	1110008J03Rik			Zfp295				Skil			Cdkn1a		Synj1
	Sept9			Pvrl3				Lifr			4933421E11Rik		Atp5g1
	Zfand2b			Hspa5				Atp2c1			Plch2		Camkk2
	Ciz1			Tmem237				Arhgap27			4833422C13Rik		Arhgef1
	Hdac7			Limk2				Terf2			Rnf38		Ambra1
	Smc5			Fchsd2				Herc4			Arhgap24		Eng
	Wars			Mlx				Zfp62			Scarb1		Rab11fip5
	Stau1			Slc3a2				Gprc5b			Nol9		Otub2
	Cdc14b			Dtymk				Lpin1			Arhgap25		Rrp8
	Rpl19			Prepl				1810058I24Rik			Dbndd1		Arhgef2
	Cic			Epb4.1				Tef			Suv420h1		Lrba
	Slu7			Gnal				Orc2			Zfp518b		Bsg
	Wasl			Dhx30				Tsc22d1			Rnps1		Ncald
	Rnf20			Btf3				Pde4dip			Dbndd2		Immt
	Nbr1			Pdgfra				Copg			Arhgap39		Tjp2
	Tcf3			Fau				Sp3			Rps27a		Arhgap17
	Dnajb4			Arl4a				Stx5a			Ttc23		Ankrd40
	1110001A16Rik			Tmem87a				Tmem29			Kdm3a		Spag7
	Ppp2r3a			2310021P13Rik				Mlx			Arpp19		Adam23
	Cmtm7			Rbm43				Dcun1d4			Acly		Uba3
	Ctla2a			Rfx4				AI987944			Fbxw2		Slc39a8
	Dnajb11			Zfp655				Arhgap12			Ovca2		Taf1b
	Aifm2			Ncald				Rpgrip1			Rpgrip1		4933426M11Rik
	Tmem134			Tsc22d4				Pfdn4			Nadkd1		Dip2b
	Pde1a			Rerg				Trmt61a			Arhgef10l		Slc38a10
	A730011L01Rik			Utp14b				Cul4b			Evl		Rgs9
	Mif4gd			Med7				Myo9b			Snx11		Cyld
	Myadm			Sertad2				Abl1			Ppap2a		Srgap1
	Sec14l1			Med23				Ttc14			Trp53		Abi3
	Luc7l			Pcyt1a				Kat2b			Yap1		Osbpl8
	Ltbp1			Mfsd4				Dtx2			Nqo2		Pus1
	Srsf5			Ankrd17				Steap3			Ube3a		Ncor1
	Plekhg2			Tasp1				Maml2			Ccdc132		Pick1
	Galns			Phf21a				Dnaja1			Ppp6r3		Zc3h18
	Mtx1			Mlf2				Zfp574			Mlf2		Rnf145
	Rpain			Tmem248				Luc7l			Acvr1		Pls3
	Clec4n			Tmem184b				Fip1l1			Smg7		Tcea1
	Mllt10			Pard3				Phf21a			Atf2		Wnt7b
	Klhdc3			1110008J03Rik				Suds3			Gaa		Pde4dip
	Ogdh			Mmp19				Nqo2			Urgcp		Bhlhb9
	Crbn			Steap2				Tmem176b			Ppih		St7
	Golga5			Slc6a8				Porcn			2010204K13Rik		Epn2
	Mtap4			Shank2				Rnf14			Tmem194		Bcas3
	Inadl			Dut				Utp14b			Cacfd1		8430427H17Rik
	Jmjd1c			Cflar				Sh3kbp1			Dnmt1		Nfe2l1
	Mthfsd			Ptprs				Rasgrp3			Sema4a		Mid1
	Tgif1			Echdc1				Slc14a1			1700040I03Rik		Eif5
	Sgk1			Rpgrip1				Tdg			Dnaja1		Lmna
	Mier1			Echdc2				Eif5a			Pqlc1		Snx11
	2700007P21Rik			Asb1				Lpar1			Egfl7		Zfp655
	Fbxo6			Dram2				Cadps2			Gcnt1		Cstf3
	Ttc4			Smg7				Luc7l2			Gcap14		B230120H23Rik
	Scoc			Ngrn				Cars			Orc6		Tceal8
	Cyth1			Pacsin2				App			Epn2		Dnajb6
	Pfkfb3			Celf2				Pnck			Recql		Hdac7
	Ckap5			Ints8				Slc25a19			Ccpg1		Dyx1c1
	Dcaf11			Ttc15				Lyrm5			Srsf10		Atp13a2
	Mpst			Rab43				Mapk1			Tyw1		Sdcbp
	Ppp1r16b			Wdr37				Atxn1			Cttn		Shank2
	Txnl4a			Ptp4a3				Dnlz			Snx10		Srsf1
	Dnajb6			Lrrc28				Nnat			Mdm1		Apbb1
	Clk1			Ndufv3				Pdcd4			Sgk1		Cpsf1
	Ngrn			Uspl1				Whsc1			Lims1		Kif1a
	Tor2a			Morf4l2				Otub2			Papss2		Sorbs1
	Nup88			Tbc1d25				Scoc			Ralgds		Kif21a
	Wdr33			Nipbl				Map2k7			Nme2		Cd59a
	Rnh1			Rbck1				Slc39a11			Rnf128		Eno3
	2310001H17Rik			Wars				Kdm2b			Limk2		Sema6d
	Rapgef6			St7l				Chchd6			Bicd1		Sgce
	Brd3			Stat5b				Homez			C130039O16Rik		Tex264
	Slc12a6			Ric8b				A430005L14Rik			Bcl2l11		Stau2
	Vegfb			Taok3				Epb4.1l1			Ank3		Plxnb2
	Cdkl2			Gspt1				Chdh			Slc5a6		Prom1
	Tmem248			Ankrd33b				Zfp94			Trmt2b		Numb
	Mtf2			Homer1				Smek1			St8sia4		Arhgap44
	Use1			Ehmt1				Ate1			Hbp1		Gps1
	Ola1			Srsf11				Stx16			Hmgn3		Cacna1d
	Slc25a44			Capn1							Kbtbd3		Cdc14b
	Trpt1			Actr3							Mpzl1		Meis2
	Col4a3bp			Prkd3							Uspl1		Mum1l1
	Wibg			Trappc8							U2af2		Mast2
				Anapc5							AI846148		Pou2f1
				Slc29a1							St7		Dcun1d3
				Ghitm							Snrpa		Ptpla
				Map4k4							Yars2		Dguok
				Pcx							Pnkd		Nfat5
				Iqsec2							Chkb		Prx
				Polr1d							Fgfr1		Mkks
				Vipas39							6030458C11Rik		Yars2
				Tmem11							Dnlz		Mtcp1
				Med1							Tor1aip1		Cldn25
				Nedd4l							Dhx57		Kcnh1
				Wdr61							Snx16		Sirt1
				Atl2							Capn1		Cntn1
				Hras1							Carm1		Baiap2
				4833420G17Rik							Ak4		Nedd4l
				Abcc10							Arl2bp		Syncrip
				Sirt3							Enah		Ptp4a3
				Tdrd3							Mgat1		Ints8
				Tirap							Myo1b		Fam118b
				Klc1							Dph3		Samhd1
				Kdm4c							Kdm4c		Zdhhc12
				Dcun1d2							Ncoa6		Ssrp1
				Mthfsd							Tmem39a		Dbndd1
				Dedd							Hopx		Glrx2
				Dcun1d3							Numb		Spnb2
				Ptk2							Osbpl3		Cyth1
				Dguok							Itfg3		2900056M20Rik
				Ppp1r16b							Kif21a		Sox5
				Trim32							Rreb1		Zmym5
				Celf1							Kif20a		Usp40
				Qars							Pcx		Lepre1
				Cdk10							Ube2h		Edil3
				C330006A16Rik							Wasl		Jkamp
				Angel2							Tmem29		Glo1
				C130039O16Rik							Dffa		Fau
				Ccdc50							Dusp22		Mdk
				Sorbs2							Foxp3		Ncoa6
				Ddx6							Eif2b3		Nab2
				Ccl25							Ccnc		Capn1
				Ss18							Chdh		Chchd6
				Rnf20							Ctla2a		Camk2a
				Mocs2							Tarbp2		Mthfr
				Btbd9							Elavl4		Irak1bp1
				Elp3							Iffo1		Cep97
				Casc4							Cbx5		Nme2
				Cyp2d22							Arf1		Astn2
				Slc25a44							Ccdc9		Syce2
				Gabpb1							Pan2		Sept6
				Dhrs3							Tmem176b		Sec14l1
				Iigp1							Clk1		Epha7
				Cinp							D17Wsu92e		Gpd2
				Ei24							Pik3cd		Lmo4
				Meis2							Tsc22d4		Pnpla2
				Senp8							Limch1		Mapre2
				Spint2							Kazn		Dab2
				Slc2a9							Cpne8		Xylb
				Atp13a2							Spna2		Prpsap2
				Ammecr1l							Exosc8		Stx16
				Tnfaip3							Hbs1l		Stx3
				Pogk							Clcn5		Rnf144b
				1110038B12Rik							Cldn25		Arl2bp
				Lrba							Git2		Fut8
				Stx16							Armcx2		Ppp2r5c
				Lyrm5							Rxrb		Bcl2l11
				Nmi							Ankrd27		Dusp16
				Phf8							Slx1b		Rps27a
				Ptpn6							Mllt3		Insig2
				Ppfibp1							Slc41a3		Slc6a15
				Pfdn4							Fibp		Ppfibp2
				Cdadc1							Sh3bp2		Dram2
				Kbtbd8							Shc1		Nrxn2
				Bsg							Sphk2		Pak6
				Mier1							Pnpla2		Arhgef25
				Alg9							Zmynd8		Ly6c1
				Arap1							Polr1d		Cd82
				Ankrd10							Dedd		Krit1
				Ptk2b							Hp1bp3		Pum2
				Terf2							Kdm2b		Lrrc28
				Yaf2							Dgcr2		Phc1
				Pgcp							Nelf		Stk40
				Cdkl2							Ascc1		Ahnak
				Plekhg2							Rangap1		Gpr137
				Gtf2i							Cic		Gal3st1
				Stau1							Dmtf1		Slco3a1
				Gtpbp5							Sorbs1		Hps3
				Azin1							Smarcb1		Olfm1
				Nr6a1							Glrx2		Adcy7
				Chchd7							Arhgef1		Grhl1
				Fam172a							Prom1		Slc35a2
				Fis1							Rrp1b		Rnase4
				Aph1a							Dlc1		AI987944
				Taf9							Bcl2		Ube2m
				Zfp280c							Gpm6b		Rnf126
				Slc25a25							Satb1		Mest
				Mttp							Ngrn		Gphn
				Strn4							Iqsec2		Rabgap1l
				Dclre1c							Tprkb		Rbck1
				Carm1							Magi1		Fbxo34
				Tia1							Ep400		Il17rc
				2210408F21Rik							Adarb1		Tcf19
				Nol11							Ahcyl2		Fert2
				Fam54b							Pard6a
				Mtus1							Slc7a2
				Dis3l2							Cacna1d
				Fance							Opa1
				Ubtf							Grk6
				Exosc1							Kifc3
				Osbpl1a							Cpeb1
				Frmd4a							Ntng2
				Btrc							Zfml
				Rwdd3							Pdlim7
				Galns							Rfx3
				Golga5							Arhgap44
				Afg3l1							Nfix
				Chuk							Wac
				Snx7							Slc25a25
				3110056K07Rik							Rab23
				Abi3							Slc9a3r2
				Dbnl							Dzip3
				Lamp2							Amigo2
				Zfp672							Kars
				Tspan4							4833420G17Rik
				Hectd2							Bsg
				Taf1b							Wsb1
				Fgd4							Phc2
				2210021J22Rik							Mlx
				Ptpla							Men1
				Fam168b							Chpt1
				Mbnl2							Eif2d
				Nacc2							Lnp
				Klhl26							Hiatl1
				Tex264							Tbc1d24
				Cuedc2							Net1
				Ncoa4							AU019823
				Ywhaz							E130308A19Rik
				Gps1							Upf1
				Ppargc1a							Cbfa2t3
				Zfp212							Reps1
				Spna2							Ubr5
				Tomm5							Romo1
				Crem							Zfp318
				Lgals8							Pibf1
				Slc9a3r2							Dram2
				Slc12a6							Gng12
				Ttbk2							Nrp2
				Ltbp1							Gyk
				Mau2							Epb4.9
				Pex7							Anp32e
				2810006K23Rik							Pde1a
				Srsf5							Eif5a
				Pdcd6ip							Sltm
				Nrf1							Alg9
				Ube2m							Wdr53
				Ndufs6							1300010F03Rik
				Ppp2r3a							Rcc1
				Anapc11							Inadl
				Caln1							Tirap
				Arhgap17							Ss18
				Snapc4							Tnik
				Rbms3							2310035C23Rik
				Hmg20b							2310021P13Rik
				Bhlhb9							Maf1
				Nup37							Jarid2
				Dab2ip							Tulp4
				Mast2							Zfp606
				Ap3m2							Inpp5d
				Egfr							Canx
											Foxp1
											Ptprs
											Papd5
											Myadm
											Ccnd3
											Ank2
											Echdc2
											Mat2b
											Ikbip
											Adam11
											Sgk3
											Plxdc1
											Mpped2
											Adcy7
											Fam105a
											Ckap5
											Gtpbp5
											Ciz1
											Cd160
											Mettl8
											Crem
											2310028H24Rik
											Mpp6
											Zfp513
											Trub1
											Zfp280c
											Pank1
											Nit1
											St7l
											Osbpl8
											5930416I19Rik
											Osbpl1a
											Nap1l1
											Ly6e
											Ankle2
											Ptpra
											Cyth1
											Gabpb1
											Arhgap27
											Zfp60
											Ino80d
											Ndrg4
											Brd4
											Lrrc28
											Rad17
											Rab11fip2
											Htatsf1
											Pex5
											Trmt112
											Scfd2
											Capn3
											Acsl3
											Elovl1
											Nipa2
											Htra3
											Agbl5
											Sertad2
											Fbxo44
											Smek1
											Pttg1
											Tti2
											Sp3
											Tcf3
											Slc20a1
											Gucy1b3
											Wiz
											Rbm3
											Tsr2
											Abcc5
											Tnfaip3
											Sall2
											Map1lc3a
											Eif4enif1
											Cnot2
											Rarg
											Ilk
											Cyfip1
											Fam134b
											Stat3
											Kcnh1
											Spsb3
											Cdk19
											1600014C10Rik
											Gpr19
											Luc7l2
											Zfp708
											Lancl1
											Ikzf1
											Cry2
											Zc3hav1
											Gse1
											Cenpm
											Spopl
											St3gal5
											Zdhhc24
											Ctbp1
											Slc15a2
											Ppm1b
											Slc25a14
											Als2
											Grhl1
											Trappc8
											Tcf4
											Ncoa7
											Arrdc4
											Fam89b
											Sec23b
											Fam118b
											Epb4.1l1
											Atg4c
											Ssbp3
											Map2k7
											Otub2
											Nrf1
											Vps39
											Pdp1
											Aebp2
											Tomm5
											Nfya
											Eya3
											Senp8
											Shank2
											Bcl11a
											Rtel1
											Use1
											Tmtc3
											Ppp6r2
											Rhobtb1
											Pou2f1
											Rabggtb
											Rgs9
											Ap4b1
											Nf2
											Racgap1
											Dnajb2
											Stk40
											Sepp1
											Mterf
											Flot2
											Pdlim2
											Zfp444
											Klhl26
											Hspa2
											Qars
											Il1r1
											Anapc11
											P2rx7
											Slc25a22
											Cops7a
											Syk
											Rasgrp4
											Lekr1
											Mest
											Cdadc1
											Ldb1
											Rdbp
											Adam23
											Mical1
											Rbfox1
											Ndrg3
											Pfkfb2
											Prdm2
											Trim46
											AI987944
											Cuedc2
											Ube2j2
											Scoc
											Tnrc6b
											Extl2
											2310008H09Rik
											Whsc1
											Rab34
											Zkscan5
											Fip1l1
											Mrps36
											Gps1
											Ccdc50
											Amy1
											Cntfr
											Wnt7b
											A430005L14Rik
											Nipbl
											Tcf19
