# Supplementary material for: IUTA: a tool for effectively detecting differential isoform usage from RNA-Seq data
Source: BMC Genomics. 2014 Oct 6;15(1):862. doi: 10.1186/1471-2164-15-862 (PMC4195885; doi:10.1186/1471-2164-15-862)
Supplement: Supplementary file 3 — Additional file 3: IU_all_mouse_genes. This Excel file lists the p-values for all the genes that were analyzed by IUTA during the 15 pair-wise comparisons between any two of the six mouse tissues. The RNA-Seq data sets were from the Mouse Genomes Project at the Wellcome Trust Sanger Institute (accession number: ERP000591). The file contains 9 columns (one for the gene symbol, one for the isoforms, six for the estimated isoform usage in the 6 mouse tissues, one for the 15 p-values from the 15 pair-wise differential isoform usage tests). (XLSX 679 KB) [file 12864_2014_6529_MOESM3_ESM.xlsx]

## Sheet: Sheet1
This Excel file lists the p-values for all the genes that were analyzed by IUTA during the 15 pair-wise comparisons between any two of the six mouse tissues.
The RNA-Seq data sets were from the Mouse Genomes Project at the Wellcome Trust Sanger Institute (accession number: ERP000591).
The file contains 9 columns: one for the gene symbol, one for the isoforms, six for the estimated isoform usage in the 6 mouse tissues,
one for the 15 p-values from the 15 pair-wise differential isoform usage tests. The order of 15 p-values is:
liver.spleen, liver.thymus, liver.lung, liver.heart, liver.hippocampus, spleen.thymus, spleen.lung, spleen.heart, spleen.hippocampus, thymus.lung, thymus.heart, thymus.hippocampus,
lung.heart, lung.hippocampus, heart.hippocampus.
gene	isoform	liver	spleen	thymus	lung	heart	hippocampus	p_values
0610007P08Rik	NM_001013608,NM_023507	0.965,0.035	0.979,0.021	0.977,0.023	0.979,0.021	0.816,0.184	0.882,0.118	0.699965294015808,0.460667802761429,0.519281201147905,0.301080343322155,0.00486607165806454,0.372611241144712,0.444496388339586,0.24259560917605,0.000525207283415469,0.656447067542273,0.546065742903645,2.19331043687564e-42,0.499603781628224,1.26528218907303e-38,0.681441889255661
0610007P22Rik	NM_001163718,NM_026676	0.208,0.792	0.022,0.978	0.021,0.979	0.055,0.945	0.058,0.942	0.054,0.946	0.0168249331516143,0.329422146565741,0.441181997824703,0.667787216299043,0.615259946803283,0.512882712430276,0.383073983631298,0.135910853750498,0.180886430552535,0.688061615359461,0.545481885272518,0.602589027096018,0.61742286260727,0.66001379771885,0.692340003572611
0610010K14Rik	NM_001177601,NM_001177603,NM_001177606,NM_001177607,NM_026757,NM_145758	0.152,0.354,0.025,0.017,0.094,0.358	0.164,0.278,0.087,0.107,0.155,0.209	0.136,0.378,0.15,0.08,0.046,0.21	0.215,0.448,0.086,0.019,0.068,0.164	0.22,0.294,0.171,0.023,0.133,0.159	0.141,0.184,0.281,0.038,0.144,0.212	0.582440634190809,0.000123085298156347,0.377471486874158,0.344943045675883,0.0111032854621454,0.695308183979427,0.677450698165653,0.44295916880244,0.303068376141306,0.00905846774462267,4.98494528520323e-05,3.79150531463749e-54,0.696676955693627,0.219279406607383,0.428443844143553
0610011L14Rik	NM_001164818,NM_026661	0.189,0.811	0.033,0.967	0.08,0.92	0.085,0.915	0.022,0.978	0.036,0.964	0.000475005882291509,0.000797023532724877,0.260651139084265,1.47726920527126e-14,2.49806825286441e-37,0.0348038487380793,0.51445367737873,0.489843674453394,0.323427905724937,0.577287679700266,9.84337083069809e-09,7.18981526631156e-67,0.0595030480034923,0.710825454969883,0.00037520486938794
1110001A16Rik	NM_001177402,NM_001177403	0.627,0.373	0.839,0.161	0.773,0.227	0.712,0.288	0.824,0.176	0.687,0.313	0.110076972080082,9.99141453610507e-08,0.331135945600992,0.200104435845273,0.475996350331959,0.365565086968042,0.274560377103477,0.697317537996111,0.203228873615007,0.534462606957931,0.469134444127257,0.0528386008225848,0.38210885853285,0.655550180391178,0.310335796078414
1110008J03Rik	NM_029096,NM_133908	0.549,0.451	0.688,0.312	0.824,0.176	0.794,0.206	0.777,0.223	0.819,0.181	0.358984839569429,1.56994096311709e-08,0.0329628523106342,0.00677771697397775,3.48355756050044e-16,0.0725498277954005,0.594082058296725,0.607136110989026,0.0582861528676698,0.404718755020602,0.221546506396572,0.667649419702438,0.699381872720689,0.473028633519588,0.204644417550768
1110012J17Rik	NM_001114098,NM_172963	NA	NA	0.01,0.99	0.002,0.998	0,1	0.9,0.1	NA,NA,NA,NA,NA,NA,NA,NA,NA,0.697697393342041,0.693607772054911,5.65582087831176e-155,0.680980099884015,1.73899592500267e-293,1.28270562335555e-62
1110017D15Rik	NM_001048005,NM_001253777,NM_001253778,NM_001253780,NM_001253788,NM_028624,NR_045549	NA	NA	NA	0,0,0.036,0.587,0.001,0.375,0.001	NA	0,0,0.032,0.746,0,0.222,0	NA,NA,NA,NA,NA,NA,NA,NA,NA,NA,NA,NA,NA,0.000690084723421207,NA
1110021J02Rik	NM_001163741,NM_026782	0.509,0.491	0.628,0.372	0.548,0.452	0.469,0.531	0.493,0.507	0.289,0.711	0.0978695872045686,0.554235562510209,0.586365962150437,0.692855361857189,2.51211833926216e-38,0.153771828908092,0.000178530049522539,0.0739883653718876,3.6859610273059e-111,0.000431706499956224,0.485914814880976,0,0.665135927514042,4.68987321195561e-63,2.98674386598792e-18
1110032A04Rik	NM_001164210,NM_133675	NA	NA	0.251,0.749	0.11,0.89	NA	0.2,0.8	NA,NA,NA,NA,NA,NA,NA,NA,NA,0.444291288361308,NA,0.619544546179669,NA,0.694273515777548,NA
1110034B05Rik	NM_001037742,NM_001114102,NR_004860	0.45,0,0.55	0.554,0.006,0.44	0.502,0.003,0.495	0.615,0.024,0.361	0.298,0.065,0.637	0.458,0,0.542	0.140463404186017,0.694302112705241,0.490317345738967,0.472606852792181,0.705819569299773,0.409824908259093,0.645787795876271,0.387401481330172,0.0463863226832379,0.636461099044018,0.540969666298841,0.464176617254496,0.448739070019505,0.317657277423955,0.358419355000645
1110038B12Rik	NR_015536,NR_027943	0,1	0.196,0.804	0.265,0.735	0.237,0.763	0.096,0.904	0.129,0.871	0.00261316332851005,8.90263600272852e-23,0.000922024522273815,0.651118150531917,3.35106829162657e-09,0.442984715337782,0.692993720460718,0.121839752030378,0.699465131328614,0.591301673418681,4.97182899477933e-07,0.00035849953245954,0.076509793526883,0.707425935633192,0.00564308172154028
1110057K04Rik	NM_001167767,NM_001167768,NM_172401	0.17,0.023,0.806	0.085,0.013,0.902	0.212,0.04,0.748	0.269,0.045,0.685	0.175,0.018,0.806	0.283,0.043,0.674	0.50752086503524,0.333355990729654,0.660864116836017,0.481719119867138,0.610398482714706,0.0602807977753837,0.405735944647961,0.673155550450151,0.233927702633121,0.479383305384281,0.00660511502024496,0.617081574527114,0.505825299392875,0.656422388053069,0.226017295818173
1190002F15Rik	NR_037955,NR_037956	NA	0.834,0.166	0.889,0.111	0.718,0.282	NA	NA	NA,NA,NA,NA,NA,0.64838514859901,0.705531209114034,NA,NA,0.664915249689967,NA,NA,NA,NA,NA
1190007F08Rik	NM_001163721,NM_001163722	0.749,0.251	0.751,0.249	0.586,0.414	0.762,0.238	0.744,0.256	0.521,0.479	0.698842085118633,0.636401124760514,0.691596709870493,0.700702769967365,0.578309683961326,0.434614092276907,0.68927723077931,0.701729430130015,0.0414139704981185,0.415438636882295,0.639836146271462,0.597648381345335,0.695451744541395,0.000205036067606827,0.578638027400921
1190007I07Rik	NM_001135567,NM_001135568,NM_001135569	0.719,0.239,0.042	0.507,0.076,0.417	0.531,0.221,0.248	0.545,0.12,0.336	0.713,0.223,0.064	0.494,0.2,0.307	0.161264442141225,0.358930281359639,0.497216155490912,0.736377448074381,0.515783644011302,0.111317085181793,0.745803953018629,0.00500778124912268,0.711080984404873,0.331385067712965,0.195221379472343,0.525965654450639,0.197407096039158,0.731798971927603,0.296155427645652
1300002E11Rik	NR_037957,NR_037958	0.829,0.171	0.689,0.311	0.576,0.424	0.433,0.567	0.519,0.481	0.452,0.548	0.091151898981503,1.94649813381392e-140,0,1.86114177811746e-274,1.86424481987502e-228,0.134627750346974,1.01570851300174e-07,0.00332887515586449,9.42351856655924e-06,2.27494287232939e-12,0.0233626253049751,1.53231643245697e-05,0.0251878941883944,0.674731738855912,0.237378596668816
1300010F03Rik	NM_027906,NM_173758	0.795,0.205	0.876,0.124	0.833,0.167	0.945,0.055	0.858,0.142	0.95,0.05	0.345746434416061,0.424889976923604,4.60464912378439e-42,0.0339214806138456,7.26303172017279e-29,0.460190198715043,0.709721608443739,0.52439525448708,0.706136332953615,2.02356385217223e-16,0.587792581005954,3.72613071265305e-13,3.54532347904107e-11,0.672788739001245,3.32366690691034e-09
1500011B03Rik	NR_027817,NR_027818	NA	0.542,0.458	0.554,0.446	0.463,0.537	0.677,0.323	0.903,0.097	NA,NA,NA,NA,NA,0.70874280183555,0.546191188984421,0.471448583531655,5.34048069089279e-60,0.204227594535708,0.318804824351576,0,0.0403833130929565,8.91513446936731e-297,6.82688178216052e-17
1600012H06Rik	NM_001083880,NM_001083881,NM_001083882,NM_026451	0.069,0.146,0.024,0.761	0.356,0.165,0.07,0.409	0.063,0.062,0.114,0.761	0.199,0.057,0.079,0.665	0.23,0.134,0.181,0.455	0.233,0.099,0.322,0.345	0.161063178086685,0.00454391221320604,0.0370780608996283,0.0993425413672893,0.000170124890132091,0.113906735447546,0.0726745296148449,0.581348139518175,0.232379597554504,0.731016337241918,0.672801613575885,0.549827968762225,0.692808744142034,0.616029920682767,0.654162345616671
1600014C10Rik	NM_001085385,NM_028166	0.425,0.575	0.084,0.916	0.057,0.943	0.087,0.913	0.252,0.748	0.016,0.984	3.90409128361169e-05,0,0.000275710848599779,0.306327084180262,2.24227908819226e-54,0.442919954512158,0.699799787831989,0.435328391887211,0.34555720072001,0.503292811001011,0.669701681881907,1.00711438476068e-08,0.477712034962927,0.309281067463009,0.00101643510915732
1600020E01Rik	NR_037960,NR_037961	0.855,0.145	0.955,0.045	0.955,0.045	0.949,0.051	0.78,0.22	0.893,0.107	0.0705415451491119,0.498637484097342,0.516506479752153,0.685018602257381,0.667318933094403,0.515884898864255,0.506349521167261,0.446956032937344,0.363288153120215,0.700728966409399,0.67629065484322,0.664410911669518,0.680002711501248,0.669609366236902,0.703562189174411
1700001O22Rik	NM_198000,NR_028486,NR_028487	NA	NA	0.479,0.335,0.187	NA	NA	0.34,0.241,0.419	NA,NA,NA,NA,NA,NA,NA,NA,NA,NA,NA,0.336369673405343,NA,NA,NA
1700019E19Rik	NM_001199843,NM_029601	0.969,0.031	0.992,0.008	0.995,0.005	0.997,0.003	0.995,0.005	0.977,0.023	0.633446733986052,0.693517310750567,0.697766395571071,0.693996820895461,0.658761001261563,0.565072615784248,0.649760520997264,0.567582011182727,0.696251314351922,0.667083162414922,0.70091063424846,0.59629322572415,0.668591471730811,0.673526180325287,0.598746632256175
1700019G17Rik	NM_001145895,NM_029331	0.04,0.96	NA	0.046,0.954	NA	NA	0,1	NA,0.70217775819775,NA,NA,0.70722155922326,NA,NA,NA,NA,NA,NA,0.65467060179632,NA,NA,NA
1700020I14Rik	NR_015473,NR_027832	0.663,0.337	0.518,0.482	0.614,0.386	0.555,0.445	0.609,0.391	0.713,0.287	0.39947851374251,0.347397859967092,0.00259909425028501,0.613277978750801,0.388187346145,0.519575363003846,0.621263291945998,0.552368220479535,0.254885952892772,0.0364114973894969,0.709554677547273,5.45213491999904e-50,0.625293096479329,6.29348690142986e-98,0.305168752742755
1700021K19Rik	NM_001200038,NM_172615	0,1	0.025,0.975	0.011,0.989	0,1	0.072,0.928	0.778,0.222	8.90018687865943e-20,0.196989400254431,0.0785333382537914,1.04616563366352e-09,0,0.278756976108493,3.63540275122703e-24,0.681979521846439,1.49620617593702e-116,0.110710826579554,0.230446330748158,1.75512920030173e-193,1.54257553266332e-11,0,1.77057314996892e-24
1700029G01Rik	NM_001162533,NM_025856	NA	NA	0.73,0.27	0.569,0.431	0.346,0.654	NA	NA,NA,NA,NA,NA,NA,NA,NA,NA,0.405523145920389,0.093261872124452,NA,0.292232381387923,NA,NA
1700040I03Rik	NM_001163427,NM_028505,NR_028081	0.168,0.031,0.801	0.462,0.06,0.478	0.238,0.046,0.716	0.494,0.014,0.492	0.594,0.006,0.4	0.648,0.011,0.341	0.494115177531994,0.00730771950517579,0.706863270632708,0.118037911824952,0.0895472244298903,0.720364139739028,0.506102946199915,0.41574444033036,0.42545118536855,0.0114821604272281,1.70985052801576e-30,3.57433671211219e-29,0.551161126982031,0.490104384193605,0.797494097551571
1810006K21Rik	NM_001163431,NM_026919	NA	0.009,0.991	0.004,0.996	0.006,0.994	0.002,0.998	0.009,0.991	NA,NA,NA,NA,NA,0.685761094770694,0.697146927573814,0.526309102173222,0.670806613985111,0.645565068663225,0.118671020651462,0.56882825154573,0.571666616965405,0.686939891717421,0.665919477746658
1810019D21Rik	NR_040344,NR_040345,NR_040346	0,0.327,0.673	NA	0.028,0.485,0.487	0.022,0.434,0.544	NA	NA	NA,0.321901450510208,0.381717426242019,NA,NA,NA,NA,NA,NA,0.690656458172609,NA,NA,NA,NA,NA
1810019J16Rik	NM_001083916,NM_133707	0,1	NA	0.194,0.806	0.253,0.747	NA	NA	NA,0.686970595014956,0.406326712059893,NA,NA,NA,NA,NA,NA,0.519409445921588,NA,NA,NA,NA,NA
1810020D17Rik	NM_001177945,NM_001177946,NM_001177947,NM_183251	0.534,0.184,0.045,0.236	0.228,0.037,0.185,0.549	0.327,0.056,0.138,0.48	0.367,0.094,0.074,0.465	0.672,0.056,0.018,0.254	0.657,0.046,0.028,0.269	0.000330264270280746,9.03862413315011e-05,0.206092180789847,0.236453615610097,0.00254636777252379,0.121865172745343,0.12120247428057,0.0981605152727228,0.125847934620366,0.410713091481018,1.99933497282236e-25,0.04002066320663,0.395973246013006,0.277812681023781,0.730321031123886
1810032O08Rik	NR_027819,NR_027820,NR_027821	NA	0.573,0.079,0.347	0.541,0.091,0.368	0.6,0.044,0.356	0.561,0.066,0.373	0.557,0.031,0.411	NA,NA,NA,NA,NA,0.325363979435127,0.717327942577718,0.709648755040343,0.696489336177977,0.00755116315707162,0.53948136642573,0.00297099143824175,0.470474346342438,0.684446849949552,0.433737606726789
1810058I24Rik	NR_015608,NR_027875	0.888,0.112	0.931,0.069	0.87,0.13	0.815,0.185	0.812,0.188	0.769,0.231	0.595340200753675,0.52021139317748,0.310724569338427,0.22743858814407,0.0667910402312728,0.00277659120136764,0.000944596864884053,3.70902684840778e-05,4.72638339490802e-08,0.483402857064128,0.292811393960456,0.0292159372269102,0.697486723430696,0.593114507037001,0.617358476767361
2010015L04Rik	NM_001166029,NM_177674	NA	NA	0.822,0.178	0.154,0.846	NA	0.813,0.187	NA,NA,NA,NA,NA,NA,NA,NA,NA,9.61097551067145e-298,NA,0.706176827414327,NA,7.34688745334351e-140,NA
2010204K13Rik	NR_027924,NR_027925	NA	0.5,0.5	0.738,0.262	0.221,0.779	NA	0.008,0.992	NA,NA,NA,NA,NA,0.713869759645533,0.748426054513366,NA,0.412854174958944,0.0268509140079898,NA,1.01616917839495e-29,NA,8.02620090283563e-29,NA
2010315B03Rik	NM_001243117,NM_001243118,NM_001243119	0.373,0.056,0.571	0.157,0.015,0.829	0.282,0.062,0.656	0.354,0.064,0.583	0.094,0,0.906	0.334,0.138,0.528	0.131219436938166,0.682991682819962,0.355380296781318,2.77253635640389e-10,0.635259054631578,0.106068662669319,0.577758761097119,0.0395668282065912,0.356363888232975,0.308050977556313,2.12946507837911e-09,0.685871328485508,3.73418803431841e-05,0.506860443093513,0.0897062458311773
2010321M09Rik	NM_001077631,NM_175153	0.95,0.05	0.985,0.015	0.959,0.041	0.953,0.047	0.972,0.028	0.978,0.022	0.555336047900892,0.502048174602632,0.700919441009261,0.691796808129024,0.424706386290079,0.00642188579861863,0.55415502755338,0.373463073003926,0.677385557382993,0.500346327450315,0.499999940155135,0.000390699400857705,0.691771144593347,0.422815613516266,0.20234436115727
2210009G21Rik	NM_001038641,NM_028201,NM_028834	0.185,0.533,0.281	0.547,0.193,0.26	0.487,0.186,0.327	0.516,0.371,0.113	0.349,0.306,0.345	0.668,0.203,0.129	0.370070323823515,0.324829537316056,0.145971713488376,0.645376778648071,0.357563463758716,0.630106409050906,0.4539815213175,0.692739968826815,0.51689969777209,0.518518439036201,0.679805899656019,0.555783571146684,0.515545439394177,0.758316689059789,0.612106918206587
2210021J22Rik	NM_001164625,NM_001164626,NM_197998	0.15,0.566,0.284	0.202,0.182,0.617	0.037,0.427,0.535	0.04,0.373,0.587	0.018,0.347,0.635	0,0.296,0.704	0.14393798818543,0.0841280520761332,0.0771790185080807,0.414613475449997,4.47874902399572e-07,0.155668228158454,0.29541518058171,0.48036647279219,0.123997017988596,0.699766418970843,0.735541183079732,0.018925237459531,0.773733010789513,0.0218022202102044,0.426555125619361
2210404J11Rik	NM_001034891,NM_001039552	0.382,0.618	0.548,0.452	0.384,0.616	0.48,0.52	0.351,0.649	0.419,0.581	6.74791366100575e-05,0.701403860304452,0.196367445221458,0.588072975421729,0.693310423152535,3.49037112656732e-06,0.53883706395947,0.361262102432986,0.232188773829642,0.159073389228105,0.584815778127053,0.697704095492351,0.465721473405582,0.572534683520248,0.570167616062979
2210408F21Rik	NR_040257,NR_040258,NR_040259,NR_040260,NR_040261,NR_040262	0.142,0.581,0.174,0.075,0.011,0.018	0,0.082,0.823,0,0.095,0	0.088,0.437,0.217,0.06,0.143,0.054	0.029,0.452,0.367,0.074,0.044,0.034	0.118,0.203,0.26,0.244,0.12,0.056	0.242,0.149,0.347,0.145,0.068,0.049	0.00046194768581794,0.0287340758486759,0.0666408200252567,6.11678585666925e-14,1.01794009313847e-07,0.723832452494058,0.289199455372704,0.594898967873246,0.472377265720649,0.466074299750008,0.678498774130021,0.507573386879128,0.0383315410457893,0.00429743998083796,0.343773952875782
2210408I21Rik	NM_001081353,NM_001145676	0.473,0.527	0.638,0.362	0.527,0.473	0.356,0.644	0.602,0.398	0.485,0.515	0.0286681835931714,0.528842385615955,0.00172583156191028,0.139848287093083,0.702276239423996,0.482353017323793,1.51465961068729e-15,0.703314634127895,0.0358513691059266,1.28234364466574e-05,0.584701182343308,0.556690876548013,2.30722309821702e-10,0.000381270825913269,0.16281778396807
2310001H17Rik	NR_040265,NR_040266,NR_040268	0.993,0,0.007	0.796,0,0.203	0.741,0.019,0.24	0.918,0,0.082	0.646,0,0.354	NA	0.287317666282038,2.5532376154321e-06,0.566772254566177,0.066760794740057,NA,0.678009338784791,0.573430520581046,0.652216694182768,NA,0.0650323357723923,0.749979106761006,NA,0.329855903887046,NA,NA
2310008H09Rik	NM_001168218,NM_001168219,NM_001168220,NM_023197	0.068,0.017,0.378,0.537	0,0.006,0.516,0.479	0.006,0.028,0.242,0.724	0,0.003,0.106,0.891	0,0.013,0.347,0.64	0.066,0.007,0.022,0.905	0.116140049008139,0.590594470450328,0.00273149757044835,0.0634581249741073,0.000807555954612245,0.0950408323716489,0.0188791815069678,0.651745761012365,1.81343463543258e-72,0.0110250933803154,0.0742494078131548,2.14861706300693e-06,0.292573222042601,0.00908856559834751,3.07392581343686e-45
2310021P13Rik	NM_001252081,NM_001252082,NM_027996	0.233,0.017,0.75	0.068,0.335,0.597	0.059,0.238,0.703	0.032,0.214,0.754	0.088,0.128,0.784	0.157,0.102,0.741	2.44155581231968e-14,8.09796565156751e-47,6.65040223018989e-37,0.280211136483164,2.74480070178375e-18,0.613963274658238,0.779153080158132,0.379723458785502,0.04200895494453,0.220940106580605,0.324135346645415,5.88042152818897e-13,0.398015747814618,0.000396115041888724,0.496705485183973
2310022A10Rik	NM_001122767,NM_175107	0.098,0.902	0.034,0.966	0.051,0.949	0.084,0.916	0.722,0.278	0.405,0.595	0.462819349753534,0.710286305302231,0.670804930029057,1.98606742725447e-06,0.0483754542558572,0.199219865983313,0.598358073138365,4.12777931622631e-30,6.70722966520861e-11,0.625582813484855,0,0,9.94593603259091e-16,0.000127583947907236,4.90184515455026e-57
2310028H24Rik	NM_001159583,NM_027993	0.57,0.43	0.999,0.001	0.972,0.028	0.845,0.155	0.882,0.118	0.929,0.071	0.0999994683275975,0.0290013036148825,0.462319043024222,0.496457091915561,0.557651558497907,0.659247427087189,0.357901660760486,0.393876687028042,0.00107992388133438,0.107031780493455,0.162421679508114,6.53244280163092e-11,0.700625301692048,0.611806043560457,0.659365742572141
2310035C23Rik	NM_029349,NM_173187	0.176,0.824	0.295,0.705	0.072,0.928	0.05,0.95	0.192,0.808	0.541,0.459	0.464622036618731,0.669843576313761,0.612068102290822,0.701501434551724,0.000149168398232185,0.540786283509336,0.169044446742771,0.529306698365283,0.607484553677228,0.3642632362277,0.679571530388949,5.13679318196397e-13,0.676951046247906,6.00819169230877e-16,0.12599287344469
2310040G24Rik	NR_040292,NR_040293	0.577,0.423	0.916,0.084	0.765,0.235	0.902,0.098	0.621,0.379	NA	0.402877156902927,0.0721053228816964,0.0660703733625406,0.699774140209986,NA,0.593155854972788,0.711024775447486,0.428073952145867,NA,0.268211680654547,8.93207591033297e-05,NA,0.0737259286955571,NA,NA
2310044G17Rik	NM_173735,NR_033623	0.69,0.31	0.961,0.039	0.951,0.049	0.957,0.043	0.935,0.065	0.969,0.031	1.04128969368478e-07,0,1.68191091478252e-06,0.000424214914675772,0,0.266422663958828,0.700795550448362,0.572457598940874,0.42896689849178,0.315242888222635,0.658187235360161,0.129317209893987,0.588250058346613,0.468465720517756,0.708042416610855
2310046O06Rik	NM_001166364,NM_175273	0.762,0.238	0.656,0.344	0.392,0.608	0.606,0.394	0.741,0.259	0.498,0.502	0.626812518759195,0.0181172697334247,0.636199883053766,0.559950811638515,0.0920134004683059,0.117803756153304,0.701365761770458,0.700441938015633,0.329144816774911,0.309844029238868,2.55065176976191e-06,0.212856109716871,0.704542723859139,0.47869168978398,0.0315719769500234
2410002O22Rik	NM_001093759,NM_001093760,NM_025879,NR_003546	0.419,0.302,0.214,0.065	0.251,0.442,0.144,0.163	0.358,0.452,0.007,0.183	0.385,0.493,0.06,0.063	0.409,0.368,0.188,0.034	0.228,0.698,0,0.074	0,3.42880490502471e-237,2.91832344780092e-27,0.617075924901304,0,0.509716097058484,8.18990631257483e-35,5.59962235036836e-06,0.000159734840334969,0.0114551550479174,6.16170568177828e-09,2.0958341356353e-160,0.00606141675609114,2.45709567367716e-15,6.80321789605457e-69
2410004N09Rik	NR_038151,NR_038152	NA	NA	0.918,0.082	0.919,0.081	1,0	0.917,0.083	NA,NA,NA,NA,NA,NA,NA,NA,NA,0.668945723991171,0.676650159833589,0.663578046798431,0.593117211190981,0.709296079872239,0.597187219038128
2410004P03Rik	NM_001201332,NM_001201333	NA	NA	0.926,0.074	0.949,0.051	NA	0.88,0.12	NA,NA,NA,NA,NA,NA,NA,NA,NA,0.684278586504145,NA,0.657257350818727,NA,0.474551369896243,NA
2410075B13Rik	NM_001163518,NM_146059	0.525,0.475	0.091,0.909	0.581,0.419	0.456,0.544	0.515,0.485	0.741,0.259	7.52918367742856e-07,0.677745960820946,0.701308136651126,0.726741508567336,0.183845760501648,1.37024666577805e-08,0.333374468913921,0.339665159571652,1.08043007954863e-09,0.695047194235719,0.725043693539341,0.224108530498589,0.704205758090145,0.511173633192349,0.591176877121004
2610020H08Rik	NM_001004187,NM_028129	0.356,0.644	0.214,0.786	0.379,0.621	0.45,0.55	NA	NA	0.36262654430226,0.711639180003824,0.652351216501251,NA,NA,0.244960493744947,0.254160495662217,NA,NA,0.657573863380215,NA,NA,NA,NA,NA
2610307P16Rik	NR_045053,NR_045054	NA	NA	0.838,0.162	0.798,0.202	NA	NA	NA,NA,NA,NA,NA,NA,NA,NA,NA,0.257164248026416,NA,NA,NA,NA,NA
2700007P21Rik	NM_001025102,NM_173750	0.425,0.575	0.382,0.618	0.926,0.074	0.999,0.001	0.845,0.155	0.976,0.024	0.595233686913234,7.58125872950668e-07,1.82967549798636e-135,0.00240139870474098,1.34444584529523e-21,2.41051415553808e-06,1.41048755932514e-49,0.000493409211997532,2.69425166424138e-14,3.37632192034552e-06,0.702272566736553,0.501607684655195,0.0592808556063327,0.0288331262931356,0.615715904723757
2700038G22Rik	NR_045040,NR_045042	NA	0.673,0.327	0.705,0.295	NA	0.48,0.52	NA	NA,NA,NA,NA,NA,0.679692910310235,NA,0.291652889364828,NA,NA,0.387868192345098,NA,NA,NA,NA
2700049A03Rik	NM_001163378,NM_029818	0.207,0.793	0.631,0.369	0.421,0.579	0.465,0.535	0.466,0.534	0.242,0.758	4.13224480516357e-06,0.00618467575828551,0.00845501901100733,0.00273040840863622,0.524976110876343,0.0866623853836061,0.258184060530239,0.292781419283827,0.0222881518817788,0.664122790288591,0.634159304949703,0.232909474680858,0.698572543429418,0.18752803912368,0.170515496616809
2700094K13Rik	NM_001033166,NM_001037279	0.752,0.248	0.756,0.244	0.832,0.168	0.836,0.164	0.869,0.131	0.811,0.189	0.629453012735758,0.000377602465075943,0.002664510586703,0.21208381118383,0.142528596772148,0.685535213366449,0.667028980047448,0.65188889841034,0.690247982069377,0.680760075022708,0.685265915535364,0.705059691473835,0.699384273224022,0.683195992191607,0.676638068517921
2700097O09Rik	NM_028314,NR_030764	0.69,0.31	0.832,0.168	0.746,0.254	0.736,0.264	0.935,0.065	0.707,0.293	0.516821530514416,0.669957092465251,0.535683689880372,0.00664969472840709,0.587125919769429,0.56419160744724,0.643593602220188,0.0719441614694388,0.671740895018864,0.570842460910063,0.0081394511078582,0.617502866802412,0.581390610221517,0.699179425347272,0.545123538367727
2810002N01Rik	NM_001163388,NM_026511	0.047,0.953	0.03,0.97	0.048,0.952	0.062,0.938	0.013,0.987	0.073,0.927	0.624971298164213,0.50817089198501,0.43890552172228,0.269065981439578,0.385612158369832,0.14642959773973,0.0984312250123966,0.575335247267446,0.071107189798668,0.619666374430854,7.79764331945442e-05,0.516538009382075,1.95664517688787e-05,0.677981824034829,6.94202212744333e-06
2810006K23Rik	NM_001134717,NM_028310	0.989,0.011	0.957,0.043	0.968,0.032	0.971,0.029	0.984,0.016	0.938,0.062	0.000173313015838675,0.000744403545653201,0.584993779922762,0.037659697510394,2.18563819740996e-06,0.502963154394934,0.158783114920287,0.571885914039088,0.706324941632738,0.308054410894819,0.702750160482316,0.011814576758744,0.463525270415922,0.0972525490480893,0.518102486499193
2810007J24Rik	NM_001199306,NM_175250	0.969,0.031	1,0	NA	NA	NA	NA	0.583447186746862,NA,NA,NA,NA,NA,NA,NA,NA,NA,NA,NA,NA,NA,NA
2810453I06Rik	NM_026050,NM_133703	0,1	0.024,0.976	0.039,0.961	0.07,0.93	0.014,0.986	0.022,0.978	4.27968641245132e-37,0.0127654246136273,4.06096233182546e-07,1.28934018200796e-39,0,0.604793442234528,0.702689047364226,0.686084214438622,0.641006888072164,0.631433409460845,0.652506535829627,0.402152625716383,0.694459504575029,0.682982083359627,0.479373618194188
2810459M11Rik	NM_001144992,NM_001144993	0.333,0.667	NA	NA	NA	NA	0.325,0.675	NA,NA,NA,NA,0.704705516873298,NA,NA,NA,NA,NA,NA,NA,NA,NA,NA
2900056M20Rik	NR_040269,NR_040270	0.472,0.528	0.289,0.711	0.691,0.309	0.896,0.104	0.5,0.5	0.629,0.371	0.666591882563955,0.528581183488994,0.0280181526158496,0.685649781810516,0.643933293811381,0.0129842433257834,1.01905100758686e-13,0.590089233188916,0.0384052679421113,0.0416872528642107,0.669603117118706,0.526154413982871,0.242481625005467,1.00879808579021e-07,0.708412785978237
3110009E18Rik	NM_001172074,NM_028439	NA	0.079,0.921	0.039,0.961	0.066,0.934	0.039,0.961	NA	NA,NA,NA,NA,NA,0.146662755660969,0.598127253154,0.379983385151216,NA,0.67066159658864,0.687951798549483,NA,0.631655371796723,NA,NA
3110056K07Rik	NR_045055,NR_045056	0,1	0.007,0.993	0.019,0.981	0.007,0.993	0.011,0.989	0.015,0.985	0.0132766363066394,1.0744927911879e-32,0.499999565709026,0.0269538581893304,3.38647606967408e-07,0.378831807118832,0.510136765050016,0.661249755493436,0.609071160521882,0.00573748654011995,0.658303759720502,0.656067880290202,0.381517682798094,0.166547642992839,0.700392717924609
3110062M04Rik	NM_001135611,NM_199145	0.961,0.039	0.713,0.287	0.634,0.366	0.869,0.131	0.773,0.227	0.03,0.97	6.11942541081453e-13,1.84917108963481e-18,1.6667648353773e-05,1.49741992585309e-09,2.38522722992089e-108,0.451246150227754,0.0477039056224254,0.669855387214895,2.73099748575503e-52,1.76285827764986e-07,0.376236791602472,4.35279715577044e-45,0.359990629270961,1.06709165790012e-82,1.0919642872467e-50
3830406C13Rik	NM_146051,NM_178141	0.21,0.79	0.056,0.944	0.083,0.917	0.111,0.889	0.058,0.942	0.099,0.901	0.0287138884598726,1.39858186721999e-05,0.10896966225296,0.009427588138597,0.26570253833457,0.369740777866321,0.372549453529063,0.66590000507227,0.67668118988237,0.700810769292352,0.195984581164961,0.62079176489159,0.200965500416582,0.609585821894004,0.593116572016744
4632428N05Rik	NM_001159572,NM_028732	0.461,0.539	0.286,0.714	0.325,0.675	0.264,0.736	0.493,0.507	0.207,0.793	0.620353818317425,0.700437903883853,0.608973460893139,0.690009399860987,0.542944130122022,0.532966306725686,0.700430086630249,0.23822351966876,0.675623439053548,0.480115178948522,0.358222544831794,0.337048245582521,0.188483610176754,0.681282116568129,0.10506330481602
4831426I19Rik	NM_001042699,NM_172500	NA	0.277,0.723	0.574,0.426	0.868,0.132	0.794,0.206	NA	NA,NA,NA,NA,NA,0.116158461110546,0.00204937098509489,0.000444929299385277,NA,0.0920536310481708,0.0402762289020603,NA,0.701532734305284,NA,NA
4833420G17Rik	NM_001113550,NM_026127	0.934,0.066	0.923,0.077	0.919,0.081	0.894,0.106	0.95,0.05	0.988,0.012	0.404620625659251,0.443271473267515,0.667072758849687,0.497485350105668,7.9240683010088e-12,0.318954307519278,0.622900507342882,0.699775979697544,0.303148127769774,0.620815248912857,0.426358145974951,1.42119874994614e-14,0.649889530679021,0.0128016932333782,0.288681161763001
4833422C13Rik	NR_015501,NR_028313,NR_028314	NA	NA	0.733,0.126,0.141	NA	0.72,0.233,0.048	0.81,0.123,0.067	NA,NA,NA,NA,NA,NA,NA,NA,NA,NA,5.66759987470638e-05,1.05979106737685e-36,NA,NA,0.000777976512425649
4833439L19Rik	NM_001252645,NM_001252646,NM_001252647,NM_001252648,NM_133797	0.027,0.01,0.08,0.163,0.721	0.026,0.078,0.139,0.438,0.32	0.043,0.048,0.031,0.28,0.598	0.024,0.13,0.048,0.353,0.446	0.023,0.371,0.053,0.295,0.259	0.042,0.433,0.06,0.28,0.185	0.000204112922674861,8.91527604416636e-13,1.25321884865698e-21,4.19553006760557e-09,1.24527802768714e-277,0.657117428634827,0.565596503723231,0.607863691746064,4.94377851575194e-16,0.0623718176031189,0.00291432699715225,1.40376237979992e-223,0.635351853019646,1.03383311649876e-14,0.466447023382076
4833442J19Rik	NM_001252094,NM_001252095,NM_001252096,NM_001252097,NM_177101	0.019,0.623,0.017,0,0.341	0.028,0.243,0.026,0.116,0.587	0.026,0.322,0.072,0.088,0.492	0.009,0.25,0.029,0.11,0.601	0.023,0.592,0.011,0.196,0.178	0.1,0.266,0.109,0.302,0.223	1.8054073396866e-12,0.0802009257137659,0.00215243020446613,0.0164560960486223,0.00023699074345028,0.565078173413621,0.586032419427527,0.220333486433738,0.672017895860576,0.692021229787737,0.538487923782679,0.406545931059477,0.494293496305136,0.417707696250619,0.740739659657044
4921524J17Rik	NM_025722,NR_033144	0.99,0.01	0.852,0.148	0.936,0.064	0.965,0.035	0.826,0.174	0.876,0.124	2.23064264840389e-07,4.27792062859643e-43,0.127649505563488,0.389424742772318,9.65868622280031e-59,0.708115474643195,0.316028049494834,0.645481145015235,0.690532818728959,0.0908562081154128,0.651911632229422,0.0217444197726551,0.693159681982737,0.0101138177326274,0.592740443542984
4930432K21Rik	NM_001163752,NM_029045	NA	NA	0.49,0.51	NA	NA	0.532,0.468	NA,NA,NA,NA,NA,NA,NA,NA,NA,NA,NA,0.70320911777339,NA,NA,NA
4930506M07Rik	NM_001114312,NM_175172	0.976,0.024	0.953,0.047	1,0	0.978,0.022	1,0	0.115,0.885	0.603707815606302,0.120851791294362,0.544173845294901,0.588675680038441,4.48562685308715e-74,0.546870722276578,0.127426180516856,0.69911892544499,2.88432182032943e-164,9.9099129873341e-17,0.626883329455848,0,0.151239355780783,7.62456871180989e-168,8.8331697073585e-102
4930523C07Rik	NM_001162896,NR_028111	0.952,0.048	0.977,0.023	0.967,0.033	0.984,0.016	0.994,0.006	NA	0.686877389066116,0.624163103239477,0.709063703030316,0.276339079863416,NA,0.418555962108091,0.688513546354013,0.371842260281561,NA,4.30746487682112e-05,1.33753960564932e-05,NA,0.0353010536160951,NA,NA
4930556M19Rik	NR_045063,NR_045064,NR_045065	0,0,1	NA	NA	0.003,0.009,0.987	NA	NA	NA,NA,0.738170949942322,NA,NA,NA,NA,NA,NA,NA,NA,NA,NA,NA,NA
4930562F07Rik	NR_038030,NR_038031	NA	0.17,0.83	0,1	NA	NA	NA	NA,NA,NA,NA,NA,0.708368703925901,NA,NA,NA,NA,NA,NA,NA,NA,NA
4931406C07Rik	NM_001199484,NM_001199485,NM_133732	0,0.418,0.582	0,0.999,0.001	0.005,0.924,0.072	0,0.778,0.222	0.049,0.95,0.001	0.016,0.961,0.024	0,0.0427721674449837,0.00109872791153557,1.97230484798906e-51,0,0.260797943868227,0.0863902919873953,0.40677203476775,0.365485217886799,0.721923032711977,0.321905732305887,0.214601432617168,0.108882966381392,0.0476756311108269,0.787346207627008
4931408A02Rik	NM_001199210,NM_027627	NA	NA	1,0	0.859,0.141	NA	NA	NA,NA,NA,NA,NA,NA,NA,NA,NA,0.5560701459695,NA,NA,NA,NA,NA
4931428F04Rik	NM_001166394,NM_028888	NA	0.881,0.119	0.565,0.435	0.755,0.245	0.87,0.13	0.595,0.405	NA,NA,NA,NA,NA,0.0458471541963605,0.618671048505703,0.389926943522861,0.0619284296204197,0.272033986622637,5.19978353528168e-07,0.663396528653785,0.661925392316406,0.317622362677933,2.23557397217025e-06
4933412E12Rik	NR_038025,NR_038026	NA	0.063,0.937	0.059,0.941	0.075,0.925	0.433,0.567	0.065,0.935	NA,NA,NA,NA,NA,0.700632864438673,0.659259969872715,0.194780138228376,0.502999844178881,0.650303904767772,0.177435087073609,0.477139060121782,0.346648148730993,0.655530658932179,0.465992619594295
4933421E11Rik	NM_001039478,NM_001039488,NM_028081	0.171,0.793,0.036	0.601,0.372,0.027	0.374,0.545,0.081	0.365,0.473,0.162	0.469,0.34,0.192	0.611,0.276,0.113	0.00921254931639769,0.0131306974383049,0.112211895250669,0.0185269999800711,5.13904459576593e-05,1.52032828624893e-10,0.0484154446070039,0.26374596047482,0.237539835186374,0.783553680551592,0.592093114511853,2.16565923962294e-37,0.646695638915215,0.0367898934557781,0.441400845912642
4933426M11Rik	NM_001242419,NM_178682	0.355,0.645	0.249,0.751	0.333,0.667	0.165,0.835	0.071,0.929	0.06,0.94	0.404708018383429,0.661659353246456,1.62373283703902e-33,0.000615334154223816,1.15274767755514e-116,0.447154188450813,0.688747537413955,0.544919801246831,0.61317151427656,7.4558469049919e-22,0.00149958550623491,2.70428360711907e-96,0.157012214746183,4.63505849219046e-12,0.65741270008096
4933434E20Rik	NM_025762,NM_027500	0.989,0.011	0.98,0.02	0.955,0.045	0.954,0.046	0.997,0.003	0.989,0.011	0.677898688969569,0.00606299713983803,0.694294581397813,0.0755123413763547,0.697810751801375,0.166161979560464,0.702079586333521,0.027175448617862,0.658711131579622,0.416440201150606,2.88829174913121e-25,0.00168503160580562,0.176633078253435,0.684841742348839,0.117119016335332
5430405H02Rik	NR_015591,NR_027914	0.547,0.453	0.873,0.127	0.898,0.102	0.711,0.289	0.641,0.359	0.751,0.249	0.000485007122660903,1.33613973124504e-12,0.475047982081319,0.653215543121301,0.277064669876768,0.198964698301468,0.415624635781344,0.00139994064149512,0.400759168498936,0.716181855011328,7.51297886680967e-20,0.709621034003848,0.543971106244849,0.701707270432202,0.36724460308369
5430407P10Rik	NM_001159657,NM_144883	0.179,0.821	0.168,0.832	0.086,0.914	0.262,0.738	0.092,0.908	NA	0.462834033244623,4.95307369949914e-05,0.688488369916826,0.313651081912678,NA,0.412281563118637,0.630055517158281,0.696299588723051,NA,0.0796684667103836,0.47310645785698,NA,0.575063775596709,NA,NA
5730409E04Rik	NM_001013755,NM_001145950	0.449,0.551	0.665,0.335	0.42,0.58	0.403,0.597	0.36,0.64	0.261,0.739	0.661045661463426,0.674244135771341,0.701277102223918,0.702294904474477,0.704050957048463,0.567337405117696,0.654023800771383,0.666817691775927,0.576258299138034,0.669892141302213,0.628578181510926,0.690189714853318,0.699249326340888,0.70085128568667,0.582203447623057
5730419I09Rik	NM_001109688,NM_029081,NM_029897	0,0.452,0.548	0.192,0.366,0.441	0.02,0.4,0.58	0.008,0.491,0.501	0.078,0.598,0.324	0.524,0.406,0.07	3.82887410708621e-05,2.34222752744992e-21,0.497279981421888,1.7807212160946e-05,0,0.517683146643014,0.116693633636966,0.643386768917357,0.00298832600017859,0.0829741703416662,0.595286356379763,7.56799940657989e-70,0.188582802934023,1.19212223188958e-155,2.3474046323705e-05
5730494M16Rik	NM_001004361,NM_001142697,NM_001142698	0.672,0.313,0.014	0.928,0.059,0.013	0.975,0,0.025	0.933,0.04,0.028	0.639,0.301,0.06	0.698,0.285,0.017	0.61506237890494,1.2812874051134e-05,0.316019026167864,0.564921795058628,0.695641508390187,3.6363529179123e-06,0.336035925229255,0.442632848823333,0.464729455764088,0.0495644381971959,0.108474163906749,4.86525344930058e-66,0.612684859507503,0.068122931121974,0.554500515891679
5730494N06Rik	NM_001141971,NM_027478	0.044,0.956	0.352,0.648	0.045,0.955	0.016,0.984	0.188,0.812	0.024,0.976	0.548851603275719,0.699089558423017,0.674896082525212,0.247070390040185,0.6019386905005,0.571709970163014,0.412701357356342,0.651715459414773,0.290373657271475,0.655193161721726,0.275525463458832,0.563915713817054,0.0950753519427687,0.67386649143455,0.0379766312659035
5730528L13Rik	NM_001145924,NM_001145925,NM_028137	NA	NA	0.316,0.684,0	0.152,0.687,0.161	0.19,0.373,0.437	0.267,0.477,0.257	NA,NA,NA,NA,NA,NA,NA,NA,NA,0.565256823694467,4.64957496129255e-05,0.226827355144969,0.0935299671648449,0.0605364391098668,0.485263077602474
5830428M24Rik	NR_038060,NR_038061	NA	0,1	0.074,0.926	0.547,0.453	NA	NA	NA,NA,NA,NA,NA,0.687772543486288,0.00209770884207883,NA,NA,0.0267373475787068,NA,NA,NA,NA,NA
5930416I19Rik	NR_027359,NR_027360	0.865,0.135	0.829,0.171	0.907,0.093	0.573,0.427	0.73,0.27	0.817,0.183	0.522954183022118,0.651258670601513,0.0359225201664051,0.191583157748404,0.445801932772378,0.185336930197575,1.48406975012906e-09,0.0769972539550058,0.654029817566186,6.97575249002717e-229,9.77155406132373e-27,1.360399374392e-10,0.273590051245967,8.21960921285574e-15,0.100710210506033
6030458C11Rik	NM_001166360,NM_029998	0.13,0.87	0.153,0.847	0.213,0.787	0.199,0.801	0.058,0.942	0.097,0.903	0.445629063387759,0.000206786546996009,0.000669566372276292,0.220294912338301,0.452563936300003,0.000307603520183193,0.000224071701488995,0.105320440235133,0.000229814981153878,0.644040099408453,0.0207171421780467,2.60269494119857e-24,0.0287991003213057,7.16348761676333e-26,0.363856628813018
6430548M08Rik	NM_001163760,NM_001163761,NM_001163762,NM_172286	0.055,0.945,0,0	0.276,0.714,0.009,0	0.012,0.984,0.003,0	0.011,0.975,0.007,0.006	0,1,0,0	0.071,0.066,0.003,0.86	0.00925663381173559,0.524073227756391,0.722668024186592,0.645919524168046,4.55477301251037e-290,0.157987830018736,0.244465640017067,2.35871772766291e-07,0,0.618470521342125,0.369724113166479,3.35360963686379e-268,0.694994370022738,2.43050511819002e-43,4.23782747125363e-300
6530418L21Rik	NM_001163356,NM_175398	NA	NA	0.004,0.996	0.427,0.573	0.235,0.765	0.181,0.819	NA,NA,NA,NA,NA,NA,NA,NA,NA,1.17075505954136e-18,0.000440198959643606,2.09466922641672e-56,0.61241838341705,0.30129582115437,0.690486307476774
6720401G13Rik	NR_015505,NR_026976	0.637,0.363	0.692,0.308	0.568,0.432	0.634,0.366	0.743,0.257	0.637,0.363	0.681204837139966,0.000928518212929854,0.700741651394213,0.214050875122243,0.701039648007061,0.286193404780585,0.676033797121027,0.435802585006341,0.679926308632421,0.021748354981705,0.0192228530555169,0.000151634799449588,0.213187957548969,0.701989031983689,0.208041328313999
8430408G22Rik	NM_001166580,NM_145980	0.429,0.571	0.8,0.2	0.443,0.557	0.412,0.588	0.417,0.583	0.5,0.5	0.268330054571574,0.690929180429619,0.685460409785964,0.71051375204427,0.742996763529978,0.273321156748046,0.326052093656676,0.0962382525005338,0.627427927442371,0.658218814047356,0.696035494018852,0.726487394227822,0.659349156382416,0.74801018094853,0.759200736615416
8430427H17Rik	NM_001001986,NM_001134300	NA	0.821,0.179	0.89,0.11	0.965,0.035	0.988,0.012	0.555,0.445	NA,NA,NA,NA,NA,0.708556241532727,0.438013641352285,0.166670201706621,0.29852983686064,0.0379010410525035,0.00120622154264613,1.695542820166e-68,0.597077645390189,3.23240429652901e-11,2.31017125477085e-13
8430429K09Rik	NR_028317,NR_045275,NR_045276	NA	0,0.725,0.275	0.007,0.495,0.498	0.021,0.505,0.473	NA	0.006,0.57,0.424	NA,NA,NA,NA,NA,0.000551570585521567,0.616091079147965,NA,0.568026209680399,0.164856061703528,NA,0.618878473561372,NA,0.637625682417303,NA
9230112J17Rik	NR_040463,NR_040464	NA	NA	0.443,0.557	NA	0.841,0.159	NA	NA,NA,NA,NA,NA,NA,NA,NA,NA,NA,0.00901914344852044,NA,NA,NA,NA
9430008C03Rik	NR_015463,NR_027887	0.652,0.348	0.3,0.7	0.437,0.563	0.227,0.773	NA	0.333,0.667	0.0967825318638236,0.324487001483574,0.0771430275166397,NA,0.160825837484387,0.367760829240004,0.700838565450966,NA,0.53318076211819,0.321444961977944,NA,0.250972229628344,NA,0.503358311139133,NA
9430015G10Rik	NM_145557,NM_177205	0.915,0.085	0.877,0.123	0.653,0.347	0.751,0.249	0.876,0.124	0.71,0.29	0.505894116706288,6.30579498134049e-09,0.381740823269136,0.443830209664706,0.0749208625909713,0.0239181058323013,0.67685927301914,0.694930918078071,0.524841159329091,0.334229134785798,0.130699943878441,0.522407269394198,0.694800426780559,0.659122248169516,0.602729559800107
9430091E24Rik	NR_040363,NR_040364	NA	0,1	0.017,0.983	NA	NA	0,1	NA,NA,NA,NA,NA,0.683550409259642,NA,NA,0.703371586475305,NA,NA,0.678618666134261,NA,NA,NA
9530008L14Rik	NM_001145875,NM_175417	0.007,0.993	0,1	0.796,0.204	NA	NA	NA	0.691528238906288,7.26149748168391e-11,NA,NA,NA,0.00767346767384279,NA,NA,NA,NA,NA,NA,NA,NA,NA
9930012K11Rik	NM_001004155,NM_001112735	NA	0.599,0.401	0.543,0.457	0.216,0.784	NA	NA	NA,NA,NA,NA,NA,0.64592530327686,0.00451306915629236,NA,NA,0.00273007625868528,NA,NA,NA,NA,NA
A130010J15Rik	NM_001160359,NM_001160360,NM_181048	0,0.729,0.271	0,0.986,0.014	0.008,0.813,0.179	0.097,0.357,0.546	0,0.359,0.641	0,0.296,0.704	0.157226129061407,0.443906309866193,0.0893359111988307,0.00157825179039707,0.0489156016473732,3.72398002365097e-11,2.15931894923522e-07,1.65596016145845e-33,1.38072622262776e-08,0.432084065232245,0.241167422913772,0.393720537701268,0.700922876775915,0.670320676465127,0.771695751499529
A230072C01Rik	NR_027445,NR_027446	0.767,0.233	0.707,0.293	0.427,0.573	0.413,0.587	0.554,0.446	0.568,0.432	0.609412134201306,1.30234180810273e-140,4.88260000095818e-48,0.448211391509409,0.027090514131541,0.0234017111916366,0.029508063387651,0.629725967141992,0.593289320094917,0.693473044629765,0.653466290563349,0.176723418341913,0.637896760739808,0.19357529263808,0.700540486587712
A330009N23Rik	NR_045326,NR_045327,NR_045328	NA	NA	NA	0.012,0.297,0.692	0,0.07,0.93	0.113,0.877,0.009	NA,NA,NA,NA,NA,NA,NA,NA,NA,NA,NA,NA,0.106008316166647,1.16890723824851e-106,1.17111094814983e-82
A330102I10Rik	NR_045073,NR_045074,NR_045075,NR_045077	NA	NA	NA	NA	0.001,0.026,0.847,0.126	0.022,0.248,0.147,0.583	NA,NA,NA,NA,NA,NA,NA,NA,NA,NA,NA,NA,NA,NA,0.32195055612639
A430005L14Rik	NM_001163019,NM_175287	0,1	0.16,0.84	0.077,0.923	0.006,0.994	0.076,0.924	0,1	7.51932557289574e-06,9.50569585695232e-06,0.601811211524974,1.4410037723712e-07,0.697828457597841,0.689615442407825,0.0185588940239178,0.700977348859471,3.06777316202058e-06,0.0358531469517143,0.688198698188583,3.33276574462474e-06,0.00823147931322027,0.58001751062223,3.84457800095592e-08
A430071A18Rik	NR_045312,NR_045313	NA	NA	0.031,0.969	0.511,0.489	NA	NA	NA,NA,NA,NA,NA,NA,NA,NA,NA,8.82975082536049e-22,NA,NA,NA,NA,NA
A4galt	NM_001004150,NM_001170954	NA	0.869,0.131	0.189,0.811	0.298,0.702	0.104,0.896	0.25,0.75	NA,NA,NA,NA,NA,1.82517661221438e-05,0.00372724376669854,1.18984092155141e-25,0.0033291999236872,0.509130806322653,0.693749697450556,0.695344841972169,0.197456606198317,0.617407184833751,0.669683632143907
A630033H20Rik	NM_001122595,NM_001122596,NM_175442	NA	0.361,0.161,0.479	0.24,0.125,0.635	0.104,0.801,0.096	NA	NA	NA,NA,NA,NA,NA,0.491569918559559,0.00274063244995034,NA,NA,4.70312991239879e-06,NA,NA,NA,NA,NA
A730011L01Rik	NM_001164636,NM_177394	0,1	0.549,0.451	0.584,0.416	0.2,0.8	0.708,0.292	0.287,0.713	0.0779177700339592,1.25561006405632e-07,0.232305866113655,4.07501596032904e-08,0.0790898980633397,0.710743687648075,0.511486438519646,0.596838480905895,0.600432124675755,0.0101242397689004,0.346294825279303,0.0971790237069148,0.00257777984287868,0.660668441796811,0.0199522825627751
A730017C20Rik	NM_001167925,NM_173759,NR_033764,NR_033765	NA	NA	0.05,0.763,0.103,0.083	0,0.356,0.394,0.25	NA	0.065,0.181,0.568,0.186	NA,NA,NA,NA,NA,NA,NA,NA,NA,0.608085974235788,NA,0.148204556560974,NA,0.796317535501962,NA
A730020M07Rik	NR_036456,NR_036457	NA	0.75,0.25	NA	NA	0.473,0.527	NA	NA,NA,NA,NA,NA,NA,NA,0.030078717192439,NA,NA,NA,NA,NA,NA,NA
A930004D18Rik	NR_028376,NR_028377	NA	NA	NA	1,0	1,0	0.969,0.031	NA,NA,NA,NA,NA,NA,NA,NA,NA,NA,NA,NA,1,0.678761419508698,0.678761419508698
A930005H10Rik	NR_015487,NR_027894,NR_027895	0.157,0.757,0.086	0.356,0.549,0.095	0.423,0.473,0.104	0.406,0.464,0.129	0.612,0.362,0.027	0.52,0.418,0.062	0.617569376982856,5.13253641392342e-157,9.49569158889148e-73,8.59856725330648e-139,1.20549350327957e-113,0.671983049422961,0.519676027678036,0.0534665672820617,0.242348809116147,0.640073153196549,0.000401207764186855,0.133211195587197,0.000472060191122942,0.116600851190246,0.668944443941647
Aak1	NM_001040106,NM_177762	0.731,0.269	0.787,0.213	0.731,0.269	0.588,0.412	0.746,0.254	0.774,0.226	0.673461157995818,0.602449893141509,0.446099158235201,0.63754082202755,0.663250121762695,0.477245310319189,0.324721859479987,0.561087511793615,0.556093572970011,0.527553800160995,0.701892740959345,0.517524145131445,0.705368297174692,0.33280434367236,0.684318960379546
Aamp	NM_001190444,NM_146110	0.033,0.967	0.056,0.944	0.035,0.965	0.049,0.951	0.042,0.958	0.08,0.92	0.584107760807978,0.0291634651782165,0.0694471645713279,0.0460178742410953,0.127115466117546,0.409501922867862,0.465877287960986,0.43618890344409,0.496267438928888,0.706054509121841,0.703805648948393,0.706432683352318,0.701573788212487,0.700865207968243,0.703184566806499
Aatk	NM_001198785,NM_001198787,NM_007377	NA	0,0.962,0.038	NA	0.122,0.616,0.262	0.144,0.648,0.208	0.325,0.326,0.349	NA,NA,NA,NA,NA,NA,0.661844826020343,0.64747625269372,0.338247050172099,NA,NA,NA,0.390774135459808,0.0214537866865061,0.242543828322217
AB124611	NM_001198794,NM_206536	0.81,0.19	0.857,0.143	0.846,0.154	0.79,0.21	1,0	NA	0.544914443211292,0.526553086569524,0.698664557199672,0.603881115889615,NA,0.678765600111423,0.472827885440701,0.250693010024154,NA,0.450965355334866,0.233980448591685,NA,0.628985869912357,NA,NA
Abat	NM_001170978,NM_172961	0.08,0.92	0.321,0.679	0.173,0.827	0.116,0.884	0.059,0.941	0.036,0.964	0.580854879682457,8.46924421788227e-12,0.116471423391699,0.00305343463783019,6.18864868470931e-98,0.709741712658529,0.0717602842813807,0.00557822734002995,0.202239406232306,0.0173771265014389,5.78270655336984e-06,1.0111494919921e-133,0.701719484624174,0.343768936459437,0.102861715454042
Abca3	NM_001039581,NM_013855	0.202,0.798	0.434,0.566	0.475,0.525	0.36,0.64	0.567,0.433	0.664,0.336	0.702357388551965,8.84976912688407e-09,0.241059967720272,0.0334941050668236,2.50935897912258e-32,0.558150340315015,0.672331691999594,0.350012206618732,0.284964808536609,0.368315137405398,0.500645786540665,0.000360634739668484,0.303237143745244,9.55933778925454e-05,0.686885896749943
Abca6	NM_001166556,NM_001166557,NM_147218	0.085,0.006,0.909	NA	NA	0.089,0.017,0.893	0.032,0.011,0.958	0,0,1	NA,NA,0.790799983644443,0.00218846812073472,1.17102636189851e-52,NA,NA,NA,NA,NA,NA,NA,0.304072993550805,0.355469977620905,0.607596624967646
Abcc10	NM_145140,NM_170680	0.166,0.834	0.323,0.677	0.223,0.777	0,1	0,1	0.027,0.973	0.702653956031886,0.617463849607137,5.77712917342941e-07,1.8174309131489e-14,1.13860119653634e-11,0.682428957494661,0.0134846033205568,0.000925559294222334,0.00661826008532319,0.0261886512553137,0.00189703697297772,0.0128540502638353,1,0.697814963900185,0.679138310310994
Abcc4	NM_001033336,NM_001163675,NM_001163676	0.937,0.001,0.062	0.499,0.334,0.168	0.985,0.001,0.015	0.908,0.024,0.068	0.724,0.144,0.131	0.639,0.263,0.097	0.0804363816907456,0.664800031993435,0.0607646578147269,0.43709980645867,0.288349362192191,0.0893769920697513,0.471741648028792,0.70838007474707,0.748854145393077,0.160986910703685,0.497151118907563,0.101578399313194,0.721272531980134,0.675109974543495,0.655414979670249
Abcc5	NM_013790,NM_176839	NA	0.846,0.154	0.878,0.122	0.843,0.157	0.87,0.13	0.827,0.173	NA,NA,NA,NA,NA,0.673736334221679,0.665421741806624,0.498514382247328,0.537955132497809,0.0996291212120299,0.53280740924038,2.25953081141566e-09,0.430845127424635,0.532818174283187,0.374466825378224
Abcc9	NM_001044720,NM_011511,NM_021041,NM_021042	0,0.999,0,0.001	0.134,0.866,0,0	0.048,0.952,0,0	0.029,0.971,0,0	0.013,0.246,0.58,0.16	0.035,0.964,0,0	0.374986047430264,1.96580479472912e-34,0.00652801919421702,6.49225969001948e-167,0.434215738634625,0.164387224543854,0.63576136607484,2.31799378287181e-72,0.682604365418681,0.398628776370939,5.59131141218628e-205,0.0118557086459437,1.42039716360456e-95,0.51118413289969,2.83695471851531e-81
Abcf2	NM_001190443,NM_013853	0.095,0.905	0.094,0.906	0.166,0.834	0.153,0.847	0.226,0.774	0.121,0.879	0.587731818239695,0.139299071666808,0.582297336505222,0.618638255845398,0.273719356610342,0.251876241784945,0.699265031877536,0.696926562784415,0.498343648317051,0.544432678254133,0.700547101227032,0.27558496332541,0.700168731109364,0.648689962850447,0.71027380953939
Abhd11	NM_001190437,NM_145215	0.83,0.17	0.92,0.08	0.838,0.162	0.793,0.207	0.732,0.268	0.788,0.212	0.197093463367416,0.675683103876509,0.613166114266438,0.572065100565414,0.573420176744056,0.230500985764362,0.652492828696611,0.112991876404913,0.127534121701222,0.62823068363716,0.520306270044871,0.492859099001279,0.529391196513137,0.562894855560542,0.684551384307063
Abhd13	NM_001081119,NM_026868	0.569,0.431	0.716,0.284	0.744,0.256	0.915,0.085	0.867,0.133	0.841,0.159	0.456845140997905,0.441499797463178,0.00322649649193136,0.0279559864552383,0.151153619651105,0.615423245356958,0.556540998649107,0.538026348011264,0.670871851975704,0.0202538649107992,0.0971050632121445,0.331744684328734,0.6958796309779,0.662145340188237,0.64145379238024
Abhd14a	NM_001110271,NM_001110272,NM_145919	0.95,0.05,0	0.257,0.246,0.497	0.554,0.185,0.261	0.572,0.05,0.379	0.383,0.328,0.289	0.312,0.293,0.396	0.604016766965862,0.709451818809747,0.0241221218339499,0.385152354568744,0.0102519963615968,0.745147182078524,0.639394805639249,0.710069335906667,0.784192726741474,0.16267874939789,0.565060289210652,0.184887405454907,0.00574238178276683,0.034007758671651,0.442031960728483
Abhd4	NM_001205181,NM_134076	0.072,0.928	0.022,0.978	0.07,0.93	0.057,0.943	0.184,0.816	0.046,0.954	0.033616688320213,0.700162773675259,0.622736111328399,0.709298317396731,0.371776539600573,0.035800410848226,0.0734939885569418,0.257820828169534,0.146836946422972,0.634004763960239,0.70899933113483,0.383264537072624,0.69972646870831,0.606681652141726,0.676323100988272
Abi1	NM_001077190,NM_001077192,NM_001077193,NM_007380,NM_145994	0.108,0.273,0.066,0.189,0.364	0.167,0.339,0.484,0.005,0.004	0.133,0.338,0.522,0.006,0.001	0.471,0.166,0.191,0.171,0	0.462,0.135,0.06,0.343,0.001	0.529,0.456,0.003,0.011,0	0,0,0,1.8123440042537e-34,0,0.423264864698845,5.56718070733099e-170,1.18332557019452e-66,0,0,7.52755015959881e-78,0,0.441701694200059,1.10329875854897e-233,3.19907291499673e-46
Abi2	NM_001198570,NM_001198571,NM_198127	0,0,1	0,0,0.999	0.001,0,0.999	0.003,0.004,0.993	0.165,0.016,0.819	0.218,0.483,0.298	0.558921533397582,0.477697101902116,0.57423969410961,0.000878514158524739,0,0.478206401510064,0.730047870830049,0.676735498736125,1.27729548456012e-30,0.696230391725365,0.0197874904330751,0,0.15443286709251,0,6.30587925854024e-34
Abi3	NM_001163464,NM_025659	0,1	0.135,0.865	0.001,0.999	0.131,0.869	0.883,0.117	0.882,0.118	0.717843629497884,0.370097746228197,0.632905946237906,3.40304405530393e-06,3.48266465118839e-07,0.175885211536654,0.523714522884004,7.59405253263987e-14,7.60209946365462e-15,3.05445515494845e-12,3.90716947164248e-274,1.72835537628984e-172,2.29467600374583e-11,8.82568321839774e-12,0.646930039157525
Abi3bp	NM_001014399,NM_001014422,NM_001014423,NM_001014424,NM_178790	0.458,0.146,0.1,0.198,0.098	0.771,0.067,0.03,0.118,0.014	0.436,0.109,0.086,0.323,0.046	0.264,0.006,0.322,0.401,0.007	0.308,0.007,0.259,0.389,0.037	NA	0.273379416797863,0.552073356944567,0.00188484233523043,0.403998997048513,NA,0.634866746202201,5.89371884162748e-13,0.0334848035134869,NA,0.0212724677089877,0.371979832013752,NA,0.625885369933474,NA,NA
Abl1	NM_001112703,NM_009594	0.834,0.166	0.371,0.629	0.383,0.617	0.43,0.57	0.372,0.628	0.77,0.23	2.75361704415213e-12,9.36057768745275e-304,1.66548381037346e-53,1.04381915875493e-169,0.0664732791427393,0.644327664051811,0.575480136684797,0.66370128759883,2.48322952997902e-07,0.61849826719378,0.690621395353302,0,0.590604289158236,1.25717276096763e-56,0
Abl2	NM_001136104,NM_009595	0.551,0.449	0.784,0.216	0.506,0.494	0.152,0.848	0.85,0.15	0.523,0.477	0.107823753521889,0.677640029370944,0.357760877238682,0.0687563081199974,0.668450702709677,0.047412585143756,4.1915393366903e-06,0.695587889941453,0.0540685229883033,0.00473150873829829,0.00333291129488075,0.691592390628301,2.66947616984518e-09,0.00225516917578602,0.00411999118826325
Ablim1	NM_001103177,NM_001103178,NM_178688	0.963,0.034,0.003	0.281,0.719,0	0.275,0.725,0	0.658,0.34,0.002	0.54,0.245,0.215	0.811,0.186,0.004	0,0,0,1.35644933143162e-103,6.510547858828e-223,2.16669368342392e-16,1.39208129723462e-220,0,0,0,0,0,9.27211043586134e-120,2.42586991298382e-35,1.44890877598942e-46
Ablim2	NM_001177696,NM_001177697,NM_001177698,NM_001177699,NM_001177700,NM_177678	NA	NA	NA	0.178,0,0.26,0.272,0.065,0.225	0.583,0.044,0.01,0.168,0.194,0.001	0.347,0.506,0.009,0,0.1,0.039	NA,NA,NA,NA,NA,NA,NA,NA,NA,NA,NA,NA,0.00106649217057135,2.03187671318069e-35,1.61150555589471e-59
Ablim3	NM_001164491,NM_198649	0.597,0.403	0.927,0.073	0.56,0.44	0.724,0.276	0.767,0.233	0.823,0.177	0.00235307088478598,0.627778058062938,0.2740963817749,0.00125739606549242,0.00166208731467303,0.198671584603034,0.0324546784128776,0.02653876131162,0.117860619576341,0.704083708516638,0.707531715005381,0.697094034369845,0.708639911731673,0.496817226848339,0.360676189030288
Abp1	NM_001161621,NM_001161622,NM_029638	NA	NA	0,0,1	0,0,1	NA	NA	NA,NA,NA,NA,NA,NA,NA,NA,NA,0.27805416771561,NA,NA,NA,NA,NA
Abr	NM_198018,NM_198894,NM_198895	0,1,0	0,1,0	0.008,0.986,0.006	0.004,0.996,0	0,1,0	0.323,0.384,0.293	3.8229455964749e-06,0.208339927067438,0.498988761892491,1.4470724506891e-72,0,0.217824584668376,0.499637947534506,0.082461320273738,0,0.244233341357753,0.222950003615447,2.48094311157464e-112,0.49991274162344,0,0
Acbd5	NM_001102436,NM_001102437,NM_001102438,NM_028793	0.383,0.051,0.038,0.529	0.592,0.047,0.083,0.278	0.286,0.191,0.143,0.381	0.169,0.339,0.281,0.211	0.518,0.096,0.135,0.25	0.221,0.278,0.209,0.292	0.44656468829698,0,2.46696064321787e-33,8.04797528089485e-08,9.54892659763696e-87,0.0704754693149018,0.00190891917250012,0.687103847698651,0.0107734476427367,0.0242767780267766,0.452927458662722,0.103992489737021,0.052768530033001,0.523865046987915,0.215422496232181
Acbd6	NM_001145781,NM_026683,NM_028250	0.091,0.225,0.685	0.101,0.408,0.491	0.079,0.351,0.57	0.029,0.254,0.716	0.032,0.544,0.425	0.021,0.2,0.778	0.573638130269808,2.1891409531223e-05,0.0592099881244789,0.292327433289228,0.000887407589518587,0.663753946197417,0.435957587938509,0.67215073095236,0.0945035472898663,0.0552465724942385,0.481011316521121,6.25730623311666e-05,0.499173656240828,0.582051404430018,0.199223564866931
Ace	NM_009598,NM_207624	NA	0.311,0.689	0.105,0.895	0.14,0.86	0.059,0.941	0.077,0.923	NA,NA,NA,NA,NA,0.00516804834877401,0.127933330921757,4.0446267192879e-09,0.0156037805584084,0.395730323819183,0.559833936541789,0.700734224119387,0.017441937174684,0.443156418429059,0.55626886214741
Ace2	NM_001130513,NM_027286	NA	NA	NA	0.958,0.042	0,1	0,1	NA,NA,NA,NA,NA,NA,NA,NA,NA,NA,NA,NA,1.74625950309952e-160,6.89985703353858e-18,0.68378803291824
Acin1	NM_001085472,NM_001085473,NM_001242605,NM_001242606,NM_019567,NM_023190	0.097,0.274,0,0.05,0.019,0.56	0.202,0.202,0.082,0.166,0.038,0.31	0.106,0.161,0.078,0.11,0.152,0.393	0.206,0.221,0.03,0.057,0.021,0.467	0.114,0.22,0.008,0.115,0.047,0.496	0.09,0.109,0.175,0.152,0.127,0.347	2.99800906220208e-43,3.17079038571565e-205,0.378365339910952,0.611909757163941,2.2960770704527e-55,0.00883527931490534,0.27000230385698,0.403738223146764,0.000568642522408824,0.00064749121639752,0.0911583360420986,0.331227123282156,0.805662717704312,5.48108628719619e-06,0.0447212215845194
Acly	NM_001199296,NM_134037	0.263,0.737	0.456,0.544	0.463,0.537	0.411,0.589	0.59,0.41	0.641,0.359	0,7.67230550648974e-119,5.92869287225494e-257,0.158533384934294,0,0.697547696133934,0.132120134077443,0.444434184797536,1.45567678373471e-119,0.280197527209066,0.453646127317204,4.76770708403722e-34,0.384335547812838,0,0.633234279294432
Acot7	NM_001146057,NM_001146058,NM_133348	0.027,0.331,0.643	0.188,0.258,0.554	0.018,0.124,0.858	0.107,0.267,0.626	0.198,0.321,0.481	0.005,0.283,0.712	6.3896395783044e-05,0.0323180972876836,7.73895028752279e-05,0.0133928283377388,0.706998626523497,0.634336198134014,0.744248817804694,0.727975391893794,0.0700389221435469,0.448596724555152,0.0341041761463673,0.444356122146134,0.673151856402211,0.0782028277877042,0.0108946243889065
Acox2	NM_001161667,NM_053115	0.598,0.402	NA	NA	0.258,0.742	NA	NA	NA,NA,0.00680936110565573,NA,NA,NA,NA,NA,NA,NA,NA,NA,NA,NA,NA
Acp1	NM_001110239,NM_021330	0.39,0.61	0.379,0.621	0.369,0.631	0.587,0.413	0.452,0.548	0.642,0.358	0.677042448417227,0.515633133617093,1.28247952598769e-17,0.557115335480307,0,0.692566964294211,1.84814594557835e-13,0.545198057164936,9.84275370213996e-269,9.25171783358774e-27,0.535907870705333,0,0.685044468335479,0.442281827892848,0.701045593585108
Acp5	NM_001102404,NM_001102405,NM_007388	0.808,0.007,0.184	0.116,0.037,0.847	0.194,0.027,0.78	0.692,0.017,0.291	NA	NA	0.00883177531559941,0.000189022714652641,0.722071470198777,NA,NA,0.573738672085021,0.155110802430321,NA,NA,0.0858196676208922,NA,NA,NA,NA,NA
Acpp	NM_019807,NM_207668	0.008,0.992	0.028,0.972	0.062,0.938	0.021,0.979	NA	NA	0.464807677282436,7.63856199813836e-10,0.654489436657962,NA,NA,0.397621980857592,0.66053054676158,NA,NA,0.127482372599485,NA,NA,NA,NA,NA
Acrbp	NM_001127340,NM_016845	NA	0.915,0.085	0.875,0.125	0.921,0.079	NA	0.694,0.306	NA,NA,NA,NA,NA,0.393334899032974,0.477987777073417,NA,0.0154083866342179,0.71111465016476,NA,1.71909661037682e-74,NA,0.0245821883281413,NA
Acsl3	NM_001033606,NM_001136222,NM_028817	0.397,0.003,0.6	0.675,0.098,0.227	0.518,0.01,0.472	0.565,0,0.435	0.507,0.07,0.423	0.599,0.012,0.389	0.0765683838615187,0.67088060317439,0.617028795315201,0.383749915765258,5.34341832045403e-27,0.259980082386111,0.0471914987217253,0.710646701633268,0.471770353213109,0.668528913793258,0.483687957827708,9.64983916930793e-10,0.264465635157154,0,0.583638775027719
Acsl4	NM_001033600,NM_019477,NM_207625	0.188,0.735,0.078	0.161,0.538,0.301	0.201,0.553,0.245	0.187,0.756,0.057	0.317,0.439,0.243	0.013,0.106,0.881	1.10325137053976e-15,2.18830816951029e-47,0.334822695154059,0.662855610161882,0,0.00608076015037931,8.70787100229993e-24,0.47451993375333,0.0306518685184799,1.8223600072887e-81,0.703537574547725,0,0.600116119664961,0,0.00672395249314628
Acsl6	NM_001033597,NM_001033598,NM_001033599,NM_144823	NA	NA	NA	NA	0.057,0.108,0.023,0.812	0.251,0.166,0.305,0.279	NA,NA,NA,NA,NA,NA,NA,NA,NA,NA,NA,NA,NA,NA,1.04736246701205e-14
Acsm3	NM_016870,NM_212441,NM_212442	0.047,0.524,0.429	NA	0.327,0.152,0.522	NA	NA	0.147,0,0.853	NA,0.00708284810927911,NA,NA,0.00170926223196173,NA,NA,NA,NA,NA,NA,0.76244252009282,NA,NA,NA
Acss3	NM_001142804,NM_198636	0.977,0.023	NA	0.961,0.039	0.925,0.075	NA	NA	NA,0.141549818272888,0.664784594165375,NA,NA,NA,NA,NA,NA,0.387183164901239,NA,NA,NA,NA,NA
Actr3	NM_001205385,NM_001205386,NM_023735	0.005,0.945,0.05	0.005,0.928,0.068	0.173,0.658,0.169	0.097,0.786,0.117	0.027,0.854,0.119	0.202,0.442,0.356	0.662045272197316,0,0.472039930866935,0.632101541898242,4.70825484684841e-13,0,0.410089505504969,0.547495880314919,4.04801751971137e-18,0.0744773176418526,5.18682208595728e-21,0.214834625357361,0.741940039827051,0.0138457357129405,4.03659028267394e-07
Acvr1	NM_001110204,NM_001110205,NM_007394	0.027,0.769,0.204	0,0.788,0.212	0,0.915,0.085	0.013,0.891,0.097	0.008,0.741,0.251	0.008,0.596,0.396	7.85684141250188e-19,2.14564878594927e-20,0.477419594590413,0.508672083492922,0.175900065476471,0.515028990069787,0.000256786782686666,0.0919819425577131,5.82121840909602e-24,0.000797825796838277,0.0612989901271422,2.20520552871974e-31,0.743036488059314,0.000451548675522228,0.555882750149049
Acvr1c	NM_001033369,NM_001111030	NA	NA	0.412,0.588	NA	NA	0.298,0.702	NA,NA,NA,NA,NA,NA,NA,NA,NA,NA,NA,0.390920975735493,NA,NA,NA
Adam11	NM_001110778,NM_009613	1,0	0.859,0.141	0.772,0.228	NA	0.99,0.01	0.109,0.891	0.0898795473248238,0.0125070516250453,NA,0.626003676668729,2.57635456787014e-49,0.696922212168843,NA,0.333529340661046,5.70475507200608e-06,NA,0.145989510298627,9.3149496420208e-12,NA,NA,6.53664146429784e-40
Adam15	NM_001037722,NM_009614	0.039,0.961	0.124,0.876	0.306,0.694	0.143,0.857	0.091,0.909	0.797,0.203	0.71500447439155,0.435944218161113,0.622263848946777,0.72599539353859,0.0300747996234268,0.129426928979647,0.524709586924749,0.695977020602321,1.01673547458883e-10,1.05469631849556e-34,0.0347988468005175,0,0.389782272572045,0,3.19146662831139e-16
Adam22	NM_001007220,NM_001007221,NM_001098225	NA	0.005,0,0.995	0,0,1	0,0,1	0.005,0.004,0.99	0.101,0.003,0.896	NA,NA,NA,NA,NA,0.673361139690506,0.0898295140621157,0.503944743809821,2.12358584530757e-05,0.530259629242153,0.654566526788812,7.53568947849915e-53,0.464448161215412,0,2.63625882765955e-42
Adam23	NM_001177600,NM_011780	0.128,0.872	0.097,0.903	0.306,0.694	0.494,0.506	0.017,0.983	0.063,0.937	0.689545092572011,0.0267239145733769,0.000621404092616759,0.62903262851958,0.691803520296806,0.00852550795027658,0.000118654579070501,0.676164475316878,0.701333732394176,0.000283567125031429,0.00112120179984688,1.23359263774128e-06,8.15918772479994e-06,3.26033014445364e-12,0.662398926978376
Adam28	NM_001048175,NM_010082,NM_183366	NA	NA	0.721,0.032,0.247	0.441,0.04,0.519	NA	NA	NA,NA,NA,NA,NA,NA,NA,NA,NA,0.523550759809407,NA,NA,NA,NA,NA
Adam33	NM_001163529,NM_033615	NA	0.046,0.954	NA	0.002,0.998	NA	NA	NA,NA,NA,NA,NA,NA,0.684326173727478,NA,NA,NA,NA,NA,NA,NA,NA
Adamts10	NM_172619,NR_037707,NR_037708	NA	0.194,0.539,0.266	0.262,0.477,0.261	0.435,0.297,0.267	0.318,0.616,0.066	0.473,0.391,0.135	NA,NA,NA,NA,NA,0.47049746336504,0.133726458849112,0.114433275553353,0.140101261988732,2.16053446317548e-07,0.000426629857523874,0.352685679982637,2.92360608881553e-05,0.535409736297232,0.243290558858944
Adamts3	NM_001081401,NM_177872	NA	NA	NA	NA	0.92,0.08	0.982,0.018	NA,NA,NA,NA,NA,NA,NA,NA,NA,NA,NA,NA,NA,NA,0.622236602632565
Adamtsl5	NM_001113548,NM_025629	NA	NA	NA	0.53,0.47	0.63,0.37	0.563,0.437	NA,NA,NA,NA,NA,NA,NA,NA,NA,NA,NA,NA,0.473927687943847,0.699999125423424,0.497981676684281
Adar	NM_001038587,NM_001146296,NM_019655	0.1,0.141,0.759	0.025,0.21,0.764	0.09,0.128,0.781	0.261,0.054,0.685	0.243,0.133,0.624	0.938,0.009,0.053	0.453703991338452,0.569148217727408,0.451485145261973,0.512946981512716,3.17564721439282e-24,0.13641268306584,5.69418424603896e-11,0.0191536556310095,0,0.00402068911457142,0.690827809011618,3.47004891719256e-39,0.239415703164832,1.2286275921579e-50,0.000118949808829794
Adarb1	NM_001024837,NM_130895,NR_004429,NR_021486	0.041,0.67,0.009,0.28	0.058,0.469,0.042,0.431	0.101,0.783,0.009,0.107	0.018,0.264,0.049,0.668	0.033,0.426,0.02,0.521	0.206,0.197,0.309,0.289	0.0180397035879766,0.541605192133931,0.000226584772036409,0.699115579045568,1.49046268664968e-30,0.0699753612055061,0.442163393952701,0.000291985982322387,0.319264574415171,6.80136314439089e-06,0.0646435809424006,5.1973070052759e-16,6.5392972831078e-07,9.36495418718408e-17,8.9312903018367e-94
Adck3	NM_001163290,NM_023341	0.782,0.218	0.797,0.203	0.044,0.956	0.278,0.722	0.493,0.507	0,1	0.388877390723331,1.45536805424697e-45,0.172272085295673,0.697344983244225,0,2.42926579954921e-19,0.0433686122224912,0.457381388547322,1.25328067305518e-155,0.64296836272724,5.91457231014154e-07,0.0140625635447815,0.330334808154809,0.196646959499362,5.95705484106069e-82
Adcy3	NM_001159536,NM_001159537,NM_138305	NA	0.114,0.032,0.853	0.046,0.125,0.829	0.024,0.111,0.865	0.203,0.135,0.663	0.129,0.198,0.674	NA,NA,NA,NA,NA,1.11094899959444e-07,0.000223236030117516,0.0902945804403735,8.22787074434883e-21,0.00230119964382426,0.127437412469489,0.132428014776899,3.25567330546764e-06,2.84844277451806e-141,0.348329133663589
Adcy7	NM_001037723,NM_001037724,NM_001109756,NM_007406	0,0.334,0.666,0	0.133,0.146,0.72,0	0.466,0.239,0.282,0.013	0.043,0.272,0.589,0.095	0.018,0.315,0.639,0.029	0,0.001,0.999,0	0.567199278934372,0.0108544339366062,0.00598200049255485,0.696135540466853,0.47172131798853,0.000751654740975488,2.03405100959627e-130,0.00018221261601433,0.232539007803532,3.57013135718569e-40,9.43594350583711e-09,2.52245501245763e-11,0.0505798784214867,2.32252942415567e-06,0.574992201824231
Adcyap1r1	NM_001025372,NM_007407	0.414,0.586	NA	0.706,0.294	0.574,0.426	0.671,0.329	0.463,0.537	NA,0.253151167441028,0.311896763660326,0.214201905567056,0.677864293751554,NA,NA,NA,NA,0.453838908671053,0.699554389603092,0.2845534835523,0.446611952705791,0.446954389596493,0.249529124418533
Add1	NM_001024458,NM_001102444,NM_013457	0.934,0.066,0	0.878,0.017,0.105	0.882,0.031,0.087	0.925,0.025,0.05	0.688,0.118,0.194	0.723,0.276,0	9.40983103474665e-42,0,0,0,9.7361852960985e-226,0.354552002428345,0.546991846618987,0.605097399435851,1.62493149183264e-141,0.0883001035278872,0.720360577590138,0,0.581747255321665,0,0
Add3	NM_001164099,NM_001164100,NM_001164101,NM_013758	0.034,0.306,0.224,0.437	0.001,0.15,0.293,0.556	0,0.338,0.133,0.529	0,0.493,0.309,0.198	0,0.401,0.342,0.257	0.185,0.193,0.263,0.359	0.643980923631067,0.191639102355225,0.00551159205679335,0.666766346240639,0.000281697895738229,0.00796986650610916,3.48565307240942e-21,0.62208265612611,6.2297816381126e-34,2.94975011457314e-72,0.576226091160076,0,0.605695617712692,0,4.97028778034352e-11
Adhfe1	NM_175236,NR_027664	0.696,0.304	NA	0.783,0.217	0.86,0.14	0.764,0.236	0.762,0.238	NA,0.371282190685144,2.64407901521707e-05,0.711193420329776,0.449634299691572,NA,NA,NA,NA,0.188193784770078,0.606256061847974,0.684073536683894,0.0482800630548061,0.0576898001026827,0.654544423105286
Adk	NM_001243041,NM_134079	0.605,0.395	0.288,0.712	0.222,0.778	0.535,0.465	0.262,0.738	0.598,0.402	0.110505086515393,0,0.506054852287042,0,0.692287081214359,0.633905502552724,0.214326483114937,0.589747343919083,0.118908104140748,1.59119406730013e-42,0.00549613816207251,0,4.9400667592519e-20,0.528573027191717,0
Adora1	NM_001008533,NM_001039510	0.478,0.522	NA	0.469,0.531	0.475,0.525	0.491,0.509	0.415,0.585	NA,0.705438037069208,0.70284035830922,0.610693971369517,0.561116668440489,NA,NA,NA,NA,0.708485027022813,0.612067361734817,0.461091012078974,0.617582745017429,0.64140167703441,0.65297380672754
Adrbk2	NM_001035531,NM_177078	0.047,0.953	0.136,0.864	0.057,0.943	0.04,0.96	0.026,0.974	0.025,0.975	0.137496346408105,0.444090150169127,0.424171171373081,0.682012477292252,0.590582196058987,0.287186104806454,0.106924469030455,0.0928449122531452,0.000316518686035203,0.708156022801679,0.332774187102638,0.413493268788633,0.314395238024408,0.019159654329217,0.480030190351663
Aebp2	NM_001005605,NM_009637,NM_178803	0.057,0.391,0.552	0.046,0.387,0.568	0.111,0.417,0.472	0.33,0.429,0.241	0.197,0.436,0.367	0.249,0.403,0.348	0.681846119148257,0.170304375939563,5.10542765455754e-06,0.0609000761090439,0.000589338981572455,0.0581840823188084,1.994421292265e-11,0.20548862751737,0.00285171933454048,7.25160485934294e-46,0.193491368257225,1.26107337169224e-07,0.305945447042382,0.710485618431168,0.542039559653502
Aen	NM_001162939,NM_026531	0.649,0.351	0.534,0.466	0.57,0.43	0.541,0.459	0.748,0.252	0.641,0.359	0.709611161506473,0.174167597190264,0.595909701078447,0.418367809797633,0.702189306184151,0.711087945371442,0.70913028224957,0.599095580629663,0.709449682794555,0.709744517908356,0.27927411175929,0.458203567132674,0.314099144595514,0.62170832094643,0.419954299078683
Afap1l2	NM_001177796,NM_001177797,NM_146102	NA	0,1,0	0.074,0.926,0	0.157,0.835,0.007	0.148,0.852,0	0.04,0.96,0	NA,NA,NA,NA,NA,3.80183675041783e-37,8.18653125431726e-48,0.0415820833234813,0.512930244107557,0.677654004629897,0.644389281407321,0.0050431825965172,0.527030660466129,0.00302194538086829,0.419325439287591
Aff1	NM_001080798,NM_133919	0.039,0.961	0.299,0.701	0.277,0.723	0.067,0.933	0.271,0.729	0.167,0.833	0.0029539904354418,6.35312119556959e-44,0.306294118207177,0.187353161869896,0.679642163646682,0.705106932918219,0.250303695095263,0.671351560081534,0.313026493644487,1.06171096745212e-08,0.623374416765745,0.0874750519856527,0.578982869183428,0.673403205361132,0.531955253438618
Afg3l1	NM_054070,NR_028260	0.985,0.015	0.944,0.056	0.901,0.099	0.92,0.08	0.873,0.127	0.866,0.134	0.448100089546082,9.76768968994494e-06,0.483214650829599,0.0301474619645389,3.00650278465742e-07,0.265424236309064,0.6999834130231,0.573039364979173,0.146406499481509,0.2236988603946,0.559526609848198,0.193782005322965,0.545234877026533,0.115458151423844,0.375712233560083
Aftph	NM_001252503,NM_181411	0.007,0.993	0.017,0.983	0.031,0.969	0.023,0.977	0.199,0.801	0.026,0.974	0.123187897417583,1.24985406078141e-08,0.285685945264728,0.221799685012873,0.171055652772321,0.323410441197212,0.692893478010835,0.616351170738089,0.701071804075788,0.304506357499081,0.70097394003416,0.398801336206541,0.588509992193792,0.694396876513673,0.616913681469242
Aga	NM_001005847,NM_001205054	0.982,0.018	0.859,0.141	0.946,0.054	0.991,0.009	0.99,0.01	0.97,0.03	0.119218063038926,0.237037367655695,0.63611293320158,0.697537159728022,0.690697777833998,0.672194172132815,0.00242385235309691,0.0472767999190922,0.0630467994885974,0.0125947050019737,0.124920166359342,0.146989121426845,0.659562569086124,0.683011002305681,0.698812526146068
Agap1	NM_001037136,NM_178119	0.119,0.881	0.105,0.895	0.153,0.847	0.182,0.818	0.374,0.626	0.408,0.592	0.693377466714921,0.645834115009757,0.437775811548112,0.12752139833358,0.086843103687364,0.548827474152296,0.201441810177985,0.0274720840577666,0.00441278103723552,0.590698672518736,0.206213667028362,0.076183545784114,0.321011242065573,4.46807128961406e-06,0.664672006576169
Agap3	NM_001256431,NM_139153	0.038,0.962	0.083,0.917	0.059,0.941	0.084,0.916	0.675,0.325	0.754,0.246	0.578319060601455,0.227359089038828,0.109711680849191,3.53997518707864e-19,1.48331299291731e-27,0.647371531369752,0.555899214379362,1.52712986854354e-10,1.06119664656355e-16,0.439722755869346,0,0,0,0,1.7110681559396e-06
Agbl5	NM_001048192,NM_174849	0.63,0.37	0.749,0.251	0.668,0.332	0.632,0.368	0.665,0.335	0.565,0.435	0.363721496616091,0.365631010220552,0.663845671203924,0.643804841650801,0.591424954232775,0.452898059235026,0.416852747161593,0.411924919894621,0.290826798332712,0.656121243726687,0.576556363058621,1.35588284014821e-09,0.702866051382119,0.400818949976922,0.16493275523661
Agfg2	NM_145566,NM_178162	0.144,0.856	0.035,0.965	0.152,0.848	0.317,0.683	0.09,0.91	0.119,0.881	0.00315914943989721,0.660535789245349,0.00556758429871812,0.390915203591846,0.540860954327385,0.00103092504952073,1.59087619257589e-07,0.615514358138538,0.0146916253939716,0.00972421197793125,0.341223511759747,0.211427024826714,0.0603756538525739,1.11632680173744e-05,0.482697716351319
Agpat1	NM_001163379,NM_018862	0.591,0.409	0.448,0.552	0.569,0.431	0.819,0.181	0.64,0.36	0.559,0.441	0.476408037674627,0.640319085751651,0.334739300176465,0.674177801805589,0.625547251231213,0.276345094968054,0.00304831047160244,0.580906307830579,0.190143226616065,0.0315308831173296,0.702056890928635,0.697242053478715,0.121913442076107,0.0225175480520047,0.69840809502561
Agtpbp1	NM_001048008,NM_023328	0.01,0.99	0.018,0.982	0.045,0.955	0.035,0.965	0.015,0.985	0.005,0.995	0.425349234365592,4.236212001964e-05,0.000260754317207494,0.456035515468784,0.533141839928667,0.105885455576738,0.193679651868771,0.699274739896374,0.622607933005573,0.547834273818938,0.047371427212338,2.53282429973715e-137,0.108073869939566,4.72996840173945e-165,0.64926188464457
Agxt2l1	NM_001163587,NM_027907	0.002,0.998	NA	NA	NA	NA	0.228,0.772	NA,NA,NA,NA,0.170228558615471,NA,NA,NA,NA,NA,NA,NA,NA,NA,NA
Ahcyl2	NM_001171000,NM_001171001,NM_021414	0.128,0.852,0.021	0.116,0.864,0.02	0.141,0.838,0.022	0.104,0.894,0.003	0.321,0.618,0.061	0.351,0.621,0.028	0.750572208918456,0.112923589836584,0.69435989409286,0.740205397109459,0.015754474238501,0.309471875363048,0.594938114133805,0.798664875829975,2.1764666108774e-11,2.31008429908499e-16,0.528456016197847,8.33561575946374e-16,0.603906033074702,5.61834443535408e-50,0.497449993254693
Ahi1	NM_001177776,NM_026203	NA	0.425,0.575	0.302,0.698	0.001,0.999	NA	0.221,0.779	NA,NA,NA,NA,NA,0.684483687447374,1.66525736423538e-18,NA,0.708258519085806,0,NA,0.481069905349887,NA,0,NA
Ahnak	NM_001039959,NM_009643	0.01,0.99	0.016,0.984	0.027,0.973	0.027,0.973	0.05,0.95	0.01,0.99	0.234847488456466,2.62454184734889e-05,4.61087607331301e-06,0.0333113219900552,0.700884881536813,0.305246382206893,0.232165667412635,0.572075612816263,0.220913978104332,0.686473557543281,0.706334749527984,1.2544009866231e-05,0.702298368815672,1.90618503716268e-06,0.028752932868585
AI182371	NM_001243102,NM_001243103,NM_178885	0.565,0.408,0.027	0.745,0.255,0	NA	0.563,0.333,0.104	NA	NA	0.697887526416848,NA,0.208926121927566,NA,NA,NA,0.646838266365915,NA,NA,NA,NA,NA,NA,NA,NA
AI316807	NM_001012667,NM_001146117	0.013,0.987	0.007,0.993	0.008,0.992	0.004,0.996	0.002,0.998	0.007,0.993	0.628116435457017,0.63346127506991,0.612608997918509,0.574689257990185,0.697560038331814,0.700864932381424,0.700509819560638,0.696747792881897,0.652233051743226,0.700158312762611,0.695766161143794,0.656673411667428,0.6989261650308,0.639062622574418,0.605327218740975
AI427809	NR_033139,NR_033140	NA	1,0	1,0	NA	NA	NA	NA,NA,NA,NA,NA,0.495524536957457,NA,NA,NA,NA,NA,NA,NA,NA,NA
AI837181	NM_001256515,NM_134149	0.101,0.899	0.03,0.97	0.106,0.894	0.143,0.857	0.112,0.888	0.07,0.93	0.4504861189718,0.325081717273495,0.25486986008818,0.699960718008138,0.674847647966406,4.58196166708009e-08,4.82140482899653e-09,0.385820840609151,0.122744399788359,0.554859441533884,0.321122196195789,0.308249037972956,0.246179149375092,0.212168534301606,0.683380459726319
AI846148	NM_001033139,NM_001167831	NA	0.921,0.079	0.685,0.315	0.82,0.18	0.827,0.173	0.853,0.147	NA,NA,NA,NA,NA,0.00878153637853726,0.0815663713920207,0.514790873418139,0.1274409319285,3.75694633182868e-08,0.216989439908808,3.2641530058413e-25,0.515648123816289,0.530175840172459,0.584082690137277
AI987944	NM_001199330,NM_183167	0.53,0.47	0.28,0.72	0.462,0.538	0.468,0.532	0.793,0.207	0.873,0.127	0.105799040709187,0.550542934810075,0.58518841339945,0.153665203764906,3.62380146481542e-05,0.168468518076943,0.159240417744635,0.00422542975019529,1.25680434688861e-07,0.69794505113877,0.0453201782316284,1.8717413178744e-06,0.0530706930179946,2.62763816156766e-06,0.209718228285612
Aifm2	NM_001039194,NM_153779,NM_178058	0.66,0.107,0.233	0.728,0.014,0.258	0.812,0.015,0.172	0.761,0.007,0.232	0.921,0.014,0.065	0.757,0.045,0.197	0.0599412203418084,1.16059618112784e-07,5.40420412891357e-15,1.92277240931704e-07,0.0963433068761901,0.752210674996873,0.74491783086091,0.671127129813719,0.73410385555639,0.797201472423847,0.607338134188205,0.707048478367589,0.51456064780383,0.65046607364559,0.723459455699952
Aimp2	NM_001172146,NM_146165	0.695,0.305	0.702,0.298	0.751,0.249	0.577,0.423	0.469,0.531	0.486,0.514	0.693541287611987,0.310074066018022,0.00777809462976767,0.314627618352494,4.00850484850314e-31,0.673100788320585,0.220103680972499,0.29795516338638,0.000806088266356178,4.49511892342252e-16,0.221688283167026,1.70977070180778e-172,0.485528519127264,0.0693136260948593,0.580933112030755
Airn	NR_002853,NR_027772,NR_027773,NR_027784	NA	NA	0.885,0.039,0.059,0.016	0.665,0.153,0.182,0	0.857,0.011,0.125,0.007	NA	NA,NA,NA,NA,NA,NA,NA,NA,NA,0.164092004221906,0.423037787920746,NA,0.000152987170448917,NA,NA
Ak1	NM_001198790,NM_001198791,NM_001198792,NM_021515	NA	0.053,0.388,0.539,0.02	0,0.378,0.527,0.094	0.027,0.535,0.25,0.188	0.007,0.835,0.143,0.014	0.01,0.823,0.135,0.031	NA,NA,NA,NA,NA,0.709151979660384,0.00030564888330442,3.6383841253107e-08,2.71665570436653e-05,0.392290055406141,0.305413732963684,0.313495206397476,0.190664421069338,0.409040213427003,0.636753406489205
Ak2	NM_001033966,NM_016895	0.102,0.898	0.056,0.944	0.089,0.911	0.084,0.916	0.793,0.207	0.418,0.582	0.068865600610115,0.540738840663343,0.464847909342096,4.94758368728898e-10,0,0.128398167139588,0.379996422283951,9.41364997773946e-16,1.07656515865788e-60,0.605786151544305,3.0574848586168e-11,0,5.8407284739402e-12,7.51788232770861e-235,0.0319835984489914
Ak4	NM_001177602,NM_001177604,NM_001177605,NM_009647	0.014,0.048,0.029,0.909	NA	0,0,0.001,0.999	0.134,0,0.001,0.865	0.035,0.015,0.289,0.662	0.044,0.021,0.288,0.647	NA,2.40455723811899e-05,0.669731973725988,0.190549060908094,0.00429426353652456,NA,NA,NA,NA,4.08849635139292e-07,3.6500614581129e-14,4.13872101538211e-23,0.457145870183035,0.222908037072434,0.619759417036045
Akap1	NM_001042541,NM_009648	0.728,0.272	0.652,0.348	0.999,0.001	0.907,0.093	0.849,0.151	0.985,0.015	0.676698390795055,3.52588824192355e-05,0.151371661202338,0.559550751813077,0.0468487979417184,0.0614351065370991,0.243521134359025,0.526538781533618,0.18504164015742,0.675135237046879,0.130870411243206,0.638164130984084,0.538662879155763,0.702332076777652,0.462223272943687
Akap2	NM_001035532,NM_001035533,NM_009649	0.283,0.001,0.716	0.247,0.092,0.661	0.323,0.003,0.675	0.285,0.002,0.713	0.348,0.072,0.58	0.125,0.76,0.115	0.547191461672997,0.800236821615505,0.659756198923595,1.3480454509666e-16,4.32884040842484e-250,0.444904747596105,0.645381060087729,0.620446611781641,4.49805040088998e-151,0.511858239913143,8.16353527325487e-39,0,1.05282911015364e-44,0,0
Akt1	NM_001165894,NM_009652	0.032,0.968	0.024,0.976	0.028,0.972	0.043,0.957	0.029,0.971	0.044,0.956	0.644512680969363,0.587661992710376,0.42681803129637,0.700172178348471,0.477047008816309,0.620314272077862,0.136750250184394,0.66200185677379,0.368810714837882,0.384434409774517,0.612301085375746,0.569820600481733,0.462153838663022,0.694164588851238,0.509184723247856
Akt1s1	NM_001253920,NM_026270	0.092,0.908	0.03,0.97	0.115,0.885	0.448,0.552	0.104,0.896	0.207,0.793	0.421212831642207,0.664013376155103,0.0595696464922636,0.696410314050009,0.472233360157433,0.102059438414491,1.06749439636224e-05,0.468957614358193,0.0111978171260108,8.8964862252005e-14,0.598278527526121,0.173768880892962,0.00823302194899816,0.00449563796738163,0.317755223598394
Akt2	NM_001110208,NM_007434	0.251,0.749	0.248,0.752	0.506,0.494	0.79,0.21	0.312,0.688	0.247,0.753	0.698998479383149,4.31675626307961e-05,6.85839673071585e-23,0.674105849764387,0.67688210623439,0.000338795310324302,1.04281742304559e-19,0.681554156344565,0.66076930496905,4.12495820684439e-07,0.31329396437298,5.90780432224848e-81,0.00773194853522313,7.73589342036564e-58,0.646684176093003
Alas2	NM_001102446,NM_009653	0.08,0.92	0.155,0.845	0.149,0.851	0.194,0.806	0.132,0.868	0.061,0.939	8.19365998852077e-12,0.671013265933511,0.710659028973584,0.68491992942344,0.505986610222513,0.459649610578169,0.633081776480847,0.488127055672846,0.320098213697026,0.680497604237027,0.69994702871026,0.624753582425168,0.687996475782418,0.550092081299048,0.609152226305604
Aldh18a1	NM_019698,NM_153554	NA	0.858,0.142	0.758,0.242	0.833,0.167	0.932,0.068	0.822,0.178	NA,NA,NA,NA,NA,0.132682579925505,0.672337613510112,0.609480263129533,0.573438743825377,0.280987914650496,0.000952813082302409,0.415367403058214,0.702228034316578,0.525152752682847,0.214703641696708
Aldh3a1	NM_001112725,NM_007436	NA	1,0	1,0	0.914,0.086	NA	1,0	NA,NA,NA,NA,NA,1,0.389931465730458,NA,1,4.09218476398378e-07,NA,1,NA,0.389931748779827,NA
Aldh7a1	NM_001127338,NM_138600	0.022,0.978	0.292,0.708	0.112,0.888	0.191,0.809	0.437,0.563	0.218,0.782	0.449501379048352,3.49110150298523e-223,1.25563822489787e-93,0.238640468446259,0,0.710751183718185,0.679072054414876,0.677896534678451,0.643472038357898,0.325430624109556,0.674607930944373,0.000554896594696097,0.708046450203265,0.621970249099206,0.710155685759274
Aldoa	NM_001177307,NM_001177308,NM_007438	0.026,0.066,0.908	0.05,0.091,0.859	0.037,0.047,0.916	0.035,0.309,0.657	0.017,0.192,0.79	0.008,0.115,0.877	0.682340625463562,0.62502338425,0.000968339192829353,0.505447102308696,0.158269892183721,0.676640222078825,0.00113095868842288,0.574037064545438,0.353859362753288,0,0.481803367209975,1.86836099232234e-169,0.258155460316402,0,0.533122480962869
Alg11	NM_001243161,NM_183142,NR_040650	0.569,0.04,0.391	0.379,0.172,0.449	0.44,0.059,0.501	0.557,0.011,0.432	0.716,0.053,0.231	0.448,0.044,0.508	0.580638806580703,0.622557259405702,1.78102488047822e-07,0.285779560211297,0.52133247858312,0.533456661128334,0.546888494174138,0.21208951261305,0.671781500365054,3.54266022049606e-08,0.156264098867938,0.522637181818069,3.7723123538166e-07,0.0993632955540714,0.0685122471109819
Alg12	NM_001142357,NM_145477	0.904,0.096	0.643,0.357	0.738,0.262	0.747,0.253	0.846,0.154	0.835,0.165	0.0279981545289133,0.0859250545420376,0.1167672930337,0.682315712925268,0.685645182732987,0.418356237613115,0.378992181944221,0.0676824910974922,0.0827671888349668,0.679297357514659,0.136397201838983,0.15809224303994,0.161242952077672,0.18404005969668,0.700830771009472
Alg13	NM_026247,NR_037145	0.61,0.39	0.513,0.487	0.489,0.511	0.533,0.467	0.65,0.35	0.508,0.492	0.0193505333873446,1.47109221389158e-23,0.00562830833809391,0.431675719418766,0.128866812715418,0.660712695422064,0.678848414109279,3.96508869466428e-05,0.701023312480542,0.3904239349144,6.2917943461996e-37,0.694904277033602,5.1628180057379e-07,0.681153298735781,0.00734756294747113
Alg9	NM_133981,NR_045601	0.983,0.017	0.852,0.148	0.79,0.21	0.955,0.045	0.963,0.037	0.869,0.131	0.518786767716083,9.15661636530902e-14,0.599159180908782,0.687247844426314,1.02421598137581e-08,0.115817643903252,0.684861222620522,0.432262568271569,0.283815011422104,0.000691664562402315,7.52728897606192e-13,2.32429192465602e-13,0.521548688792154,0.0189037043849242,1.49037462270353e-08
Alkbh7	NM_025538,NM_027372	1,0	0.974,0.026	0.958,0.042	0.935,0.065	0.973,0.027	0.952,0.048	3.99912137199185e-07,0,1.8348845504807e-06,4.79356000176122e-40,1.79908825437287e-39,0.191800237574656,0.692102171330341,0.645553046014696,0.568306444976873,0.442439490131892,0.406970442432903,0.630280175012892,0.690314821436454,0.649705151137148,0.679121624599344
Als2	NM_001159948,NM_028717,NM_146109	0.003,0.956,0.042	0,0.928,0.072	0.002,0.908,0.09	0.008,0.951,0.041	0,0.962,0.038	0,0.995,0.005	0.692027204329915,0.317732807792026,0.704344204075689,0.278115381174257,0.00292746308327195,0.663551522918504,0.713319543411794,0.0496789712739423,0.0787369054747958,0.310592463595856,0.0879182571876129,2.70607440854635e-08,0.634706235651903,0.414130207700985,0.569710142758658
Als2cl	NM_001146059,NM_001146060,NM_146228	0.33,0.382,0.288	0.319,0.177,0.504	0.434,0.273,0.293	0.558,0.072,0.37	0.402,0.191,0.407	0.709,0,0.291	0.442232610887451,0.259993641739739,0.00184250859038744,0.393429970150471,3.64455538293927e-24,0.676503016365525,0.68763128793829,0.771332913776171,0.00172750965852903,2.39770503408683e-05,0.763741009619944,2.98663599667268e-174,0.767059270563282,3.1291141069348e-53,0.00324550388005221
Ambra1	NM_001080754,NM_172669	0.867,0.133	0.696,0.304	0.772,0.228	0.774,0.226	0.729,0.271	0.523,0.477	0.267453380508791,0.00627061886384321,0.259169233548268,0.70862239764088,1.04702276864666e-66,0.701772168104022,0.673401296717134,0.612223260821859,0.0951802200358533,0.676613442392928,0.624983618568486,2.60545344046863e-185,0.65077362742915,1.55735476101647e-13,0.265085048864323
Amigo1	NM_001004293,NM_146137	0.578,0.422	0.4,0.6	0.406,0.594	0.511,0.489	0.564,0.436	0.431,0.569	0.488479063172122,0.473723319879876,0.623083547001639,0.640251294848386,0.298424937098955,0.70046741178232,0.621329048564668,0.605560787177309,0.693549476506655,0.620083833843265,0.602110462845691,0.69835515918937,0.699328241628124,0.541806912163248,0.477043444852076
Amigo2	NM_001164563,NM_001164602,NM_178114	0.063,0.692,0.246	0.121,0.712,0.167	0.001,0.72,0.279	0.081,0.604,0.315	0.033,0.734,0.233	0.133,0.667,0.2	0.132039699585078,0.491825991517786,0.560109782318081,0.60387234299618,0.0362885509020989,0.00323759881364846,0.425017946652727,0.719593316918224,0.592552685120589,0.0848306028917209,0.13028376254044,9.16679145521384e-15,0.698949206252956,0.486751267505749,0.57527777037523
Ammecr1l	NM_001242430,NM_153515	0.082,0.918	0.018,0.982	0.019,0.981	0.032,0.968	0.004,0.996	0.022,0.978	1.23383784292651e-11,1.41073153046168e-243,0.0247118432274835,1.27128748586252e-102,2.18538866473624e-09,0.00444035820796481,0.498655522890235,0.589924388414766,0.700943921306369,0.526394179445607,1.70631284457908e-29,0.011477371367462,0.0848612028351742,0.507975166546315,0.60300308463893
Amy1	NM_001110505,NM_007446	0.009,0.991	0.149,0.851	0.355,0.645	0.753,0.247	0.148,0.852	1,0	0.577933730907813,0.54430881583003,4.05147896220654e-16,0.709106112045238,0,0.681281127111993,0.00871267101878909,0.64689633637089,1.36635839180127e-87,0.3192241296721,0.594407410449717,2.87664752799139e-06,1.29642666991697e-05,0.0190324596707487,4.08541384311307e-201
Anapc11	NM_001038230,NM_025389	0.323,0.677	0.774,0.226	0.675,0.325	0.235,0.765	0.129,0.871	0.563,0.437	7.55934404192445e-77,2.71729184129623e-32,0.209088428830775,0.0177159874323922,3.03670769004275e-06,0.000600872789213149,1.12448623583021e-127,1.49030245548788e-178,3.18109445216529e-38,1.6437007703722e-68,9.85906873468184e-105,6.85236195706456e-07,0.630766905652471,1.83941768156781e-23,2.58095368274757e-41
Anapc5	NM_001042491,NM_021505	0.578,0.422	0.327,0.673	0.299,0.701	0.621,0.379	0.385,0.615	0.466,0.534	7.48066238952646e-184,0,0.152461623875266,9.51093128166428e-06,7.81863067564973e-13,0.517690151609893,0,0.61505084457613,6.80418934466506e-15,0,0.423125346747053,2.3682755454024e-185,2.37978727847947e-11,9.73530093538724e-49,0.325056379750868
Ang	NM_001161731,NM_007447	0.486,0.514	0.633,0.367	0.914,0.086	0.839,0.161	1,0	NA	0.71068147730726,1.77112882998013e-05,1.24692194831336e-33,6.78051314975261e-07,NA,0.401352543788328,0.684366302135199,0.144693222147173,NA,0.100186176581495,0.550247334297915,NA,0.00620450652169913,NA,NA
Angel2	NM_001199020,NM_021421	0.943,0.057	0.857,0.143	0.495,0.505	0.479,0.521	0.53,0.47	0.379,0.621	0.298618275677999,7.10530846364164e-12,1.67609008448338e-10,0.0513233752621098,8.00705794349089e-11,0.0111318160294108,0.0173379311955167,0.531232717184114,0.00234814708087421,0.693404661267735,0.667816006740617,0.382012702866918,0.651374999847464,0.477892119152426,0.434787830945753
Ank1	NM_001110783,NM_031158	NA	0.72,0.28	NA	NA	0.396,0.604	0.797,0.203	NA,NA,NA,NA,NA,NA,NA,0.158772142890889,0.623378698856362,NA,NA,NA,NA,NA,0.0315655422290024
Ank2	NM_001034168,NM_178655	NA	0.147,0.853	0.117,0.883	0.064,0.936	0.008,0.992	0.442,0.558	NA,NA,NA,NA,NA,0.66143347594804,0.70301780841933,0.305007796572392,0.338108177889392,0.578424450803225,7.77960997410846e-17,3.22565507351312e-12,0.387546297722021,0.164892955648311,3.72689150219745e-79
Ank3	NM_009670,NM_146005,NM_170687,NM_170688,NM_170689,NM_170690,NM_170728,NM_170729,NM_170730	0.542,0.001,0.269,0.002,0.04,0.002,0.088,0.056,0	0,0,0.042,0,0,0,0.225,0.216,0.518	0.05,0.042,0.082,0.027,0.067,0.177,0.125,0.192,0.237	0.136,0.007,0.017,0.086,0.145,0.165,0.269,0.028,0.147	0.038,0,0.334,0,0.098,0.022,0.169,0.268,0.071	0.012,0,0.001,0.001,0.065,0.004,0.575,0.077,0.265	7.97114037196824e-187,6.12203461422359e-66,3.71541544963885e-122,4.40264406795103e-10,0,0.0506569789521687,1.36994579510685e-11,0.0598048426080209,6.96764692965919e-67,2.42066424201854e-05,5.62323222150861e-18,7.60060145194014e-26,9.59904922284978e-137,2.22508201548928e-102,6.34619342059258e-71
Ankle2	NM_001253814,NM_027922	0.879,0.121	0.798,0.202	0.76,0.24	0.853,0.147	0.64,0.36	0.869,0.131	0.582398012975886,0.208658885114291,0.532526153498744,0.158487047041601,0.570871012099198,0.500567646319804,0.707380339440213,0.39148880594944,0.705003741357537,0.000230695849108247,0.581706604147706,2.40841050782204e-10,0.269113279178683,0.67712092427972,0.203950153417629
Ankrd10	NM_001167967,NM_133971	0.178,0.822	0.141,0.859	0.191,0.809	0.166,0.834	0.144,0.856	0.281,0.719	0.493912787164829,0.600404260030532,0.688545483102588,0.521250817395044,1.17119655667021e-08,0.291347785995126,0.532870984093916,0.696980968252343,0.00121799017300605,0.268399283822565,0.285648630814608,3.49011300165341e-166,0.561628898031596,1.44595958093906e-39,0.000144265160590306
Ankrd11	NM_001081379,NR_037865	0.657,0.343	0.924,0.076	0.897,0.103	0.717,0.283	0.677,0.323	0.667,0.333	0.000350093909816004,1.05277417259304e-29,0.593179282987148,0.689449039612183,0.708112116247355,0.446903046372461,0.00121035552622214,2.69574981275978e-05,5.51957182840027e-05,7.13897334719345e-145,3.09895638851615e-191,0,0.156438126709018,0.142127716078367,0.665016885980537
Ankrd17	NM_030886,NM_198010	0.276,0.724	0.145,0.855	0.337,0.663	0.418,0.582	0.258,0.742	0.464,0.536	0.0467724624705543,0.19588199981722,5.89732804993575e-06,0.558551473284617,1.81506139287258e-17,5.84601659542539e-05,8.25517562180472e-10,0.70587315991287,6.43928960573383e-15,4.03508564114743e-05,0.453552402551102,2.56416745023166e-49,0.327997340106396,0.263430935500657,0.253506619959689
Ankrd27	NM_145633,NM_178263	0.932,0.068	0.926,0.074	0.915,0.085	0.893,0.107	0.909,0.091	0.852,0.148	0.651125940043969,0.38745386521857,0.435306700803318,0.66567421802539,0.000219881220964202,0.511534049716287,0.495827439794403,0.700647680587843,0.245803393627389,0.697330130364012,0.549264555711851,3.0133195785274e-18,0.533670262802364,0.180490326514288,0.30487602985766
Ankrd33b	NM_001164441,NM_026153,NM_027496	0.513,0.117,0.37	0.758,0.093,0.149	0.658,0.216,0.126	0.818,0.178,0.004	0.677,0.156,0.167	0.96,0.016,0.024	0.302817924549164,0.197737014041439,1.93151835544446e-08,0.206382470742721,3.039369040555e-13,0.63310574066277,0.594742581854593,0.770315668165866,0.148917760720498,0.504063859224674,0.536626196969482,0.000794344033520454,0.652229300897983,6.36820510591168e-143,3.56518591071523e-39
Ankrd40	NM_027799,NM_146024	0.955,0.045	0.987,0.013	0.996,0.004	0.846,0.154	0.671,0.329	0.993,0.007	0.647675404787826,0.587232534826417,0.0579001230206623,8.49524123365058e-07,0.588538465476105,0.697980746308549,1.91468566890931e-06,3.35576826173172e-29,0.691358381452374,6.67655565117498e-34,6.84552631443319e-289,0.700658374879314,0.000609456431885847,2.58952908923616e-12,1.47899194728879e-60
Ankrd55	NM_001168403,NM_001168404,NM_001168405,NM_029898	NA	NA	0.062,0.113,0,0.825	NA	NA	0,0.093,0,0.907	NA,NA,NA,NA,NA,NA,NA,NA,NA,NA,NA,0.339077824354878,NA,NA,NA
Ankrd6	NM_001012450,NM_001012451,NM_080471	NA	NA	0.016,0.984,0	0.166,0.834,0	0,1,0	0.034,0.96,0.006	NA,NA,NA,NA,NA,NA,NA,NA,NA,0.441269719306114,0.0305118380671815,0.542945770486004,4.24773508856658e-05,0.701058506395747,8.27601040717818e-22
Ano1	NM_001242349,NM_178642	0.001,0.999	0.227,0.773	0.021,0.979	0.035,0.965	0.025,0.975	0.162,0.838	0.629197171783635,0.699545987269739,0.623464645758549,0.699805667670405,0.535511271073087,0.655095812281023,0.701046419185286,0.655277811773147,0.695351286595203,0.647146194115186,0.700976318943541,0.565824295883782,0.651479577669584,0.664340007853329,0.573271373220077
Ano6	NM_001253813,NM_175344	0.109,0.891	0.073,0.927	0.112,0.888	0.238,0.762	0.21,0.79	0.272,0.728	0.647737313698119,0.00770000182904459,6.23569051289771e-05,0.10296390449717,0.000110318348505373,0.0366631067952304,0.000327227589697495,0.266910998180418,0.000692295778391097,1.97191409497315e-10,0.708407881023697,0.0275818903828734,0.543733096855598,0.701893967051189,0.542864365653994
Anp32e	NM_001253757,NM_001253758,NM_023210	0.163,0.142,0.695	0.153,0.123,0.724	0.124,0.012,0.864	0.16,0.005,0.835	0.169,0.12,0.711	0.149,0.002,0.849	0.617332530494441,0.650114155473394,0.610066576389721,0.631583743439345,0.367373141160373,0.669673685365931,0.143312282534107,0.67453172141405,0.00204204177264451,0.0107355066802663,0.658315595988216,1.56489006673644e-13,0.228958636017459,0.48984591534431,0.0138517065243578
Anxa6	NM_001110211,NM_013472	0.411,0.589	0.428,0.572	0.413,0.587	0.376,0.624	0.362,0.638	0.233,0.767	0.688306059256966,0.69886909912051,0.338483218246834,0.541880286989179,3.82167413888481e-138,0.694358791053649,0.51185222656934,0.528709516259433,5.31489735231247e-16,0.253759701858971,0.51933706842716,2.65897111986333e-165,0.69047378696921,2.34511601018808e-82,0.00200694107267431
Anxa7	NM_001110794,NM_009674	0.922,0.078	0.976,0.024	0.965,0.035	0.984,0.016	0.974,0.026	0.981,0.019	0.0163646507955415,0.00285979339887887,0.000433891760832688,0.0191492019682621,0.00432557976422587,0.457010402825394,0.696292762896725,0.672916037371927,0.699350403908416,0.293800738202845,0.338708752493389,0.380684236162587,0.68869326648608,0.700179911762207,0.683114439134858
Anxa9	NM_001085383,NM_023628	NA	0,1	0.115,0.885	0,1	NA	NA	NA,NA,NA,NA,NA,0.168175727188974,5.89591997000784e-36,NA,NA,0.444278351921576,NA,NA,NA,NA,NA
Ap1b1	NM_001243043,NM_001243044,NM_007454	0.013,0.021,0.966	0.004,0.013,0.983	0.007,0.001,0.992	0.004,0.013,0.982	0.177,0,0.823	0.479,0.051,0.471	0.762439555908794,0.418016288856709,0.695264739416563,2.47803627251718e-13,1.39371387920215e-44,0.00214527263025532,0.483296031382906,1.256428078956e-50,1.90337814780028e-51,0.0513352136336554,5.39456077862704e-90,5.36269156140953e-71,1.01968833871731e-55,1.56045038951856e-91,2.2035210857067e-21
Ap1m2	NM_001110300,NM_009678	NA	0.25,0.75	0.219,0.781	0.292,0.708	NA	NA	NA,NA,NA,NA,NA,0.598980204230965,0.563010444006794,NA,NA,0.623857644965338,NA,NA,NA,NA,NA
Ap2a1	NM_001077264,NM_007458	0.995,0.005	0.996,0.004	0.998,0.002	1,0	0.334,0.666	0.243,0.757	0.699624341811095,0.694548072142073,0.695779018593071,1.27208191090367e-93,0,0.699149481453539,0.702472206384516,2.36408921543398e-103,0,0.704461722515516,6.2797141416301e-128,0,8.47082185651977e-213,0,0.678350174815888
Ap2b1	NM_001035854,NM_027915	0.33,0.67	0.237,0.763	0.229,0.771	0.494,0.506	0.587,0.413	0.863,0.137	0.0187235747869414,1.95167517912204e-25,0.194819074266219,2.56136172130283e-10,0,0.708803355836921,0.00095654999092452,5.67500230493791e-23,0,1.57464793957066e-05,1.08657715565693e-49,0,0.511421564172746,2.37829042551301e-31,4.26954989622629e-23
Ap3m2	NM_001122820,NM_029505	0,1	0.023,0.977	0.154,0.846	0.155,0.845	0.247,0.753	0.161,0.839	0.703713723051794,0.0453627498015722,0.0844606073750791,0.254602495581842,4.31933212874238e-06,5.9190973074255e-05,0.000854781812164147,0.0795958460258654,2.81307791762899e-43,0.697828151153349,0.69424144611684,0.572479100764255,0.700091883854448,0.524960369261465,0.589604233834324
Ap4b1	NM_001163552,NM_001163553,NM_026193	0.43,0.026,0.544	0.628,0.033,0.339	0.368,0.027,0.606	0.347,0.009,0.644	0.558,0.014,0.428	0.128,0.016,0.856	0.41302247623807,0.671585449798884,0.451082634193432,0.690022794750894,8.11487019676656e-06,0.457298163764347,0.00115796616494243,0.688209440238754,5.34153592038474e-28,0.274485034494143,0.582974146832972,3.61428013622027e-07,0.383326760575933,0.262153993843309,0.00115729895896154
Apaf1	NM_001042558,NM_009684	0.343,0.657	0.21,0.79	0.426,0.574	0.322,0.678	0.306,0.694	0.489,0.511	0.695021423897914,0.497187641914744,0.679940510128874,0.688950098637879,0.443299757765968,0.041263084383379,0.573179933178516,0.654291585327703,0.0183210933147978,0.42595707385375,0.635349673373975,0.550305441178047,0.704475267038244,0.322295447246904,0.602558066772834
Apbb1	NM_001253886,NM_001253887,NM_009685	NA	0,0.385,0.615	0.144,0.098,0.758	0.632,0.021,0.347	0.025,0.694,0.281	0.295,0.316,0.389	NA,NA,NA,NA,NA,0.371148286982925,6.0749907634365e-09,0.543931175096257,0.0420585194542216,0.000738432363369646,0.00088513121611119,4.87324083268433e-06,6.23726663552866e-68,8.69857851605324e-10,1.23092830062016e-95
Apbb2	NM_001201413,NM_001201414,NM_001201415,NM_001201416,NM_009686	0.353,0.012,0.175,0.4,0.06	0.19,0.012,0.164,0.575,0.059	0.457,0.008,0.129,0.404,0.002	0.646,0.021,0,0.269,0.064	0.367,0.006,0.042,0.565,0.02	0.533,0.036,0.086,0.288,0.058	0.155721586296057,0.708188222413727,1.24452058257637e-09,0.157409358644035,0.0420810082115359,0.0649628029846576,0.590505269072305,0.842565483550181,0.571357115174789,0.0136722646206165,0.23647819595844,0.00187170544986759,0.368067935420431,0.00664840595868124,0.118920251856238
Aph1a	NM_146104,NM_146134	0.667,0.333	0.784,0.216	0.767,0.233	0.662,0.338	0.561,0.439	0.524,0.476	1.14334457276347e-12,2.93154110810507e-12,0.701182792040491,0.250563835421134,3.31940212778587e-08,0.525138005745819,8.15580417121427e-07,3.38975024505091e-10,4.08903795655956e-163,1.91462855639514e-05,2.27167647691385e-08,1.82785939306515e-219,0.315792255378815,0.000127572328309142,0.666218148748094
Aplf	NM_001170489,NM_024251	0.387,0.613	0.399,0.601	0.325,0.675	0.299,0.701	0.453,0.547	0.26,0.74	0.635511750003171,0.346192943476392,0.341645382859954,0.644157988137879,0.046209275501846,0.572504803209513,0.515994504284353,0.668658870660405,0.484752467099264,0.614110992839052,0.248558494126216,0.300367613713683,0.218607766683759,0.69564108302243,0.0347539904469706
Aplp2	NM_001102455,NM_001102456,NM_009691	0.816,0.033,0.151	0.558,0.071,0.371	0.674,0.063,0.263	0.693,0.156,0.151	0.623,0.247,0.13	0.485,0.515,0	7.22567727568916e-74,9.98040762617936e-17,0,0.0808639027302394,0,0.0263055866244408,1.20643981819919e-96,0.0703595333265474,0,1.69694853321637e-182,0.105649369273373,0,0.283493418363929,0,0.0781861997531891
Apobec1	NM_001134391,NM_031159	0.947,0.053	0.955,0.045	0.958,0.042	0.935,0.065	0.906,0.094	NA	0.546023242988769,0.308565297538595,0.700397059842958,0.63567746582965,NA,0.659174651016925,0.575502398734945,0.698113970844482,NA,0.370208739223233,0.659215543307209,NA,0.648954311024381,NA,NA
Apobec3	NM_001160415,NM_030255	0.381,0.619	0.08,0.92	0.13,0.87	0.124,0.876	0.194,0.806	0.176,0.824	9.5521248050611e-42,6.0371054121633e-14,1.17272556029299e-14,0.226163714303248,0.453075191236675,2.15536475176455e-16,7.09420792351762e-05,0.00730696950077534,0.726238790525014,0.636084284601768,0.430731114838916,0.695250601630984,0.359065891019641,0.701365885100772,0.636173142132178
Apoc1	NM_001110009,NM_007469	0.503,0.497	0.978,0.022	0.992,0.008	0.972,0.028	NA	0.929,0.071	1.41829791768531e-35,2.37501634319393e-59,5.96949555859393e-22,NA,0.0416449418117997,0.641907114065722,0.666506348423622,NA,0.602314563998387,0.700932272185809,NA,0.682805981844913,NA,0.674723997442035,NA
Apol9a	NM_001162883,NM_173786	0.575,0.425	NA	0.579,0.421	NA	NA	NA	NA,0.657282807728345,NA,NA,NA,NA,NA,NA,NA,NA,NA,NA,NA,NA,NA
Apol9b	NM_001168660,NM_173743	0.552,0.448	NA	0.311,0.689	0.333,0.667	NA	NA	NA,0.240513871679226,0.629268125698049,NA,NA,NA,NA,NA,NA,0.717122131364596,NA,NA,NA,NA,NA
Apoo	NM_001199337,NM_001199338,NM_001199339,NM_026673	0.003,0.006,0.006,0.985	0,0,0.01,0.99	0.002,0.017,0.005,0.975	0,0.057,0.011,0.931	0.003,0.094,0.017,0.885	0.005,0.044,0.012,0.939	0.0180061671518653,0.705169213381964,0.717221766804667,6.62584464610685e-05,0.000141582548062592,0.000148259746196947,0.0446984328735373,1.45973440723237e-87,2.73780983345939e-64,0.720311451861158,0.0932825230390781,0.073939095841858,0.0301499751565238,0.0183529142692771,0.557694727567929
App	NM_001198823,NM_001198824,NM_001198825,NM_001198826,NM_007471	0.157,0.082,0.242,0.431,0.088	0.026,0.097,0.315,0.339,0.223	0.09,0.101,0.364,0.307,0.139	0.186,0.102,0.22,0.437,0.055	0.11,0.05,0.17,0.362,0.308	0.015,0.012,0.01,0.012,0.952	0.00127746698703311,4.40898852208392e-10,0.700055253087025,0.370477663126242,0,0.0742949289496726,0.000128545438028025,0.0437073557398683,1.13126291815299e-06,8.05690892133516e-11,5.03286647087362e-21,0,0.318494503569835,0,2.62198968768669e-23
Aptx	NM_001025444,NM_025545	0.472,0.528	0.939,0.061	0.875,0.125	0.977,0.023	0.935,0.065	0.782,0.218	7.11934724425197e-08,0.012455690057699,7.15239187875914e-23,0.00244936466626039,0.0809156220941922,0.426709205991627,0.60078977386371,0.625084844728407,0.263902202185752,0.050651492494165,0.661142910377392,0.678038597948166,0.322508600038253,0.00753359964088945,0.583335504000569
Araf	NM_001159645,NM_009703	0.18,0.82	0.228,0.772	0.429,0.571	0.624,0.376	0.706,0.294	0.971,0.029	0.708085487859797,0,5.93458894014717e-258,0,0,0.0216822035078809,5.67851791634041e-08,1.96991432557879e-17,5.41670525838237e-272,3.2339308650052e-07,5.37927688753708e-188,0,0.401655729608438,0,0
Arap1	NM_001040111,NM_001040112,NM_027180,NM_198096	0.122,0.151,0.727,0	0.391,0.016,0.542,0.052	0.198,0.242,0.486,0.073	0.101,0.244,0.313,0.342	0.13,0.157,0.389,0.323	0.312,0.059,0.48,0.15	2.64036969985114e-17,3.56248974986649e-44,0,0,1.04262880550485e-08,1.96339327142639e-08,1.52872010144233e-21,2.37860607931e-15,0.733002400822969,0.000394205079744799,0.00845529472403293,0.0345073233257024,0.258783076884008,0.000185345550483378,0.00390184321251744
Arap3	NM_001205336,NM_139206	0.249,0.751	0.09,0.91	0.158,0.842	0.224,0.776	0.162,0.838	0.156,0.844	0.555020701752765,0.470596819980467,0.686107970069471,0.693933463641141,0.469374098182382,0.687468176713106,0.35466321414676,0.380425142868082,0.687148665937337,0.25286669071393,0.275200278826706,0.700917552887499,0.699009823572858,0.251411957605808,0.273680839500484
Arf1	NM_001130408,NM_007476	0.009,0.991	0.006,0.994	0.007,0.993	0.01,0.99	0.011,0.989	0.014,0.986	0.313985982050054,0.453332952538985,0.695363170049701,0.666159029083633,0.00843209051199703,0.439629507125769,0.301740062684268,0.642907975287748,0.0378830901420188,0.533009345548509,0.699379257487884,1.24540474981353e-19,0.652247060364864,0.288638715633636,0.469782292013819
Arfgap1	NM_001177706,NM_001177707,NM_001177708,NM_001177709,NM_001177710,NM_145760	0.004,0.021,0.042,0.05,0.256,0.627	0.032,0.026,0.063,0.147,0.386,0.346	0.031,0.042,0.062,0.023,0.224,0.619	0.018,0.033,0.038,0.026,0.181,0.704	0.036,0.056,0.049,0.024,0.239,0.596	0.073,0.086,0,0.586,0.006,0.249	0.191200585290216,0.000307086131474139,0.475974925188346,0.0657485838319386,3.5199342022575e-64,1.05212861071101e-09,0.142395743311695,0.514560193093713,1.27104276140401e-96,0.08335711356505,0.841950362686606,2.09635211059274e-139,0.774732177918717,1.47479417288088e-40,1.54234438510251e-43
Arfgap2	NM_001166024,NM_023854	0.032,0.968	0.043,0.957	0.065,0.935	0.112,0.888	0.36,0.64	0,1	0.667629370001093,4.71732453555065e-05,0.000217272193397254,0.00742015967916092,0,0.405791612434973,0.242256299143539,0.0157932310230411,5.94595185289405e-41,0.512585575183344,0.0799920782714825,0,0.190536251594034,0,3.95048415401385e-66
Arfrp1	NM_001165991,NM_001165992,NM_001165995,NM_029702,NR_028585	0,0.689,0,0.283,0.027	0.026,0.054,0.157,0.661,0.102	0.038,0.174,0,0.625,0.163	0.011,0.12,0,0.818,0.05	0.013,0.166,0.124,0.651,0.046	0,0.16,0,0.667,0.173	7.09867905605652e-06,0.114140028297023,0.296308267669214,0.206596315883614,0.0251080719378883,0.0605839024247251,0.00167857841641675,0.452326023325373,0.0228630672289812,0.402874740054831,0.452162893934847,0.504491727302228,0.687239818171536,0.00390131447436272,0.0965115580374558
Arhgap1	NM_001145902,NM_146124	0.976,0.024	0.98,0.02	0.972,0.028	0.988,0.012	0.98,0.02	0.99,0.01	0.68020566042239,0.103592609663673,0.694153509335856,0.637474991831379,0.687859603664534,0.19844096111186,0.639319823214091,0.512237459405858,0.61730428557691,0.00675417074723865,9.71499092973901e-05,0.00112890334725268,0.669114379756646,0.699885451070159,0.678569045396935
Arhgap12	NM_001039692,NM_029277	0.791,0.209	0.755,0.245	0.456,0.544	0.761,0.239	0.28,0.72	0.106,0.894	0.624951461142727,2.55256304147707e-52,0.678527204087482,0.000146809333642464,0,0.120548658601924,0.601340562191613,0.0111890989167148,1.38901012230389e-07,5.0330991626051e-16,0.275467002954943,7.04937202018815e-112,0.000740241317413984,0,0.700913665548024
Arhgap15	NM_001025377,NM_153820	NA	0.02,0.98	0.026,0.974	0.009,0.991	NA	0,1	NA,NA,NA,NA,NA,0.462628493082413,0.129560226040747,NA,5.95705908201764e-40,1.79275361210328e-06,NA,0,NA,0.201778021485679,NA
Arhgap17	NM_001122640,NM_001122641,NM_001122642,NM_001122643,NM_144529	0.052,0.081,0.013,0.295,0.56	0.08,0.548,0.273,0.016,0.083	0.091,0.435,0.192,0.086,0.196	0.083,0.309,0.076,0.167,0.365	0.079,0.334,0.025,0.117,0.445	0.32,0.027,0.017,0.092,0.543	2.27631804527774e-52,1.37498132722969e-24,0.245967461873787,0.0612742763356406,3.12646316288058e-06,0.0770422659865563,0.00119184239199846,7.51528309839139e-15,2.20894916484487e-86,0.100619947940883,1.09054044217337e-06,9.49788235701114e-51,0.717950919333432,2.55600453698264e-12,1.00690512959168e-07
Arhgap19	NM_001163495,NM_027667	0.106,0.894	0.077,0.923	0.067,0.933	0.112,0.888	0,1	0,1	0.688185484777568,0.613211947794322,0.306407706497917,0.257252449312314,0.661816380576837,0.628893303261717,0.0427102412483921,0.0175657604794633,0.598013396660025,7.20306869962818e-05,1.12011591812386e-06,0.472211073869724,0.700499133289453,0.68408574527736,0.677813637861778
Arhgap21	NM_001081364,NM_001128084	0.977,0.023	0.988,0.012	0.973,0.027	0.985,0.015	0.5,0.5	0.081,0.919	0.55594242030737,0.689217344334875,0.677338892406638,0.00167855105976387,7.70384728165851e-147,0.639061757311428,0.325874027579672,9.54120510343384e-10,0,0.624866992910455,0.000214540196540522,7.50380236341083e-170,0.00454305387130679,1.50068924994466e-233,0.00474385029085963
Arhgap24	NM_029270,NM_146161	0.796,0.204	0.564,0.436	0.97,0.03	0.959,0.041	0.062,0.938	0.321,0.679	0.0488313622636724,0.00333465569884543,0.127108897021297,2.53644478510161e-08,0.00398853479021373,4.05016464984798e-80,5.57926344858841e-24,0.000324192553431471,0.26889539821521,0.64421793044439,3.58349750442101e-66,1.36206851850572e-36,1.72780419557607e-35,9.94772596420873e-18,0.494337480989358
Arhgap25	NM_001037727,NM_175476	NA	0.453,0.547	0.89,0.11	0.428,0.572	0.049,0.951	0.393,0.607	NA,NA,NA,NA,NA,1.74302718733836e-08,0.694860981663072,0.00353989867225637,0.701498712325665,1.99670180081209e-14,6.91092008140689e-20,6.87481574564562e-36,0.000573075613963787,0.700825483826506,0.00036134750424595
Arhgap27	NM_001205236,NM_133715,NM_183288	NA	0.014,0.981,0.005	0.022,0.971,0.007	0.221,0.754,0.025	0.316,0.668,0.016	0.155,0.822,0.023	NA,NA,NA,NA,NA,0.590882451224485,0.413934419916009,6.70713393326759e-38,3.39394349577427e-08,0.5142966572425,4.33206432378207e-60,3.85634024668305e-10,0.525020773957548,0.732476784002213,6.87775747352718e-05
Arhgap32	NM_001195632,NM_177379	0.906,0.094	0.485,0.515	0.652,0.348	0.47,0.53	0.599,0.401	0.614,0.386	0.0115881960826946,0.00638853568971499,1.92569651217157e-07,0.503757986008663,0.000210872910585453,0.513592161206096,0.661170992443474,0.611769922101825,0.558725436443556,0.194640237914941,0.706734683365475,0.663038980837327,0.666634919696983,0.0309177086180776,0.700869936725264
Arhgap39	NM_001168288,NM_198420	NA	0.949,0.051	0.939,0.061	0.946,0.054	0.537,0.463	0.043,0.957	NA,NA,NA,NA,NA,0.651454939194733,0.623987023227469,2.43484401349599e-10,1.29620084071389e-43,0.696510292208085,1.50621561129833e-06,1.24593459147203e-34,0.0014739471140669,1.64830057934852e-21,4.04208550870796e-14
Arhgap4	NM_001162423,NM_001162424,NM_138630	0,0.439,0.561	0.083,0.257,0.66	0.017,0.386,0.597	0.01,0.241,0.748	0.219,0.404,0.378	0,0.377,0.623	0.00259915965281837,0.0288800299465319,0.321123350343948,0.0504627949350836,0.662462868650734,0.318622604575446,0.0431687055732387,0.758917039138934,0.130861281937988,1.47453132742469e-06,0.567741559655819,0.306826471855397,0.0362634950455703,0.707176555138107,0.127221502384199
Arhgap44	NM_001099288,NM_175003	NA	NA	0.114,0.886	0.379,0.621	0.235,0.765	0.692,0.308	NA,NA,NA,NA,NA,NA,NA,NA,NA,0.0157523532390413,0.478263142387111,3.61750119149964e-15,0.705964204403962,2.79059085190101e-09,0.515031978532091
Arhgap6	NM_009707,NM_178754	0.051,0.949	0.001,0.999	NA	0.056,0.944	0.153,0.847	0.058,0.942	2.46539613102946e-137,NA,0.697222913206923,6.46572640003282e-09,0.704536452273665,NA,3.60518566402364e-123,2.02901236962216e-298,0.0145171580363145,NA,NA,NA,1.38061881988208e-05,0.699157533688288,0.444389237515685
Arhgap8	NM_001164627,NM_001164628,NM_028455	NA	NA	0,0.69,0.309	0.043,0.91,0.047	NA	NA	NA,NA,NA,NA,NA,NA,NA,NA,NA,7.33214132351007e-05,NA,NA,NA,NA,NA
Arhgef1	NM_001130150,NM_001130151,NM_001130152,NM_001130153,NM_008488	0.011,0.038,0.312,0.45,0.188	0.226,0.112,0.091,0.545,0.026	0.172,0.127,0.168,0.511,0.022	0.088,0.151,0.185,0.548,0.028	0.056,0.199,0.286,0.414,0.044	0.031,0.393,0.226,0.184,0.166	0.0185707644202022,0.161451939353142,0.218565878871205,0.722175574357786,0.244478604364974,0.109920553625429,0.318847998027969,0.00501128699732753,7.49795481840873e-25,6.71994979144321e-06,0.251822224373992,1.02473946326239e-16,0.306153546296423,1.35260483624656e-13,0.0465695439541314
Arhgef10	NM_001037736,NM_172751	0.836,0.164	0.732,0.268	0.699,0.301	0.638,0.362	0.741,0.259	0.297,0.703	0.678194696339501,0.0258680653623495,0.00754217527533552,0.394553453612895,8.85253844758296e-06,0.318424782140828,0.23296448891636,0.607341920548186,0.0103371201835981,0.505775112318055,0.535656968862435,0.0248698851626526,0.411808302972027,0.0682713208987793,0.0191565649082716
Arhgef10l	NM_001112722,NM_001112723,NM_172415	0.515,0.437,0.049	0.06,0.94,0	0.816,0.164,0.021	0.281,0.689,0.03	0.158,0.802,0.039	0.27,0.58,0.15	0.179145655762023,9.02417030963177e-05,0.0607481053687539,0.0206126891260503,0.00480390632566072,0.00538274396842908,0.531426559327612,0.741898796172109,0.542225073833168,8.4255975798185e-24,1.44524492662993e-09,4.66630792615744e-33,0.444740884045175,0.683986291079748,0.337805855116876
Arhgef2	NM_001198911,NM_001198912,NM_001198913,NM_008487	0,0.5,0.249,0.251	0.063,0.216,0.085,0.636	0.024,0.117,0.132,0.727	0.226,0.348,0.024,0.401	0.207,0.231,0.067,0.496	0.031,0.26,0.233,0.477	0.746373126645805,0.551299594534775,0.077983445305373,0.224621733106799,0.64907378666532,0.518943823415968,0.0975401068266493,0.491159297120789,0.429978900552138,5.78718446231896e-12,2.52827097447743e-07,0.583149149733059,0.311179736244977,5.64960354617285e-13,0.00252926526413226
Arhgef25	NM_001166413,NM_028027	NA	0.963,0.037	0.666,0.334	0.606,0.394	0.758,0.242	0.992,0.008	NA,NA,NA,NA,NA,0.275884353099527,2.58847565343128e-06,0.000125867794316433,0.691773790695478,0.651617248645403,0.684329757081877,0.318334250020409,0.684240121365005,1.40501766318247e-06,0.000101594130839571
Arhgef40	NM_001145921,NM_001145922,NM_198249	0.094,0.018,0.888	0.026,0.177,0.797	0.045,0.009,0.946	0.047,0.035,0.919	0.078,0.062,0.86	0.07,0.208,0.721	0.331759820958402,0.758853665765576,0.717694275428699,0.251149303415403,0.00156048450521407,0.387985219091435,0.565052647634989,0.539246331539921,0.671965266991015,0.313090502686772,0.267650002773835,0.00174083324807729,0.00733923484424248,0.0183009478245913,0.191441406364499
Arhgef7	NM_001113517,NM_001113518,NM_017402	0.058,0.009,0.932	0.02,0,0.98	0.037,0.001,0.962	0.031,0,0.969	0.029,0.014,0.957	0.622,0.232,0.146	0.138659782410121,0.648898463217138,0.478097901727276,0.00296616066958348,3.64846514308757e-255,0.247731453519142,0.359445221887529,0.000511977864834201,0,0.556339622958876,4.69000305408573e-06,0,3.67315820408664e-30,0,5.84087080304571e-81
Arid4b	NM_194262,NM_198122	0.849,0.151	0.588,0.412	0.819,0.181	0.933,0.067	0.552,0.448	0.63,0.37	0.0369426195446356,0.302635548987875,0.630604462016812,0.0762278627302074,0.0448718445138479,4.04488254399217e-06,6.03537869688094e-57,0.626156046539237,0.675882661670515,1.4233908250375e-26,0.332683107225021,3.41241472563874e-98,0.0415974893095888,0,0.596603530959797
Arid5a	NM_001172205,NM_001172206,NM_145996,NR_033310	NA	0.413,0.299,0.152,0.136	0.758,0.17,0.033,0.039	0.394,0.452,0.016,0.137	0.252,0.28,0.388,0.08	0.376,0.235,0.167,0.222	NA,NA,NA,NA,NA,0.740713810763059,0.766227733813565,0.607619432329005,0.798803716750178,0.840511233461323,0.597880410641559,0.647580306152096,0.593402347346408,0.753513321944846,0.480926711748346
Arl2bp	NM_024191,NM_024269	0.36,0.64	0.462,0.538	0.631,0.369	0.86,0.14	0.146,0.854	0.4,0.6	0.554741590690739,0.349180077638085,0.000978029845209571,0.634756133714786,0.604365730531125,0.0973728201211403,3.72086873100022e-05,0.0383078200212677,0.601166878646039,0.00285400646782019,0.000396378151242988,4.4026583744724e-23,1.14392614375288e-10,8.94234385937758e-07,0.0699828317173443
Arl4a	NM_001039515,NM_007487	0.028,0.972	0.022,0.978	0.071,0.929	0.061,0.939	0.307,0.693	0.43,0.57	0.669010864613938,0.00323125975065055,0.0112091226219991,0.00763610321693192,1.83497216558147e-18,8.44232539359437e-07,1.44839885192017e-05,8.16781593394483e-05,2.04237740853112e-34,0.579943800188961,0.584516395345636,3.57044517903234e-176,0.521143719790579,9.65995117387888e-154,0.407821531805278
Armc8	NM_001166138,NM_028768	0.149,0.851	0.131,0.869	0.196,0.804	0.253,0.747	0.049,0.951	0.544,0.456	0.598945890118319,0.0069900237465448,7.16898144498302e-08,0.0544514848641014,0,7.63264970542912e-05,3.51552352875776e-11,0.106948966810396,0,0.0312309420615906,0.00665891907799221,0,0.000698479956966482,8.64488313420869e-202,3.84552244375976e-14
Armc9	NM_027456,NM_030184	0.9,0.1	0.015,0.985	0.678,0.322	0.548,0.452	0.741,0.259	0.761,0.239	4.10293092596814e-70,0.547362566065276,0.119855059475215,0.591096985286659,0.718694867674597,2.47549242294368e-90,1.6212857961513e-64,4.21157336682995e-82,1.25615429928112e-114,0.0511872292341689,0.710218803915166,0.0922432232994991,0.216774138288806,5.42216677911859e-19,0.523227002207748
Armcx1	NM_001166377,NM_001166378,NM_001166379,NM_001166380,NM_030066	0.077,0.422,0.385,0,0.116	0.208,0.657,0.075,0.048,0.012	0.105,0.487,0.289,0.02,0.099	0.172,0.405,0.296,0.039,0.088	0.177,0.314,0.435,0.074,0	0.251,0.316,0.268,0.062,0.102	0.77801578998792,0.310615229505899,0.762161350447746,0.383528777551298,0.116973071029989,0.0026225240642107,0.0539704632803824,0.164048812871686,0.00134023020543764,0.750855930902393,6.79207127555796e-08,0.00529823559050181,0.00121927075925722,0.491888206837144,1.23966566116202e-06
Armcx2	NM_001166397,NM_001166398,NM_026139	0.572,0.4,0.028	0.257,0.738,0.005	0.184,0.756,0.06	0.065,0.884,0.051	0.279,0.704,0.017	0.411,0.551,0.039	0.167475066341166,0.56668154149028,0.314203217242827,0.571361375940334,0.780075318117117,0.00738757813139919,0.228566646052878,0.583031146383695,0.0194086415440033,0.0243325129572295,0.416453858080141,2.14274050179597e-18,0.724091619614193,1.30199238463963e-05,0.429981073104198
Arnt	NM_001037737,NM_009709	0.681,0.319	0.571,0.429	0.65,0.35	0.675,0.325	0.635,0.365	0.582,0.418	0.16609934697424,0.611908668831404,0.695956873112699,0.604713506905491,0.340141099101208,0.0419864477263685,0.0300781771025537,0.684511710455834,0.694552574880679,0.577290293666558,0.63966018365735,0.402242304732629,0.615895522863025,0.250383367654434,0.678618504069639
Arntl	NM_001243048,NM_007489	0.03,0.97	0.028,0.972	0.032,0.968	0.062,0.938	0.19,0.81	0.006,0.994	0.578141455316037,0.558593254266128,0.676249376073992,0.679674596030129,0.275155622200436,0.12057075448004,0.440605539155037,0.573190493769205,0.638534193477836,0.677749271095931,0.710052757656697,9.13340957577218e-05,0.700444595859367,0.110377080584503,0.431395952702268
Arpc4	NM_001170485,NM_001170486,NM_026552	0.003,0.016,0.981	0.006,0.02,0.974	0.007,0.032,0.96	0.008,0.06,0.932	0.012,0.133,0.855	0.008,0.009,0.983	0.726675901132651,4.30411019989115e-06,0.0239908208009894,0.496281990784035,0.387255083710485,0.34689471808399,0.181273544750438,0.395962924396587,0.451365574733551,0.620870718025828,0.0010265138734986,0.0016442764994565,0.00134916747515041,0.000920516799013111,0.416694690561617
Arpp19	NM_001142655,NM_021548	0.956,0.044	0.97,0.03	0.968,0.032	0.985,0.015	0.956,0.044	0.934,0.066	0.692517237612393,0.509854411150347,0.696139649622319,0.675162738251291,0.221755443570613,0.336500841825468,0.641149068594059,0.623153071617539,0.0707111425907295,3.5356027624828e-22,0.601146771489063,4.54267576510912e-34,0.697214515920989,1.23547206952667e-100,0.225648568200145
Arpp21	NM_001177615,NM_001177616,NM_001177617,NM_001177618,NM_001177619,NM_001177620,NM_001177623,NM_028755,NM_033264	NA	NA	0.012,0.018,0.07,0.179,0.034,0,0.039,0.116,0.531	NA	NA	0.128,0.195,0.002,0.196,0.077,0.011,0.006,0.274,0.112	NA,NA,NA,NA,NA,NA,NA,NA,NA,NA,NA,1.53126684080312e-140,NA,NA,NA
Arrb1	NM_177231,NM_178220	0.107,0.893	0.152,0.848	0.182,0.818	0.302,0.698	0.348,0.652	0.965,0.035	0.53396989137187,0.0264293411914456,0.000553570033289124,0.116197643859827,3.20320461882063e-72,0.468947724080355,0.166657117438684,0.528874721016537,3.67726731302888e-52,2.91344917551205e-14,0.704381379114048,0,0.668311389537774,0,6.08612146812115e-29
Arrdc1	NM_001162485,NM_178408	1,0	0.945,0.055	0.949,0.051	0.949,0.051	0.925,0.075	0.814,0.186	0.154431812926182,0.00446439469782735,0.181268104008477,0.652530453704849,0.612511501056102,0.596372760071402,0.70040681739939,0.469927806664031,0.683812954123572,0.583186858594924,0.170992001361289,0.632310244019241,0.492403416805736,0.68704122323586,0.68518016638398
Arrdc4	NM_001042592,NM_025549	0.955,0.045	0.959,0.041	0.957,0.043	0.94,0.06	0.942,0.058	0.847,0.153	0.664632111841876,0.542129039952288,0.395924408799503,0.683066995129744,0.0437828650643253,0.366542838654358,0.233281337358391,0.699063168247587,0.0200981484537114,0.399825854078132,0.467908569051081,4.65868073723722e-08,0.346239743373081,0.00673147127824605,0.0647442883165456
Arsg	NM_001166177,NM_028710	0.356,0.644	0.328,0.672	0.251,0.749	0.287,0.713	0.348,0.652	0.092,0.908	0.587860074428306,0.323419035656333,0.528248346205063,0.651671697337061,3.76730385519749e-05,0.695785860472511,0.699180031450182,0.715888248237821,0.295676925327322,0.678780442102592,0.715172623599627,0.0189990052265005,0.722554681927776,0.337116841623136,0.663352156020011
Asap2	NM_001004364,NM_001098168,NM_001135192	0.997,0,0.003	1,0,0	0.97,0.014,0.016	0.989,0.003,0.008	0.968,0.009,0.024	0.301,0.545,0.154	1.59460145024803e-12,0.48722751559027,0.574209700039831,0.0116016149232767,0,0.542922417389273,0.503889981649653,0.0342259921885108,0,0.741508912149313,0.711567447801443,9.02244732688944e-123,0.562516591549549,0,4.26790733743345e-118
Asb1	NM_001039126,NM_023046	0.048,0.952	0.016,0.984	0.333,0.667	0.482,0.518	0.198,0.802	0.358,0.642	0.69365912305118,9.31645978509643e-14,0.00971735096888326,0.0446422598629605,2.60108791979439e-15,2.1123763872312e-35,0.0010422805685444,0.00291184532665485,5.40341845558506e-40,0.701346586830359,0.342705012891602,0.689392227273506,0.552146752979545,0.705445291991832,0.287928464008871
Asb7	NM_080443,NR_003961	0.697,0.303	0.591,0.409	0.804,0.196	0.669,0.331	0.818,0.182	0.911,0.089	0.52601515870187,0.312797158348391,0.701935168563743,0.34233946447195,0.0618959107254669,0.380548973589029,0.54727709053747,0.208932212525036,0.0713809279676282,0.516972457784916,0.505143777963509,0.188451079035424,0.359222219719452,0.0872460959304433,0.681248175574883
Asb8	NM_001170710,NM_001170711,NM_030121	0.713,0,0.287	0.715,0,0.284	0.687,0,0.313	0.712,0,0.288	0.662,0.005,0.333	0.669,0,0.331	0.672332863695831,0.643836005252621,0.610859081689679,0.330779439128149,0.692087237377851,0.620062296714151,0.707910886506135,0.380517911554819,0.71821641183719,0.567210712051635,0.186767863774643,0.622928450756263,0.643498172239543,0.702506843320652,0.467384561785978
Ascc1	NM_001199187,NM_026937	0.431,0.569	0.159,0.841	0.098,0.902	0.046,0.954	0.012,0.988	0.261,0.739	0.54699920256564,0.706171807286802,0.365340363746174,0.00491014587172261,0.659387243380055,0.405763892869123,0.664155642224161,0.149601801619772,0.0404525623962481,0.0774661784063574,7.72127414966767e-17,1.84021356568818e-17,0.361666156748235,0.000119380731211125,2.21893866485819e-38
Ash2l	NM_001080793,NM_011791	0.748,0.252	0.772,0.228	0.276,0.724	0.195,0.805	0.285,0.715	0.352,0.648	0.695686132082556,6.1409385779672e-05,2.71376627079375e-06,0.535668209375775,0.0257416614267336,7.4447643482932e-06,7.87781078477913e-07,0.52032573550643,0.0163771297988232,0.429089939165205,0.676914987258379,0.699427930896143,0.42858261565389,0.533403236219047,0.666266356330819
Asph	NM_001177849,NM_001177850,NM_001177851,NM_001177852,NM_001177853,NM_001177854,NM_001177855,NM_001177856,NM_023066,NM_133723	0.35,0,0.23,0.236,0.003,0.051,0,0.008,0.12,0.003	0.402,0,0.212,0.051,0,0.288,0,0.015,0.023,0.009	0.217,0,0.284,0.329,0.009,0.032,0,0.016,0.105,0.007	0.243,0,0.232,0.367,0.028,0.008,0,0.01,0.102,0.01	0.084,0,0.025,0.152,0.099,0.053,0.004,0.013,0.101,0.469	0.073,0,0.051,0.045,0.012,0.018,0,0.67,0.088,0.044	1.09237169580198e-16,0.0127937955657324,2.48649714939831e-05,9.02685441967948e-40,9.2527192265336e-147,9.40992438510343e-16,2.29456749210552e-40,8.11936414501675e-29,3.19902179570616e-58,0.122124030214717,1.29562533806345e-17,1.29060422314398e-76,1.18715181150051e-21,1.89694582015922e-244,6.59031959786433e-16
Aspn	NM_001172481,NM_025711	NA	0.25,0.75	0.051,0.949	0.051,0.949	0.203,0.797	0.25,0.75	NA,NA,NA,NA,NA,0.581876555005124,0.683153365496059,0.708210156871009,0.70375784366836,0.552374056917723,0.1778235227365,0.539999051360333,0.490360225368686,0.670633474841604,0.706613998059291
Aspscr1	NM_001164224,NM_026877,NM_198223	0.065,0.389,0.546	0.057,0.533,0.41	0.098,0.702,0.2	0.06,0.544,0.397	0.047,0.685,0.268	0.089,0.664,0.247	0.454578842596596,0.021806573224113,0.500478643855671,0.0489127374390111,0.206649400188574,0.542492746588038,0.768814415685736,0.667263219780123,0.57000041338955,0.332271403981245,0.617670718179137,0.736669953202174,0.614312922803358,0.394360026716961,0.659067772275861
Aste1	NM_001164828,NM_025651	0.022,0.978	0.172,0.828	0.184,0.816	0.116,0.884	0.094,0.906	0.192,0.808	0.484058447824715,0.166986679239507,0.576627999077426,0.673220529200589,0.50275803055859,0.617466651962238,0.676742413780535,0.598330737633369,0.700026904352539,0.347797001457619,0.243453851969709,0.577799476325279,0.665623943026647,0.685022209746806,0.613551220190142
Astn2	NM_019514,NM_207109	NA	0.59,0.41	NA	0.407,0.593	NA	0.588,0.412	NA,NA,NA,NA,NA,NA,0.27993038100001,NA,0.70273128464012,NA,NA,NA,NA,4.03201443548525e-07,NA
Atat1	NM_001142744,NM_001142745,NM_028476	0.197,0.381,0.423	0.224,0.359,0.417	0.402,0.129,0.469	0.696,0.038,0.266	0.037,0.441,0.521	0.008,0.516,0.476	0.635760927262987,0.0395066405209778,0.000133675721601727,0.291072643036752,0.000720102668732269,0.0697205920356392,0.000523856999049629,0.0211916946971412,4.19240098533897e-31,0.546711132110519,1.63306571609687e-06,3.04473817901167e-45,4.04187717384982e-10,7.2283527942368e-44,0.477068853163591
Ate1	NM_001029895,NM_001136054,NM_013799	0.043,0.666,0.292	0.012,0.614,0.374	0.059,0.464,0.477	0.078,0.462,0.46	0.072,0.571,0.357	0.034,0.299,0.667	0.596419816440377,0.370372649321672,0.26978514977617,0.437649244108053,0.381335249375902,1.66630075700405e-07,8.30792992990905e-10,0.0891822683571499,3.42913720474328e-06,0.428176590649205,0.431757177573551,3.1893230171759e-05,0.463714013342905,4.7070884945124e-14,0.0518633809604115
Atf2	NM_001025093,NM_009715	0.563,0.437	0.545,0.455	0.751,0.249	0.77,0.23	0.546,0.454	0.934,0.066	0.687705071566833,1.20430297401807e-12,9.51834757125118e-24,0.606058372457641,8.57525812317806e-133,0.00366314733767508,0.000218645139447591,0.633415694687505,3.00544755637189e-49,0.650858318024562,0.349180093208297,5.93356449457681e-31,0.311802592240983,6.93192604202551e-27,0.00343173486890608
Atg16l1	NM_001205391,NM_001205392,NM_029846	0.014,0.628,0.358	0.009,0.589,0.402	0.006,0.6,0.394	0,0.54,0.46	0.742,0.075,0.183	0.834,0.072,0.094	0.753477769664419,0.665437432621909,0.00232485713648576,1.98152211744374e-24,1.01236539760099e-94,0.743991682551265,0.097735115084547,4.30371645114363e-50,5.30906011874279e-183,0.040346830436773,1.00515936919144e-39,4.57106786316682e-198,0,0,0.629848293220733
Atg4c	NM_001145967,NM_175029	0.941,0.059	0.901,0.099	0.811,0.189	0.72,0.28	0.704,0.296	0.604,0.396	0.694578018973508,1.03069922335452e-13,1.01818704034411e-13,0.702533929390509,4.87313729036511e-177,0.310631776194495,0.159730199233384,0.702694927220924,0.00952100812090048,0.525960731775233,0.53789480907841,7.5150664356503e-08,0.442382095990521,0.258576822523222,0.248046363473334
Atg7	NM_001253717,NM_001253718,NM_028835	0.004,0.189,0.807	0,0.201,0.799	0,0.122,0.878	0.009,0.277,0.714	0.429,0.025,0.546	0,0.077,0.923	0.488906133152472,0.316528049299855,0.601339808137877,1.07648001731217e-54,0.082764120690777,0.694440973754005,0.553919214236898,6.30589169171144e-05,0.70535024648157,0.108858432480284,8.11868317778431e-37,0.681584772568628,1.85681359554143e-30,0.021459718847444,1.756815704557e-34
Atl2	NM_019717,NM_178050	0.863,0.137	0.881,0.119	0.965,0.035	0.976,0.024	0.81,0.19	0.987,0.013	0.532188336529289,6.8825801344115e-64,6.48770167566409e-06,0.672812696432684,5.52538578336766e-12,0.703569336815784,0.195824036438272,0.705510228642059,0.063610405429102,0.049025069740654,0.711042880663122,0.000857740459400052,0.522447542906531,0.689275806251854,0.446478558344969
Atl3	NM_001163505,NM_146091	0.016,0.984	0.1,0.9	0.138,0.862	0.019,0.981	0.034,0.966	0.006,0.994	0.266004563190945,6.31968798395929e-16,0.697895724213968,0.699659902695368,0.206087384020081,0.299231210593909,0.253726332764909,0.397990893533301,1.30325867719133e-05,5.6195943441051e-11,9.43033367063544e-06,2.14286519101398e-134,0.692702445351854,0.345525761424852,0.263373262599646
Atp11c	NM_001001798,NM_001037863	0.285,0.715	0.784,0.216	0.86,0.14	0.537,0.463	0.655,0.345	0.46,0.54	0.000294288476520057,0,9.56990766760699e-09,0.0457169709279127,0.707298022349469,0.686275874648275,0.163432052093778,0.6826435556895,0.118164652867314,4.79933841879826e-25,0.709578581725507,0.0446620697404166,0.447275800114126,0.544708526167612,0.281696113777544
Atp13a2	NM_001164366,NM_029097	0.329,0.671	0.279,0.721	0.344,0.656	0.419,0.581	0.323,0.677	0.598,0.402	0.685374125780345,0.663874495518336,0.397701967747096,0.660179121264581,1.82642339738731e-09,1.08856042956648e-05,1.71589275010571e-06,0.188673498376767,0,0.263962351227002,0.704209718901184,1.30242902114021e-291,0.461456197657741,7.35779223579687e-10,1.6414156753687e-36
Atp13a3	NM_001128094,NM_001128096	0.602,0.398	0.704,0.296	0.768,0.232	0.467,0.533	0.274,0.726	0.045,0.955	0.0736142499831193,8.47056066608973e-128,0.00112424111812146,0.645748325555233,3.72765309730051e-25,0.504074985828309,3.55777645697547e-08,0.549902368841205,6.31801472286365e-34,1.55663592564864e-109,0.477858141293637,2.691921595152e-47,0.700491882065843,2.52961115414669e-14,0.0969721051510549
Atp13a4	NM_001164612,NM_001164613,NM_172613	NA	NA	NA	0.76,0.047,0.193	NA	0.915,0,0.085	NA,NA,NA,NA,NA,NA,NA,NA,NA,NA,NA,NA,NA,0.135163029155533,NA
Atp2a2	NM_001110140,NM_009722	0.87,0.13	0.88,0.12	0.865,0.135	0.701,0.299	0.042,0.958	0.662,0.338	0.639784177737989,0.703268380089314,5.63472662163934e-06,0,0,0.680696377070653,1.80882087496649e-08,0,0,0.00033220336735988,0,2.43824446066494e-72,0,0.573071940976228,0
Atp2a3	NM_001163336,NM_001163337,NM_016745	NA	0.263,0.085,0.652	0.391,0.069,0.54	0.094,0.112,0.794	0.025,0.049,0.925	0,0.044,0.956	NA,NA,NA,NA,NA,6.3307625350457e-06,5.71592657931065e-227,0.0199606559357085,4.57401255391978e-171,0,0.00234764508783842,1.24775735764649e-201,0.184944180311452,9.65488218221873e-115,0.000115500496979944
Atp2b2	NM_001036684,NM_009723	1,0	NA	NA	0.763,0.237	NA	0.776,0.224	NA,NA,0.464132620034805,NA,0.00126079627159413,NA,NA,NA,NA,NA,NA,NA,NA,0.6834740778455,NA
Atp2b4	NM_001167949,NM_213616	0.084,0.916	0.034,0.966	0.008,0.992	0.125,0.875	0.18,0.82	0.95,0.05	0.675052794146649,0.364986886958611,0.414713943972149,0.622223202350772,2.8461549528718e-21,0.456228408747057,0.011457106479225,0.407734434338132,1.43925671897531e-106,5.51404758300451e-18,0.0126135933378345,0,0.668646390574171,0,7.40086225011014e-22
Atp2c1	NM_001253831,NM_001253834,NM_001253836,NM_175025	0.048,0.677,0.151,0.125	0.584,0.207,0.073,0.136	0.43,0.119,0.032,0.419	0.339,0.003,0.015,0.643	0.744,0.016,0.013,0.226	0.504,0.022,0.059,0.416	5.76338467486293e-16,6.35542410596406e-39,4.76463062222315e-245,5.82295803023169e-93,9.67137037683864e-60,0.0883256226984664,5.9826496946384e-105,0.0703004715473323,3.27559866326645e-08,1.70546292588817e-70,4.53131676869811e-07,6.63727158515664e-06,0.0420344435008764,0.00253199500298466,0.0018936409032956
Atp5c1	NM_001112738,NM_020615	0.001,0.999	0,1	0.002,0.998	0.003,0.997	0.003,0.997	0.011,0.989	0.419396979664508,8.60827295106701e-06,5.77243776457305e-10,0.000293253798821904,0,2.71533109023861e-09,8.13811257681912e-14,9.99188537019482e-08,1.32144579673828e-151,0.542022072939349,0.681269477644162,6.57259436505009e-206,0.67757070067426,2.09369022165493e-48,3.67462240939654e-23
Atp5g1	NM_001161419,NM_007506	0.825,0.175	0.232,0.768	0.174,0.826	0.342,0.658	0.902,0.098	0.559,0.441	6.07863266226699e-205,0,0,0.00162344078091779,2.08367287677836e-108,0.624673753868967,0.182440185486908,0,4.91922458095785e-21,8.65347743729375e-11,0,0,0,8.9029344605576e-14,3.46780084487031e-202
Atp6v0a1	NM_001243049,NM_001243050,NM_001243051,NM_016920	0.001,0.464,0.528,0.006	0.023,0.723,0.249,0.004	0.044,0.736,0.219,0	0.013,0.756,0.213,0.017	0.189,0.479,0.332,0	0.05,0.027,0.035,0.888	0.280690132529276,8.41360089414786e-295,0.00148138027345264,6.12227051897476e-08,0,0.000243523768810842,0.785340061438822,0.0187172401060558,7.27434235329525e-125,5.69708743190197e-06,0.641335652065091,0,0.0311661725322166,4.28462302503102e-118,0
Atp6v1c2	NM_001159632,NM_133699	NA	NA	NA	0.411,0.589	NA	0.945,0.055	NA,NA,NA,NA,NA,NA,NA,NA,NA,NA,NA,NA,NA,0.0117875529385968,NA
Atp7a	NM_001109757,NM_009726	0.317,0.683	0.566,0.434	0.388,0.612	0.476,0.524	0.254,0.746	0.424,0.576	0.331298292122665,0.567688605095142,0.496309536521922,0.699586093757071,0.669992298963921,0.437904572809451,0.539696893140085,0.0734483410503017,0.536573293144544,0.415084463308317,0.19793370342079,0.695801435532651,0.0745109049863823,0.670140007887572,0.624944039569961
Atp8a1	NM_001038999,NM_009727	0.058,0.942	0.06,0.94	0.053,0.947	0.133,0.867	0.598,0.402	0.832,0.168	0.348552595328123,0.171860736140012,0.00457085937809987,0.000961701579654266,8.29112435254064e-31,0.668086409351448,0.0445528360191627,0.0402763182426994,5.39579396634473e-139,9.00004715176284e-17,0.0376881911851705,0,0.383779600589836,0,0.284934831627776
Atp9b	NM_001201569,NM_015805	0.213,0.787	0.066,0.934	0.179,0.821	0.132,0.868	0.562,0.438	0.902,0.098	0.0546872242327136,0.632478750136342,0.125957533085274,0.65251122458439,0,0.0824192222994495,0.273735642880618,0.185392366521188,3.06262028176119e-53,0.133239431456654,0.624812420968216,0,0.526140689922181,0,0.0533340082000881
Atxn1	NM_001199304,NM_001199305,NM_009124	0.164,0.063,0.773	0.492,0.001,0.507	0.11,0.053,0.837	0.078,0.015,0.907	0.301,0.044,0.655	0.072,0.014,0.914	0.0348014146765491,0.789452133248038,0.792429274410801,0.731133641217883,0.802303906985201,0.00609912517941266,1.19365339648656e-06,0.316872300511205,1.37324027844085e-06,0.704706542888275,0.704171870735418,0.774800834398978,0.698479627386501,0.781208144848309,0.695189727751058
Atxn3	NM_001167914,NM_029705	0.041,0.959	0.089,0.911	0.014,0.986	0,1	0,1	0.002,0.998	0.695120691671874,0.669822553213859,7.45002343336429e-14,5.3557581513594e-11,3.47113134868105e-05,0.701230097744945,0.00184924811262024,0.00274761539688318,0.0329650137930353,4.47877535928136e-20,1.79976305163142e-13,5.03082513372771e-05,0.697153442393551,0.70374176736645,0.688867523409704
Atxn7l1	NM_001033436,NM_028139	0.479,0.521	0.544,0.456	0.756,0.244	0.227,0.773	0.13,0.87	0.27,0.73	0.234278639426844,0,1.10105769980115e-80,0.00950510360933769,1.41857538851215e-28,1.76236891888859e-116,1.65834670338849e-111,0.00195671404842476,2.31104149081407e-48,0,3.59694609787659e-08,0,0.330749387569589,0.514950834233924,0.232815652866118
Atxn7l3	NM_001098836,NM_001098837	0.205,0.795	0.205,0.795	0.145,0.855	0.176,0.824	0.184,0.816	0.177,0.823	0.680968866142442,0.285026706956211,0.626490036339301,0.568664428977658,0.65914795181907,0.676841615383177,0.701852141306914,0.634562099681555,0.707402246590496,0.65758543654381,0.669270470617965,0.161445374245826,0.638797684821266,0.685606112888955,0.607297126825254
AU019823	NM_001134902,NM_212449	0.042,0.958	0.077,0.923	0.123,0.877	0.113,0.887	0.13,0.87	0.056,0.944	0.50965667215024,8.44319162906078e-19,0.637975649029834,0.590059396908641,0.700973422504681,0.0237010193492889,0.684428859204582,0.697275049385851,0.520082631844116,0.0100193977598453,0.0290670622702168,4.28821574048648e-14,0.696820406577275,0.639963925227058,0.594635647132738
AU023871	NM_001033221,NM_001191012	NA	0.154,0.846	NA	0.334,0.666	NA	NA	NA,NA,NA,NA,NA,NA,0.602337308180721,NA,NA,NA,NA,NA,NA,NA,NA
AU040320	NM_001035525,NM_001035526,NM_133886	0.013,0,0.987	0.011,0,0.989	0.053,0,0.947	0.019,0.015,0.966	0.012,0,0.988	0.033,0,0.967	0.640597606639783,0.000188608615144621,0.0298533198799969,0.661510025740226,0.00771044969462884,4.73072670421767e-07,0.093411829007414,0.620478374206999,0.000115326678698997,1.14141599637257e-36,0.000915665847478869,0.249967436963074,0.00709287064942233,2.14054340652364e-28,0.0316941990860913
Aven	NM_001165935,NM_028844	0.269,0.731	0.31,0.69	0.121,0.879	0.021,0.979	0.326,0.674	0.275,0.725	0.698384124271094,0.53908247834152,1.97520373278879e-06,0.694034372811253,0.617778382015436,0.637510082265737,0.00364100647372095,0.683026004127672,0.660388896446959,0.0164832614971254,0.594941122341956,0.702880259775647,0.0353480888903629,0.130849391469508,0.616285416605643
AW209491	NM_001104646,NM_134067	0.104,0.896	0.329,0.671	0.291,0.709	0.299,0.701	0.301,0.699	0.161,0.839	0.647569878709009,0.0683407585570559,0.352536986398231,0.577391708637732,0.685392336076372,0.693817588294533,0.705443632130677,0.703936538657853,0.679240128979398,0.649059842464512,0.626633691261405,0.260860954005614,0.689009619635919,0.523691637919544,0.651221497068512
Axin1	NM_001159598,NM_009733	0.408,0.592	0.635,0.365	0.663,0.337	0.653,0.347	0.746,0.254	0.798,0.202	0.0864542866485451,3.63848750253486e-21,1.60252087468598e-23,0.0638335709526378,8.05862425243562e-49,0.687948827864961,0.676206579747941,0.564271530070234,0.58516421293125,0.675919566605276,0.444963866264793,0.000378509401234827,0.422951832932549,4.44902424183581e-06,0.661746733219954
Axl	NM_001190974,NM_001190975,NM_009465	0.188,0.128,0.684	0.095,0.198,0.706	0.097,0.126,0.777	0.119,0.167,0.715	0.178,0.203,0.618	0.013,0.082,0.905	0.00622059312463156,0.0603303155079703,0.0802157789058409,0.119169431163467,0.608682750054464,0.544080265786222,0.668526440809703,0.648528077539431,0.000853550986086685,0.742972750226763,0.598849999806806,0.000508694631100259,0.626850698748578,0.00180765285764482,0.0474618557975198
Azi2	NM_001048146,NM_013727	0.048,0.952	0.05,0.95	0.088,0.912	0.07,0.93	0.013,0.987	0.06,0.94	0.683154773595168,5.93707314249155e-40,0.060923341084566,0.00413257910905876,0.155396913352568,0.0259650005745661,0.372090039257928,0.0375956406225922,0.509466862072561,0.224236530155598,2.86858139907472e-07,4.27821479701634e-06,9.1027526334479e-05,0.606880560462,0.000364844935365073
Azin1	NM_001102458,NM_018745	0.12,0.88	0.187,0.813	0.134,0.866	0.067,0.933	0.038,0.962	0.068,0.932	3.58842526922821e-06,0.516505965231129,1.19174243479489e-05,0.0414078123826661,2.45129704385436e-08,4.20449730059098e-09,6.7522103567871e-123,0.000706900921872523,0,4.59545466602872e-35,0.0150606350704065,3.17616538453846e-112,0.305275335797274,0.692203546739121,0.276125033183966
B230120H23Rik	NM_001164791,NM_023057,NM_178084	0.501,0.48,0.019	0.818,0.151,0.03	0.736,0.258,0.006	0.809,0.189,0.002	0.996,0.003,0	0.934,0.065,0	9.08564319757e-09,8.43498791007096e-146,1.05555749077944e-49,0,0,0.203318545976873,0.634438180013351,4.06228145352108e-22,0.389399199554499,0.0659025641800599,3.13705805698021e-157,1.13358935205519e-120,3.9781207515475e-93,2.90435504776317e-10,9.927874082187e-92
B230206F22Rik	NR_028380,NR_028381	0.647,0.353	0.626,0.374	0.785,0.215	0.787,0.213	NA	0.957,0.043	0.70019011842403,3.87022795009843e-24,0.410758610459098,NA,0,1.76697932095702e-05,0.494230682611599,NA,0,0.632765881528003,NA,0,NA,2.52665565467616e-44,NA
B230312A22Rik	NM_001253353,NM_001253354,NM_172691,NR_045567	0.024,0.971,0.005,0	0.156,0.444,0.4,0	0.099,0.74,0.161,0	0.443,0.381,0.176,0	0.104,0.329,0.439,0.128	0.171,0.728,0.099,0.002	0.263169795063521,0.280549683992561,4.22241833351143e-05,0.152620431906561,2.04418129864485e-05,0.551604650975527,0.158553405436793,0.796196029203828,0.207258931505031,0.59242717250363,0.467114935056568,0.773168976282694,0.415930731752051,0.189330375917317,0.0374893895492138
B3galt5	NM_001122993,NM_033149	NA	NA	0,1	NA	NA	0.005,0.995	NA,NA,NA,NA,NA,NA,NA,NA,NA,NA,NA,0.2112680431408,NA,NA,NA
B3gnt2	NM_001169114,NM_016888	0.77,0.23	0.883,0.117	0.698,0.302	0.327,0.673	0.554,0.446	0.331,0.669	0.667036693114046,0.474405816080322,0.0182458170293251,0.660008735678719,0.0135301867386826,0.103796401657644,6.76092620421594e-05,0.546397340572493,0.000343508507917805,0.0185078217426637,0.691763197562582,0.0437937732323051,0.241186789319394,0.623540882312985,0.135342205644567
B3gnt5	NM_001159407,NM_001159408,NM_054052	NA	0.087,0.399,0.514	0.075,0.303,0.622	0.04,0.415,0.545	NA	NA	NA,NA,NA,NA,NA,0.477348175532716,0.00850989714804855,NA,NA,0.442735882973504,NA,NA,NA,NA,NA
B3gnt8	NM_001036740,NM_146184	NA	0.443,0.557	0.382,0.618	0.08,0.92	0.168,0.832	NA	NA,NA,NA,NA,NA,0.627148743563286,0.0414884923705342,0.190565717507644,NA,0.0808937238539756,0.301498777343114,NA,0.599949793445424,NA,NA
B4galnt1	NM_001244617,NM_001244618,NM_008080,NM_027739	0.002,0.039,0.136,0.822	0.001,0.048,0.074,0.877	0.003,0.06,0.135,0.802	0.01,0.058,0.166,0.766	0.033,0.001,0.265,0.702	0.017,0.035,0.475,0.474	0.118296825483998,0.0433120471571903,0.633532259541845,2.92446279260001e-16,6.33510016815231e-112,5.4577220578358e-06,0.00312512883650854,5.43820168469871e-29,9.72565279395492e-75,0.00342019154634113,1.75790585231742e-24,3.4791473768958e-292,0.0107658326403058,9.98392641461054e-83,0.460153598407087
B4galt2	NM_001253381,NM_017377	NA	NA	NA	0,1	0,1	0.018,0.982	NA,NA,NA,NA,NA,NA,NA,NA,NA,NA,NA,NA,0.701011945930414,0.669477789006024,0.630525034584549
Bace1	NM_001145947,NM_011792	0.005,0.995	0.265,0.735	0.135,0.865	0.037,0.963	0.169,0.831	0.048,0.952	0.0347318363176074,0.182031947707435,0.138433833070791,0.122221916540927,1.9254892030191e-45,0.638378054726641,0.606520409540663,0.689771424789914,0.689482525694286,0.699534076602797,0.683902285173803,0.355654134166756,0.670038386482636,0.14830254833392,0.61790938806428
Bag6	NM_001252468,NM_001252469,NM_057171	0,0.374,0.626	0,0.413,0.586	0,0.4,0.6	0,0.331,0.669	0,0.255,0.744	0,0.202,0.798	0.64453261456248,0.338611209345366,0.138723301373234,0.387854850696011,0,0.650314140493162,0.513306755086291,0.367449875128031,6.46563166332738e-10,1.01356440522369e-10,0.350681250745068,0,0.453375862897818,1.65435530940381e-95,0.616765447339208
Baiap2	NM_001037754,NM_001037755,NM_130862	0.067,0.699,0.234	0.063,0.655,0.282	0.058,0.709,0.233	0.033,0.731,0.236	0.029,0.642,0.328	0.186,0.066,0.749	0.282557901560637,0.674327671344766,0.199869514961402,0.186217438633335,0,0.358448644124811,0.686518055142211,0.682853117465624,0.000107006415023159,0.280131268232845,0.254722831640846,0,0.670934553446464,3.54604227441585e-08,0.00206243052202814
Banf1	NM_001038231,NM_011793	0.054,0.946	0.107,0.893	0.018,0.982	0.004,0.996	0.021,0.979	0.017,0.983	0.59216865978999,0.655985005165297,0.166863625124792,0.695691772741042,0.57145953913941,0.65690862452729,0.000290542405362881,0.476196724645331,0.176514585403005,7.31010741749959e-13,0.503996465859685,0.112417504928164,0.130499555669695,0.566634777723058,0.595809671336112
Banp	NM_001110100,NM_016812	0.473,0.527	0.335,0.665	0.388,0.612	0.465,0.535	0.617,0.383	0.428,0.572	0.393533563945415,0.128552392590946,0.699300573632684,0.456956117266816,0.535975620359732,0.511853554538877,0.408160048854765,0.184635385367563,0.459515199738914,0.33298831078647,0.329938678482917,0.313255566008088,0.449006696612936,0.623167670375655,0.387775036029295
Bbip1	NM_001195338,NM_001195348	0.36,0.64	0.396,0.604	0.351,0.649	0.429,0.571	0.406,0.594	0.399,0.601	0.700374117747274,0.708144393211972,0.496396151715323,0.634054755904722,0.650995885481481,0.70222176694384,0.705983911161372,0.620735209031672,0.708670094997932,0.201791282342556,0.633513620841308,0.605155625755913,0.56845909158899,0.666221693643533,0.599764694642155
Bbs12	NM_001008502,NM_001255992	NA	0.431,0.569	0.922,0.078	0.548,0.452	0.966,0.034	0.781,0.219	NA,NA,NA,NA,NA,2.02309406662126e-09,0.582913168460865,7.22946164222632e-05,0.0355007085598162,0.160639079313337,0.703926900347505,0.430772993746946,0.258670963306863,0.579462453414829,0.527936445459709
Bbs9	NM_178415,NM_181316	0.66,0.34	0.075,0.925	0.307,0.693	0.306,0.694	0.257,0.743	0.489,0.511	3.80962654601165e-14,0.0345016146054672,0.0347510224223958,0.0121219571903106,0.569676818438425,5.12552003629874e-10,1.15024674923713e-08,0.404898617381434,2.74607406821333e-09,0.699151310005731,0.373147746895478,0.372648830908187,0.404045995627194,0.363875204169974,0.136118017390564
BC003331	NM_001077237,NM_145511	0.081,0.919	0.25,0.75	0.054,0.946	0.078,0.922	0.059,0.941	0.042,0.958	0.685695189781593,0.254635474659182,0.488712733035142,0.407839397128853,0.278713637643926,0.648537123760517,0.579200879911227,0.560778587046229,0.530278603964988,0.630734131236009,0.588683837448686,0.504886155381813,0.700032385849555,0.694328486315109,0.69820394971024
BC005764	NM_001170935,NM_181681	NA	0.955,0.045	0.964,0.036	0.717,0.283	NA	0.061,0.939	NA,NA,NA,NA,NA,0.754538195768433,0.447859399809702,NA,0.000448493621587036,6.72344352754534e-47,NA,0,NA,0,NA
BC017643	NM_001252548,NM_001252549,NM_001252550,NM_001254735,NM_144832	0.119,0.635,0.01,0.082,0.154	0.048,0.705,0.03,0.022,0.195	0.154,0.327,0.025,0.037,0.457	0.173,0.346,0.028,0.032,0.42	0.14,0.433,0.019,0.107,0.301	0.149,0.121,0.009,0.188,0.533	0.499637147414886,0.000344783112891448,0.289787754722306,0.760974864864462,0.0270321630291182,0.00660717485311175,0.0979607928993861,0.735132642019105,0.000385778711339239,0.276964091145813,0.71022317955376,0.0283923493646108,0.854124578386611,0.152255465018973,0.387727514872289
BC030307	NM_001003910,NM_001003939,NM_153595	0.484,0.025,0.492	NA	0.563,0.226,0.211	NA	0.332,0.154,0.514	NA	NA,0.0956600872727407,NA,0.633508971264508,NA,NA,NA,NA,NA,NA,0.374002955209014,NA,NA,NA,NA
BC031353	NM_001113283,NM_153584	0.461,0.539	0.207,0.793	0.467,0.533	0.489,0.511	0.314,0.686	0.33,0.67	0.107576763426799,0.699069719852042,0.708072607837087,0.368812828389492,0.0139552262476571,0.0987162331631902,0.143439888301826,0.684739744759195,0.334267641072175,0.710461152221844,0.357992912356405,0.00113968579371769,0.392875611604269,0.407733287027496,0.565485333679878
BC035044	NM_001254946,NM_001254947	NA	0.998,0.002	0.993,0.007	NA	NA	NA	NA,NA,NA,NA,NA,0.694823628660686,NA,NA,NA,NA,NA,NA,NA,NA,NA
BC052040	NM_001145898,NM_207264	0.021,0.979	0.022,0.978	0.033,0.967	0,1	0.08,0.92	0.021,0.979	0.690764013969752,0.462701155977838,0.676591503201623,0.519376017258218,0.700779610478179,0.546612939895151,0.599658648387459,0.589463706565354,0.69293355282151,0.143694830564731,0.699676256262607,0.47127660509236,0.245679255581597,0.669227257332835,0.527009688503015
BC068281	NM_001170858,NM_173416	0.821,0.179	0.596,0.404	0.716,0.284	0.697,0.303	0.913,0.087	0.725,0.275	1.81010777396755e-23,0.0244143862324334,0.000575174675121737,0.1946708534144,0.227076541627752,4.44235942039813e-09,0.129085987181636,0.000123208142214822,0.000956920396857191,0.526256307459098,0.0153376774566929,0.685117833958239,0.00443304760431578,0.500104630851714,0.0299900004728351
BC096441	NM_001034097,NM_001159503	0.493,0.507	0.245,0.755	0.25,0.75	0.296,0.704	0.18,0.82	0.217,0.783	0.277516804252164,0.402615788353457,0.467161325801579,0.239021124198324,0.0321012010586489,0.58018260597896,0.491120815786201,0.69528439259914,0.448045849770845,0.426915661153578,0.529129299347357,0.109494095427221,0.440327219408199,0.0646782569211222,0.526113884267172
Bcan	NM_001109758,NM_007529	NA	NA	NA	0.336,0.664	NA	0.237,0.763	NA,NA,NA,NA,NA,NA,NA,NA,NA,NA,NA,NA,NA,0.00283799777379091,NA
Bcap29	NM_001164090,NM_007530	0.948,0.052	0.966,0.034	0.972,0.028	0.988,0.012	0.945,0.055	0.975,0.025	0.497374910506083,0.588364932521414,0.356673837350897,0.649986734392442,0.702114653009229,0.0288254703851087,0.693916210086139,0.194619809648107,0.43863310020195,7.21507907305435e-05,0.704846176748001,0.425502407542974,0.0478252374172684,0.241436803919104,0.614151033606792
Bcar1	NM_001198839,NM_009954	0.495,0.505	0.753,0.247	0.629,0.371	0.473,0.527	0.414,0.586	0.479,0.521	0.0250748854611932,0.494933089145563,0.693218435992328,0.632025129898332,0.695331323863101,0.430969146243553,0.00940335772335132,0.0044309281021482,0.0100416636457187,0.413909008043045,0.341083934708776,0.419988851170299,0.579017979857029,0.700542617136725,0.575303161051491
Bcas1	NM_001164369,NM_029815	NA	NA	NA	0.977,0.023	NA	0.036,0.964	NA,NA,NA,NA,NA,NA,NA,NA,NA,NA,NA,NA,NA,4.27810568544982e-182,NA
Bcas3	NM_001166642,NM_001166643,NM_138681	0.3,0.687,0.013	0.007,0.973,0.02	0.13,0.856,0.013	0.04,0.927,0.033	0.085,0.886,0.029	0,0.479,0.521	3.62856588900344e-18,0.696868029459926,0.0406271430062305,0.0938812182346365,0,1.66720480899361e-24,0.522374251479098,0.108193022156182,1.18891417448044e-25,0.0569143541024795,0.43469769904885,0,0.616481842739688,3.18516436966229e-11,1.34557959671511e-39
Bcat1	NM_001024468,NM_007532	NA	NA	0,1	NA	NA	0.981,0.019	NA,NA,NA,NA,NA,NA,NA,NA,NA,NA,NA,0,NA,NA,NA
Bcat2	NM_001243052,NM_001243053,NM_009737	0.038,0.962,0	0.031,0.218,0.752	0.011,0,0.989	0.055,0.128,0.818	0.006,0.402,0.592	0.22,0.312,0.468	1.02597335959196e-153,0,0,8.04957357885496e-29,7.57865999410936e-29,0.00857126676486269,0.691027016112893,0.116250818696673,0.539083130939415,0.176574984452887,2.58339541395918e-130,0.000266514252301054,0.00522298893991441,0.140494132981177,0.435424321805122
Bcl11a	NM_001159289,NM_001159290,NM_001242934,NM_016707	NA	0.01,0.412,0.527,0.051	0,0.452,0.509,0.039	NA	NA	0.026,0.523,0.251,0.2	NA,NA,NA,NA,NA,0.0072556049601549,NA,NA,0.0908213581761821,NA,NA,2.13608242497979e-07,NA,NA,NA
Bcl11b	NM_001079883,NM_021399	NA	0.312,0.688	0.283,0.717	0.351,0.649	NA	0.264,0.736	NA,NA,NA,NA,NA,0.679980203746124,0.652984187020891,NA,0.591803460387255,0.665258231650831,NA,0.620696245700463,NA,0.679514434499479,NA
Bcl2	NM_009741,NM_177410	NA	0.91,0.09	0.886,0.114	0.969,0.031	0.983,0.017	0.987,0.013	NA,NA,NA,NA,NA,0.48414584171298,0.00862094211373023,0.246970229986541,8.87402162806464e-11,3.75303242887186e-14,0.105119124897029,1.65566023817958e-16,0.597678288428097,0.000368636779665343,0.404282159317626
Bcl2l11	NM_009754,NM_207680,NM_207681	0.105,0.475,0.42	0.03,0.614,0.356	0.072,0.467,0.461	0.198,0.352,0.45	0.298,0.487,0.215	0.057,0.894,0.049	0.749576214565595,0.192982528023981,0.501762172811527,0.31407080005906,0.0945821966751968,0.0329554192466241,0.484882838960284,0.30506389468522,0.0107984381149216,0.680831311161235,0.502229359381548,6.03238170148232e-26,0.481528648331079,9.68690827562616e-07,0.0136056646116155
Bclaf1	NM_001025392,NM_001025393,NM_153787	0.454,0.49,0.056	0.243,0.536,0.222	0.364,0.402,0.234	0.437,0.247,0.316	0.426,0.38,0.194	0.694,0.03,0.277	2.06611662047996e-10,2.37163663176322e-10,1.95355661310174e-23,0.0143989274599224,0,0.0428918175519281,1.49765974335843e-09,0.701111877753737,0,4.7899127858419e-05,0.599045196414445,0,0.342513442125379,1.93912303262369e-177,0.000765306805369222
Bcor	NM_001168321,NM_029510,NM_175044,NM_175045,NM_175046	0.672,0.274,0,0.054,0	0.762,0.231,0.007,0,0	0.727,0.273,0,0,0	0.661,0.324,0,0.015,0	0.711,0.242,0.004,0.044,0	0.451,0.347,0,0.202,0	0.243153292669321,0.0391165408268319,0.366046529685555,0.514553014428361,9.1681369369846e-05,0.594855072466714,0.00810155931979193,0.639591696533937,1.73309887491817e-11,3.11714054302632e-09,0.418684030856505,1.21451913958922e-102,0.405567373191568,1.75507826734225e-05,0.119208844050785
Bdh1	NM_001122683,NM_175177	0.001,0.999	0.887,0.113	0.999,0.001	1,0	0.894,0.106	0.995,0.005	8.65940438299063e-180,0,1.57010437360798e-89,6.32659614090661e-251,0,0.277085996806943,0.685349755562794,0.695979411564847,0.405725691737414,0.624939567114509,0.35128887140325,0.690995546415566,0.700171992293137,0.658866241718505,0.475567910281863
Bdh2	NM_001172055,NM_027208	0.772,0.228	NA	NA	NA	0.65,0.35	0.578,0.422	NA,NA,NA,0.708895790231625,0.688199571878568,NA,NA,NA,NA,NA,NA,NA,NA,NA,0.646374075137865
Bdnf	NM_001048139,NM_001048141,NM_001048142,NM_007540	NA	NA	NA	0.003,0.031,0.965,0	0,0.173,0.827,0	0.1,0.369,0.437,0.094	NA,NA,NA,NA,NA,NA,NA,NA,NA,NA,NA,NA,0.182043665055077,4.47906975874059e-254,1.23174722759382e-12
Bean1	NM_001141922,NM_001141924,NM_001141925	NA	NA	NA	NA	0.142,0.454,0.404	0.021,0.642,0.336	NA,NA,NA,NA,NA,NA,NA,NA,NA,NA,NA,NA,NA,NA,0.326997013485188
Bend5	NM_026279,NR_033793	NA	0.471,0.529	0.444,0.556	0.492,0.508	0.479,0.521	0.564,0.436	NA,NA,NA,NA,NA,0.69348532059953,0.689910652473306,0.701608260138553,0.507416282636277,0.606845792001198,0.627793553435278,0.129910911676451,0.701251626825611,0.502214842846349,0.285062991402979
Bend7	NM_001190400,NM_178663	0.46,0.54	NA	NA	0.49,0.51	0.467,0.533	0.5,0.5	NA,NA,0.675487057839636,0.711580176946237,0.758817756781211,NA,NA,NA,NA,NA,NA,NA,0.710961390356656,0.759163969495676,0.729100657883324
Bfar	NM_001177552,NM_025976	0.001,0.999	0.15,0.85	0.003,0.997	0.005,0.995	0.08,0.92	0.005,0.995	2.48453285963726e-09,0.616865262234999,0.677195990984531,0.0541035181187779,0.588361313790305,0.000422236792016872,2.55868603762048e-05,0.465575747533093,0.0035744806725449,0.687338180181784,0.312722598441018,0.697685637534725,0.199616303235809,0.672602519400011,0.399509369493432
Bhlhb9	NM_001098222,NM_198161	0.999,0.001	0.945,0.055	0.936,0.064	0.986,0.014	0.944,0.056	0.894,0.106	0.623302136013204,0.0575014558244292,0.698881881277436,0.497624809080285,3.82024351311087e-06,0.466550562102539,0.583343036184942,0.68816848092749,0.0817465930289716,0.00944121900055457,0.529650291387359,0.410954926295542,0.407992660334879,2.71497247679033e-11,0.063345778041668
Bicd1	NM_001112796,NM_009753	NA	NA	0.78,0.22	0.972,0.028	0.786,0.214	0.257,0.743	NA,NA,NA,NA,NA,NA,NA,NA,NA,7.44084666105444e-05,0.618734614032169,2.72200460270881e-26,0.225645929740289,1.19829926893513e-22,0.0218114149985138
Bicd2	NM_001039179,NM_001039180,NM_029791	0.141,0.859,0	0.319,0.681,0	0.209,0.79,0.001	0.067,0.661,0.272	0.034,0.756,0.21	0.823,0.176,0.001	0.433483874455223,1.08809112030971e-14,0,3.66288528183683e-67,0,0.630827790724188,1.04274545936893e-187,5.16841824470028e-31,0.649483619524778,1.91215997639681e-299,4.77318004453918e-47,0,0.438437989691704,0,6.65210565997027e-95
Bin1	NM_001083334,NM_009668	1,0	0.99,0.01	0.987,0.013	0.997,0.003	0.997,0.003	0.297,0.703	8.42438946103724e-47,0,0.203673709868867,0.252211223227307,0,0.489742456711342,0.069201744523443,0.550847524875217,1.2105241056216e-289,2.84271402017567e-07,0.262854149346254,0,0.664041846135776,0,8.4792410944505e-37
Birc5	NM_001012273,NM_009689	NA	0.115,0.885	0.073,0.927	NA	NA	NA	NA,NA,NA,NA,NA,0.452645844189179,NA,NA,NA,NA,NA,NA,NA,NA,NA
Blm	NM_001042527,NM_007550	NA	1,0	0.996,0.004	1,0	NA	1,0	NA,NA,NA,NA,NA,0.201236395427841,0.496278498660843,NA,0.498679273465115,0.693847944690495,NA,0.702630714199624,NA,0.686449822814705,NA
Blzf1	NM_001160208,NM_001160209,NM_025505	0.705,0.146,0.149	0.754,0.238,0.008	0.643,0.337,0.02	0.778,0.164,0.058	0.922,0.071,0.007	0.797,0.141,0.062	0.519236531959269,0.151089346171601,0.714462205422469,0.515500226471226,0.793878862166377,0.448749490958736,0.588906914886319,0.728537288780439,0.496570669383667,0.42670163434485,0.044359809974532,0.173813424894939,0.476131460570313,0.743780762484063,0.448972343216764
Bmp1	NM_009755,NR_033241	0.899,0.101	0.721,0.279	0.804,0.196	0.684,0.316	0.437,0.563	0.435,0.565	2.75580881548731e-07,1.27188133089929e-53,6.87648931424818e-66,0.00564316348068926,0,0.515143772880499,0.631199441104903,0.197194320282056,2.00852916264282e-13,0.00917709339184825,0.0863063013371444,0,0.267866306608391,1.44221806770889e-23,0.593051797212477
Bnip2	NM_001008238,NM_016787	0.787,0.213	0.486,0.514	0.7,0.3	0.241,0.759	0.079,0.921	0.579,0.421	0.117747925650133,3.87324815396953e-29,0,4.29842237388938e-19,3.91366611648286e-42,0.294132936081587,0.703575936431204,0.259359815741782,0.511438662446829,0,5.29868270942779e-13,0.000563696864667606,0.0552881861762472,7.84092415859498e-126,9.57609257013362e-08
Bnipl	NM_001168356,NM_134253	NA	NA	0.1,0.9	0.117,0.883	NA	NA	NA,NA,NA,NA,NA,NA,NA,NA,NA,0.502990336338783,NA,NA,NA,NA,NA
Brca2	NM_001081001,NM_009765	0,1	0.034,0.966	0.094,0.906	NA	NA	0,1	0.668520783484815,0.615899749613378,NA,NA,0.700442765884988,0.0040306747841265,NA,NA,0.689281295482998,NA,NA,0.170766209104648,NA,NA,NA
Brcc3	NM_001166457,NM_001166459,NM_145956	0.278,0.69,0.033	0.319,0.672,0.01	0.294,0.672,0.034	0.234,0.728,0.038	0.084,0.865,0.051	0.262,0.702,0.036	0.343233291187782,0.540615808463292,0.562475184663614,0.000325893623391609,0.745546141630512,3.568103511431e-11,0.431791045913301,0.0019855131685506,0.551653532089384,0.0953399985415213,4.43451311052928e-05,0.255045463476039,0.0475240967288833,0.734409368931015,0.00401501982267052
Brd2	NM_001204973,NM_010238,NR_037970	0,0.609,0.391	0.018,0.605,0.377	0.028,0.62,0.352	0.046,0.656,0.298	0.104,0.613,0.283	0.119,0.649,0.231	4.42528865282662e-06,0,1.26643705283134e-07,3.35542939342896e-32,0,0.159431850791555,0.632680459662968,0.00685308265465185,6.03688445208396e-10,0.587510340990102,0.353283918901489,2.22745045482625e-188,0.191883317335627,0.0186272515839995,0.620668121347805
Brd3	NM_001113573,NM_001113574,NM_023336	0.831,0.037,0.132	0.941,0.046,0.013	0.948,0.043,0.009	0.935,0.048,0.018	0.928,0.05,0.022	0.903,0.069,0.028	0.0909496385553879,2.77984883524468e-06,0.00237146376034444,0.0721970125014088,0.00416699154182025,0.0751238172605169,0.457598340349106,0.726909661547122,0.459801568708597,0.618175103408261,0.353293296776886,0.703701068710896,0.696749617422004,0.800121791455075,0.683090113928297
Brd4	NM_020508,NM_198094	0.577,0.423	0.93,0.07	0.809,0.191	0.783,0.217	0.854,0.146	0.904,0.096	3.94834864947551e-05,1.89437764841695e-172,0.000922078094162881,0.0455113954879897,3.24184505851323e-275,0.0924187407740645,0.216487254820679,0.661104647173078,0.469454754595695,0.690974135281782,0.464372961937311,5.16061639592588e-10,0.547513471827914,0.35353587022146,0.683637039377626
Brdt	NM_001079873,NM_054054	NA	NA	0.007,0.993	NA	NA	0,1	NA,NA,NA,NA,NA,NA,NA,NA,NA,NA,NA,0.0132711249020681,NA,NA,NA
Bre	NM_144541,NM_181279,NM_181280,NM_181281,NM_181282	0.986,0,0,0.013,0	0.957,0,0,0.043,0	1,0,0,0,0	0.929,0,0,0.071,0	0.88,0.005,0.002,0.073,0.042	1,0,0,0,0	0.679789443437534,0.47955620428536,0.431858030419236,0.295698338151947,0.610056440378397,0.436897642164651,0.514067271478167,0.316579476195574,0.573344807729375,0.0269516346909186,0.0693989460571838,0.263958974233953,0.338434469416592,0.0946326140514736,0.114966526958422
Bri3	NM_001163709,NM_018772	0.389,0.611	0.714,0.286	0.698,0.302	0.76,0.24	0.711,0.289	0.624,0.376	0.685948265266841,3.0955399050699e-09,1.40017310877003e-44,0.154692227285719,0.0865796651558154,0.695093882871758,0.675673673422243,0.60040731578967,0.705397739796793,0.462166349092397,0.575070548802877,0.650063795437867,0.631294552448474,0.417871223734909,0.515382969994981
Brsk1	NM_001003920,NM_001168572	NA	NA	NA	0.821,0.179	1,0	0.989,0.011	NA,NA,NA,NA,NA,NA,NA,NA,NA,NA,NA,NA,0.552735341368953,0.26655722618289,0.74356096524122
Brwd1	NM_001103179,NM_145125,NM_176928	0.34,0.282,0.379	0.348,0.215,0.436	0.375,0.308,0.317	0.539,0.25,0.21	0.182,0.106,0.712	0.138,0.285,0.577	0.0945416210928122,0.00435849167668203,3.19710556534237e-126,0.000429772097522433,1.75483229354801e-251,4.37790305303537e-09,8.3784239074329e-61,0.0127861932339247,2.21374189297855e-34,2.29413509786794e-205,4.41217491045352e-06,5.51086218790813e-298,1.00732985080235e-16,0,0.00264845241261025
Bscl2	NM_001136064,NM_008144	0.401,0.599	0.557,0.443	0.635,0.365	0.636,0.364	0.833,0.167	0.227,0.773	0.573562931982687,3.15414788108003e-09,0.154806901538615,0.0388040653425904,3.51026943242081e-21,0.690363983373167,0.441608970900552,0.139416328924417,0.121835572571187,0.457993929660807,0.147241606124819,1.13110493176122e-121,0.533339385476428,0.0201335491172882,0.00719057935236913
Bsg	NM_001077184,NM_009768	0.988,0.012	0.992,0.008	0.985,0.015	0.981,0.019	0.997,0.003	0.996,0.004	0.15382540409537,0.319432744527396,0.279289137100194,7.58438002910046e-08,1.01167199277162e-08,0.0134446304127092,0.00889234322330016,0.064484832630689,0.360072941167654,0.645361009925744,4.42876213974338e-11,1.52972819468726e-14,1.97774274847084e-11,6.35318986575489e-13,0.496013936797498
Btbd11	NM_001017525,NM_028709	NA	0.928,0.072	0.81,0.19	0.614,0.386	0.585,0.415	0.631,0.369	NA,NA,NA,NA,NA,0.148587789822499,0.00371231752268013,0.00467816046478741,0.018754379267211,2.20827435256793e-48,1.66570387712304e-08,0.0203195857194076,0.709362378076822,0.592047272102158,0.618704610494874
Btbd3	NM_001025431,NM_145534	0.974,0.026	0.878,0.122	0.69,0.31	0.597,0.403	0.793,0.207	0.362,0.638	0.306247877656522,3.08598012471698e-22,2.34208360801879e-29,0.0142875914066694,2.40477015770322e-52,0.138912081443626,0.0550055766789285,0.6326763276799,0.00117504777125111,0.224994441917704,0.390626675789829,6.50785094147536e-89,0.221630361189891,1.52810255948244e-36,0.00997167755876886
Btbd6	NM_001145900,NM_201646	1,0	0.833,0.167	0.76,0.24	0.503,0.497	0.349,0.651	0.536,0.464	0.483549705389214,0,3.6819467387212e-19,3.14817119420281e-29,0,0.254270141643419,0.230367052823336,0.153332776517457,0.07580623492754,0.650038032685324,0.573254486973971,0.156293508901958,0.695836849870106,0.708505792696258,0.701683583213731
Btbd9	NM_027060,NM_172618	0.748,0.252	0.601,0.399	0.647,0.353	0.734,0.266	0.773,0.227	0.918,0.082	0.479844504067172,0.29420793919704,0.498906804469184,0.65589404264814,2.24612354067522e-10,0.604254152154074,0.270499057423262,0.492493820246779,0.068728859572157,0.310963161532089,0.600802443160758,8.5436041376244e-39,0.703707595080617,0.710008293671775,0.711081154274649
Btf3	NM_001170540,NM_145455	0.999,0.001	0.999,0.001	0.999,0.001	0.997,0.003	0.998,0.002	0.989,0.011	0.678741743457263,0.435803507075175,0.251690387484603,0.685010931484477,5.36748972153408e-19,0.595889629213713,0.407384014890514,0.625455323455815,4.39512348986872e-16,0.561604368286815,0.298838439771075,5.10693166389068e-113,0.151641006305758,0.00112400924558245,2.01753262502112e-18
Btla	NM_001037719,NM_177584	NA	0.468,0.532	0.526,0.474	0.335,0.665	NA	NA	NA,NA,NA,NA,NA,0.445527400589538,0.615027641249231,NA,NA,0.586079179530732,NA,NA,NA,NA,NA
Btrc	NM_001037758,NM_009771	0.972,0.028	0.533,0.467	0.665,0.335	0.559,0.441	0.852,0.148	0.809,0.191	1.03816048843774e-05,7.2910268894753e-52,3.02324644059303e-71,9.18350002301052e-05,2.58764867623681e-07,0.613223369401928,0.670267992511689,0.385432922369668,0.3922024984925,0.471261801753199,0.33732417983713,0.273920231106158,0.114430767028281,0.0524296632887131,0.699578254151697
Bub1	NM_001113179,NM_009772	NA	0.341,0.659	0.354,0.646	0.162,0.838	NA	NA	NA,NA,NA,NA,NA,0.497753433005357,0.572070657257095,NA,NA,0.219097901472842,NA,NA,NA,NA,NA
C030006K11Rik	NM_145472,NM_176828	0.908,0.092	0.895,0.105	0.844,0.156	0.837,0.163	0.951,0.049	0.905,0.095	0.430169728373309,0.00157888709726864,0.694189271300398,0.156324399014929,0.559724924345273,0.19438000209644,0.607935225522376,0.694322443894811,0.674466188209734,0.575745025401603,0.0135149840213318,0.282196807618131,0.508192841190078,0.675375785644854,0.620616441697367
C030039L03Rik	NM_001112731,NM_198417	NA	NA	0.93,0.07	NA	NA	0.615,0.385	NA,NA,NA,NA,NA,NA,NA,NA,NA,NA,NA,0.00123366170414268,NA,NA,NA
C130026I21Rik	NM_001037909,NM_175219	NA	0.904,0.096	0.809,0.191	NA	NA	NA	NA,NA,NA,NA,NA,0.0913667097536233,NA,NA,NA,NA,NA,NA,NA,NA,NA
C130039O16Rik	NM_001163501,NM_001163502	0.949,0.051	0.884,0.116	0.947,0.053	0.88,0.12	0.9,0.1	0.691,0.309	0.00220479038463227,0.00837795931608902,0.429640343315494,0.151035973236668,8.4398032119834e-11,0.580015346490338,0.545008783165639,0.646516716106207,0.00123914756207469,0.625540245105689,0.700326753382064,4.52969878238017e-26,0.672918567353061,0.0775191376880663,0.0852556275056645
C1qtnf1	NM_001204129,NM_001204130,NM_019959	0.065,0.935,0	0.139,0.778,0.083	0.671,0.075,0.255	0.442,0.205,0.353	0.475,0.216,0.308	0,1,0	0.23859016695537,7.9461516070687e-48,2.03668421511925e-11,2.1902371422818e-32,0.017369731634491,9.15932248508216e-15,0.0244616163085725,0.0312226396545584,0.0388030634772377,0.698027774109267,0.433404020114624,0,0.726565084423517,2.15646280346617e-21,8.17325068768247e-29
C1qtnf5	NM_001040631,NM_001040632,NM_001190319	0,1,0	0.53,0.341,0.129	0.563,0.193,0.244	0.011,0.685,0.305	0.199,0.685,0.115	0.243,0.731,0.026	0.58393210134929,0.355396401425198,1.09524411147082e-11,0.754298676192232,0.242232553920686,0.692397203846137,4.07541047949594e-08,0.641069129710224,0.393872260945626,3.14607724657842e-09,0.383405168881164,0.069919692763215,1.61072076053362e-11,4.4155423384165e-71,0.569156554549353
C1qtnf6	NM_001204152,NM_001204153,NM_028331	NA	0.06,0.192,0.747	0.08,0.108,0.811	0.1,0.238,0.662	0.041,0.251,0.708	0.043,0.257,0.701	NA,NA,NA,NA,NA,0.753241542403838,0.783032031247753,0.753951109979444,0.754173031754197,0.611483420833857,0.782754191636723,0.62284676123656,0.755656571320611,0.781909911996698,0.707481587465503
C1qtnf7	NM_001135172,NM_175425	NA	0.448,0.552	NA	0.556,0.444	0.632,0.368	NA	NA,NA,NA,NA,NA,NA,0.371441359249701,0.375023950431201,NA,NA,NA,NA,0.504426020390096,NA,NA
C1s	NM_001097617,NM_144938	0.625,0.375	0.621,0.379	0.658,0.342	0.863,0.137	0.859,0.141	NA	0.708592018215376,0.621108504425348,0.0506000303965391,0.0237526769847989,NA,0.676452227368071,0.0887918816250721,0.0589536030983838,NA,0.131190126266574,0.0957244339055147,NA,0.699023580807254,NA,NA
C330006A16Rik	NM_001256521,NM_001256522	0.131,0.869	0.218,0.782	0.316,0.684	0.543,0.457	0.718,0.282	0.724,0.276	0.519323845661275,0.000236503015135426,0.00350068196900184,0.00113652995302669,7.43894082450388e-11,0.313050768011064,0.0703278175043062,0.0217191449903632,1.09546304903236e-05,0.275663983628117,0.11338334142676,0.001564184190102,0.643707331434278,0.64069965953649,0.700428842583849
C530028O21Rik	NM_001145926,NM_001145927,NM_175696	NA	0.001,0.932,0.068	0.001,0.926,0.073	0.07,0.753,0.177	0.103,0.769,0.127	0.063,0.722,0.215	NA,NA,NA,NA,NA,0.58119174993724,0.630193449603598,0.645942961284209,8.25589888555233e-05,0.640575282292229,0.577008674851139,0.000609406082389072,0.736313991043028,0.729140271724542,0.577613508532009
C5ar1	NM_001173550,NM_007577	NA	0,1	0.495,0.505	0.299,0.701	0.141,0.859	NA	NA,NA,NA,NA,NA,0.26098194356576,0.129914974283338,0.634912259607968,NA,0.713204355276711,0.467075677618707,NA,0.401932201158255,NA,NA
C87436	NM_001243741,NM_001243742,NM_146170	0.232,0.092,0.675	0.174,0.118,0.708	0.287,0.084,0.629	0.198,0.053,0.749	0.235,0.015,0.75	0.325,0.053,0.622	0.66412528684793,0.407030823783604,0.401587476771508,0.49498881040146,0.627140417059731,0.281742245434207,0.583256890899063,0.605035359140313,0.661643484217021,0.000496232988412039,0.00819824213532556,0.0945349358504512,0.67855764852985,0.592832887477024,0.648176904638384
Cables1	NM_001146287,NM_022021	0.986,0.014	0.674,0.326	0.901,0.099	0.921,0.079	0.812,0.188	0.565,0.435	0.000315918815015646,4.24834506224977e-05,0.21116096892768,0.000346110779658354,2.43677356218125e-79,0.507545753551835,0.379863870687176,0.620321239456713,0.704748003911246,0.637219633767771,0.676124239367722,2.85300475443208e-05,0.574366219625176,0.00970754655294616,0.2566805228711
Cacfd1	NM_001243239,NM_001243240,NM_029862	0.086,0.102,0.812	0.022,0.108,0.87	0.025,0.132,0.843	0.053,0.122,0.824	0.037,0.028,0.935	0.276,0.368,0.355	0.0525902245043731,0.0934030819231089,0.455151631254731,9.05257859177119e-29,0,0.682852677955823,0.566759676632995,0.706653128749907,1.86943688202232e-13,0.619356235431038,0.0413070687780062,1.83067596094124e-29,0.000495791489650296,1.82555146150063e-36,0
Cacna1c	NM_001159533,NM_001159534,NM_001159535,NM_001255997,NM_001255998,NM_001255999,NM_001256000,NM_001256001,NM_001256002,NM_009781	NA	NA	NA	0.013,0.075,0.033,0.077,0.062,0,0.513,0.066,0.161,0	0.017,0.31,0.059,0.261,0.24,0,0.001,0.009,0.006,0.096	0.059,0.831,0.072,0.002,0,0,0.002,0.023,0.002,0.009	NA,NA,NA,NA,NA,NA,NA,NA,NA,NA,NA,NA,0,8.24034271791209e-40,0
Cacna1d	NM_001083616,NM_028981	0.164,0.836	0.134,0.866	0.079,0.921	0.948,0.052	NA	0.722,0.278	0.696578083360247,0.583513331428803,1.07946489698081e-19,NA,0.000600396022105221,0.526129022601777,4.97859550986218e-11,NA,0.0409386513544173,2.28113231788502e-49,NA,1.05929238003846e-15,NA,3.23722462933187e-09,NA
Cacna1g	NM_001112813,NM_001177888,NM_001177890,NM_009783	NA	NA	NA	NA	0,0.562,0.15,0.288	0,0.306,0.063,0.631	NA,NA,NA,NA,NA,NA,NA,NA,NA,NA,NA,NA,NA,NA,0.603530438177333
Cacna1h	NM_001163691,NM_021415	NA	0.001,0.999	NA	NA	0.082,0.918	0.053,0.947	NA,NA,NA,NA,NA,NA,NA,0.668085240310268,0.355507645284591,NA,NA,NA,NA,NA,0.552304501035247
Cacna2d1	NM_001110843,NM_001110844,NM_001110845,NM_001110846,NM_009784	NA	0,0,0.25,0.364,0.386	0,0,0.108,0.696,0.196	0.038,0.002,0.132,0.684,0.144	0.045,0.291,0.485,0.111,0.068	0.001,0.985,0.014,0,0	NA,NA,NA,NA,NA,0.713620265093034,0.303505493088924,0.00824259889907372,0,0.498468504033719,3.59134623338644e-05,0,2.30916237872518e-22,2.05762507126916e-251,1.11437087304354e-29
Cacnb1	NM_001159319,NM_001159320,NM_031173,NM_145121	NA	0.145,0.25,0,0.604	0.098,0.025,0.082,0.794	0.084,0.235,0.115,0.566	0,0.583,0.229,0.189	0.208,0.008,0.007,0.776	NA,NA,NA,NA,NA,0.161912540519958,0.77491956535631,7.89976566396332e-07,0.107400454138465,0.0791702497379926,3.51959031196553e-39,0.554262063468382,4.21034432050432e-07,0.00750637811013727,1.70881277146503e-127
Cacnb2	NM_001252533,NM_023116	NA	NA	NA	0.347,0.653	0.989,0.011	0.321,0.679	NA,NA,NA,NA,NA,NA,NA,NA,NA,NA,NA,NA,1.31820940490963e-05,0.662404489599535,4.19307870813686e-77
Cacnb3	NM_001044741,NM_007581	NA	0.978,0.022	0.913,0.087	0.836,0.164	0.952,0.048	0.84,0.16	NA,NA,NA,NA,NA,0.0104590926764008,0.173883967862199,0.700204861787969,0.000396449106799583,0.696370435574419,0.0319055742533913,0.126958323048802,0.231331065361001,0.584833444407642,0.00274767693230978
Cacul1	NM_001172096,NM_001172097,NM_030197	0.064,0.001,0.935	0.136,0.142,0.723	0.14,0.004,0.857	0.171,0.002,0.827	0.036,0,0.964	0.132,0.003,0.865	0.334562487317725,0.0413610428430321,0.390278334291823,0.140023599521694,0.567780127537822,0.686326944882309,0.560094095671373,0.001870864109798,0.570701287218994,0.202495486018228,1.76955253775743e-06,0.269888731779729,0.000300243166089946,0.680670656681285,0.00641525766361193
Cadm1	NM_001025600,NM_018770,NM_207675,NM_207676	0.084,0.838,0.058,0.02	0.013,0.801,0.186,0	0.022,0.839,0.139,0	0.052,0.911,0.036,0.001	0,0.891,0.109,0	0.56,0.055,0.136,0.248	0.222152673064332,0.360256123946869,0.658549984103988,0.607137472915424,2.01283499272668e-29,0.779378547054343,0.00345592648697638,0.00654958726577471,0,0.110853015522059,0.000526761249894395,0,0.000446854046576697,0,2.20720153875282e-16
Cadps	NM_001042617,NM_012061	NA	NA	0.34,0.66	NA	NA	0.553,0.447	NA,NA,NA,NA,NA,NA,NA,NA,NA,NA,NA,0.244698953643514,NA,NA,NA
Cadps2	NM_001252105,NM_001252106,NM_001252107,NM_001252108,NM_001252109,NM_001252110,NM_153163	0.054,0,0.108,0,0,0.823,0.016	0.048,0.027,0.021,0,0.307,0.554,0.044	0.034,0,0.067,0,0,0.899,0	0.109,0,0.042,0,0.004,0.819,0.026	NA	0.315,0.013,0.007,0,0,0.031,0.634	2.1299354579243e-05,0.00035510914811363,2.10383959647454e-24,NA,0,2.13591762718109e-05,0.00695293807988538,NA,9.95855809251795e-07,8.72068822239417e-09,NA,0,NA,2.45702738618775e-118,NA
Calca	NM_001033954,NM_007587	NA	NA	0.15,0.85	NA	NA	1,0	NA,NA,NA,NA,NA,NA,NA,NA,NA,NA,NA,2.72708533705245e-05,NA,NA,NA
Calml4	NM_001102468,NM_138304	NA	0.274,0.726	0.39,0.61	0.416,0.584	NA	0.094,0.906	NA,NA,NA,NA,NA,0.306261738512901,0.29562427468297,NA,0.655081072598901,0.700276114777359,NA,0.120703133864259,NA,0.114319261249684,NA
Caln1	NM_021371,NM_181045	0,1	NA	NA	NA	NA	0.45,0.55	NA,NA,NA,NA,3.07522965976642e-06,NA,NA,NA,NA,NA,NA,NA,NA,NA,NA
Calr3	NM_028500,NM_029782	0.837,0.163	NA	NA	0.211,0.789	0.069,0.931	NA	NA,NA,0.00766847592396261,1.29347536033302e-06,NA,NA,NA,NA,NA,NA,NA,NA,0.0614567058071299,NA,NA
Calu	NM_007594,NM_184053	0.484,0.516	0.54,0.46	0.529,0.471	0.536,0.464	0.413,0.587	0.512,0.488	0.277227328900773,0.0198601166802912,0.0759354179167946,0.514586535920258,0.466832250127211,0.689551779947399,0.701268759757009,0.442005994158016,0.596987534621273,0.686427458444609,0.4553343302934,0.565523846010941,0.44614179280367,0.541611859291515,0.479563991188532
Camk2a	NM_009792,NM_177407	NA	0.916,0.084	0.98,0.02	0.969,0.031	0.995,0.005	0.023,0.977	NA,NA,NA,NA,NA,5.04184470359618e-08,0.63661198513203,2.78245995096474e-19,0,0.759722710614776,3.20603039211078e-05,0,0.562390765238807,3.86331650894051e-07,0
Camk2b	NM_001174053,NM_001174054,NM_007595	0.431,0.559,0.01	0.727,0.198,0.075	0.6,0.4,0	0.495,0.504,0.001	0.293,0.36,0.347	0.029,0.007,0.964	0.0853744347133992,0.0371851505637165,0.714096424428492,3.48920823424343e-05,3.93505659045452e-186,7.64665538501875e-16,0.307004501543559,0.0939550600005615,2.37885732455067e-25,0.069436994453878,0,0,0.00237616047502928,5.54159361356591e-82,0
Camk2d	NM_001025438,NM_001025439,NM_023813	0.768,0.006,0.227	0.529,0.021,0.45	0.6,0.026,0.374	0.593,0.026,0.38	0.694,0.15,0.156	0.354,0.436,0.209	0.00174869061558285,6.758715199759e-17,8.36034040831245e-17,2.6328772411506e-84,3.62233968857568e-248,0.537142830377622,0.531419244096264,1.01587652466728e-08,2.17983054226405e-36,0.699713533357427,3.0243857386445e-07,0,5.64047301194974e-07,0,7.10167568606292e-09
Camk2g	NM_001039138,NM_001039139,NM_178597	0.31,0.679,0.011	0.443,0.547,0.01	0.257,0.74,0.003	0.292,0.708,0	0.238,0.473,0.289	0.289,0.26,0.451	0.463169387644526,0.729392929962821,0.597089660624191,7.20441760635676e-08,1.06708498406653e-130,0.052086157573273,0.23105188702931,2.87714279462643e-10,8.30228919493856e-86,0.43902945683128,7.55906526479102e-12,0,2.4129830058293e-32,0,1.59623526081106e-57
Camkk2	NM_001199676,NM_145358	0.129,0.871	0.048,0.952	0.025,0.975	0.224,0.776	0.142,0.858	0.94,0.06	0.0532893664652835,0.171485886509014,0.662674627419878,0.696865830644828,7.11268720633052e-24,0.654420211607612,0.0104247363275014,0.0277253153070714,8.46070606123975e-57,0.0520917956933474,0.109058189380349,3.21414746090845e-60,0.682580832901853,9.27989599745973e-14,3.17772316782292e-22
Camsap3	NM_001163749,NM_027171	0.313,0.687	NA	0.257,0.743	0.369,0.631	NA	0.354,0.646	NA,0.641136228691461,0.445918953659505,NA,0.669909493937549,NA,NA,NA,NA,0.586266853694669,NA,0.618850991889018,NA,0.65240666253063,NA
Camta1	NM_001081557,NM_001195565	NA	NA	0.492,0.508	0.155,0.845	0.607,0.393	0.977,0.023	NA,NA,NA,NA,NA,NA,NA,NA,NA,1.68109933193864e-18,0.0243406499568776,0,3.77362841060395e-46,0,0
Camta2	NM_001190376,NM_001190378,NM_001190379,NM_178116	0.011,0.892,0.084,0.014	0.011,0.67,0.293,0.026	0,0.722,0.243,0.035	0,0.752,0.194,0.054	0.173,0.677,0.144,0.006	0.849,0,0.109,0.041	0.111362008060385,6.22896969140514e-05,2.51664304766595e-05,0.48141140715885,0,0.464419165281939,0.332242404473689,0.499668410797375,1.26550139265878e-240,0.690312027140129,0.0275634234621965,0,0.0258678623076495,0,3.18840832756513e-15
Cant1	NM_001025617,NM_001025618,NM_029502	0.262,0.248,0.49	0.151,0.36,0.489	0.441,0.239,0.319	0.428,0.246,0.326	0.618,0.15,0.232	0.333,0.399,0.268	0.678226114539542,0.0102826588679421,0.373881252374465,0.00439093503482364,0.248992051714479,0.00111053060558938,0.248299218598763,5.84114724579649e-06,0.242654013326945,0.677514684552194,0.382571052519123,0.660048247407667,0.436819194712139,0.763008515318256,0.271871133357368
Canx	NM_001110499,NM_001110500,NM_007597	0.033,0.204,0.764	0.029,0.37,0.601	0.035,0.042,0.922	0.026,0.046,0.927	0.037,0.189,0.774	0.072,0.076,0.851	0.750194812480683,0.0254458329350761,0.00517612600078889,0.647894906127352,0.165573727424614,0.207912331401053,0.344860485173045,0.54209215988742,0.13590271559105,0.505369040567172,0.600304421291869,1.2733082458963e-12,0.612472128932633,3.80851485152285e-145,0.65494237875215
Capg	NM_001042534,NM_007599	0.282,0.718	0.325,0.675	0.359,0.641	0.566,0.434	0.575,0.425	0,1	0.651866332580554,0.725507820710895,0.0275991685522841,0.323971888199362,0.0691770993220362,0.614481691659508,0.0264116022947697,0.18469173861483,0.126929231998653,5.15743364365928e-06,0.236972145246601,0.0583385696698359,0.707014657720984,0.00916464492105672,0.0134352722161019
Capn1	NM_001110504,NM_007600	0.173,0.827	0.449,0.551	0.196,0.804	0.367,0.633	0.74,0.26	0.939,0.061	0.133774815498389,0.510688574373915,0.620051811969143,0.000268588303024588,4.60338998633895e-13,0.250845785013318,0.425459799456997,0.475245420942089,0.0823091050277091,0.710492811134712,0.000153377305022944,3.41887927966564e-23,0.0213459460874727,3.72448832678507e-07,0.604273132205553
Capn3	NM_001109761,NM_001177799,NM_007601	0.042,0.931,0.028	NA	0.929,0.022,0.049	NA	0.015,0.154,0.831	0.394,0.308,0.298	NA,1.73086362412614e-42,NA,0.000479305103860683,0.00400790007193838,NA,NA,NA,NA,NA,3.28510189954173e-27,8.60029354486091e-10,NA,NA,0.081961859729956
Caprin1	NM_001111289,NM_001111290,NM_001111291,NM_001111292,NM_016739	0.748,0.031,0.001,0.194,0.026	0.71,0.029,0.019,0.152,0.089	0.592,0.043,0.018,0.188,0.159	0.566,0.047,0.027,0.205,0.156	0.175,0.031,0.383,0.201,0.21	0.185,0.053,0.319,0.175,0.268	0.107559468134602,2.69565856070509e-72,4.29317415363762e-16,7.78163861418979e-08,0,8.68350995331442e-06,0.143700651500202,0.138793513636213,2.36465601321818e-21,0.686418416158649,0.253120801201283,3.25447240630306e-267,0.30614549044396,2.69070820465135e-27,0.581626701968937
Capzb	NM_001037761,NM_009798	0.005,0.995	0.01,0.99	0.011,0.989	0.09,0.91	0.817,0.183	0.084,0.916	0.245062085707915,0.00215578958477199,0,0,0,0.653484698087066,1.79934385430609e-85,0,6.38107927813037e-69,0,0,0,0,0.633216915213627,0
Car1	NM_001083957,NM_009799	0.511,0.489	0.001,0.999	NA	NA	NA	NA	5.45062014070105e-13,NA,NA,NA,NA,NA,NA,NA,NA,NA,NA,NA,NA,NA,NA
Carkd	NM_001190357,NM_026995	0.576,0.424	0.888,0.112	0.831,0.169	0.523,0.477	0.815,0.185	0.728,0.272	0.00481550299749319,7.0166134710201e-26,0.685363441371648,0.11920497221878,8.41127536067935e-06,0.226954009194931,0.0041022298531215,0.596735139972312,0.0547151880450762,4.1626830945945e-07,0.602006402689516,5.86200862371248e-05,0.105777950183049,0.0681120942004363,0.371356693107773
Carm1	NM_021531,NM_153141	0.763,0.237	0.708,0.292	0.589,0.411	0.643,0.357	0.926,0.074	0.973,0.027	0.655600294650565,4.55154070492153e-05,0.286632253099364,0.0328527444555137,7.94755889487929e-08,0.416254741032389,0.523605655163928,0.589375484105653,0.266996338414335,0.516404085308674,3.43969885858087e-07,3.60643299702493e-23,0.000250607975108541,1.41930915131877e-14,0.530956961141366
Cars	NM_001252593,NM_013742	0.955,0.045	0.955,0.045	0.933,0.067	0.89,0.11	0.792,0.208	0.737,0.263	0.145387421727365,0.342718430847036,0.709672622616868,1.87453981815161e-09,2.62490294773557e-103,0.0481106200907502,0.317399297893625,6.96059821930355e-05,1.11764455299693e-06,0.691708554677271,0.000442650624523644,8.2462995524631e-48,0.309855811102695,0.167492524061255,0.667913168120106
Casc4	NM_001205369,NM_001205370,NM_001205371,NM_177054,NM_199038	0.067,0.266,0.636,0.01,0.021	0.005,0.397,0.593,0,0.006	0,0.382,0.581,0.025,0.011	0.289,0.32,0.38,0.008,0.003	0.167,0.282,0.542,0.009,0	0.341,0.205,0.442,0.012,0	0.802441021354618,0.368728601763022,0.000316947429218084,0.705751003383098,2.49201170698624e-10,0.374824223094372,6.12094895001447e-09,0.338637112051213,3.28062179720247e-20,0,7.50321203047417e-05,0,0.490088024496187,0.361418756935795,0.0428059056246181
Casp8	NM_001080126,NM_009812	0.363,0.637	0.36,0.64	0.5,0.5	0.241,0.759	0.221,0.779	0.007,0.993	0.699931577987988,0.0111473479958605,0.294576813618222,0.543881433736856,0.0082149136661476,0.00552187786670383,0.316389825485405,0.547149679014911,0.00887277710705223,0.000421975298561912,0.449770151428192,0.000663802134380998,0.635399663332141,0.0793401005804433,0.618238822234644
Casp8ap2	NM_001122978,NM_011997	0.913,0.087	0.966,0.034	0.968,0.032	0.962,0.038	1,0	0.934,0.066	0.687618362451455,0.140208185884465,0.68803321928046,0.231820185744755,0.573401224545846,0.169759009021252,0.700948842485028,0.0102974860196499,0.633066100331562,0.211570848267218,0,0.592185460708059,0.0215604713813352,0.636787740070288,3.30475680543006e-06
Casz1	NM_001159344,NM_027195	NA	NA	0.921,0.079	0.912,0.088	0.703,0.297	NA	NA,NA,NA,NA,NA,NA,NA,NA,NA,0.69805317370532,3.39134941307923e-87,NA,3.75177563398152e-19,NA,NA
Cav1	NM_001243064,NM_007616	0.612,0.388	0.365,0.635	0.389,0.611	0.255,0.745	0.072,0.928	0.454,0.546	0.687235127588209,0.609604960273148,0.510983383965293,0.204181716462525,0.690926849282702,0.655476225016078,0.534849682384165,0.111956498675466,0.700841968517725,0.0555309228585474,4.96489009021155e-69,0.605183709391914,6.44926976697333e-10,0.41089067276655,0.0140084878445467
Cbfa2t2	NM_009823,NM_172860	0.346,0.654	0.553,0.447	0.275,0.725	0.266,0.734	0.319,0.681	0.158,0.842	0.628343712429757,0.619738787027568,0.577823661144727,0.68338380198533,0.0154319946221006,0.589002773602498,0.57501832920249,0.592128614160068,0.414849501584857,0.68422500259728,0.70342052143489,0.00656462632259351,0.706769164486257,0.101729711790438,0.684200681422369
Cbfa2t3	NM_001109873,NM_009824,NM_177289	NA	0.018,0.566,0.416	0.026,0.644,0.33	0.353,0.089,0.558	0.377,0.115,0.508	0.497,0.099,0.404	NA,NA,NA,NA,NA,0.639452853541231,4.40560931595828e-38,8.56939855396081e-06,2.67619567915687e-14,1.88231068625456e-30,1.15838690216538e-05,5.2642294794207e-14,0.59290316783421,0.656092881069539,0.678983501983537
Cbfb	NM_001161456,NM_001161457,NM_001161458,NM_022309	0.023,0.028,0.522,0.427	0.154,0.027,0.624,0.195	0.023,0.028,0.695,0.254	0.007,0.022,0.677,0.295	0.179,0.073,0.48,0.268	0.032,0.026,0.697,0.245	0.00569703030327663,2.36997983221378e-31,0.277782541347247,0.0233711105524339,0.389557974997225,0.666358488906639,0.0454793159353549,0.536277234922979,0.486336021591643,3.95235332381218e-83,0.618455582502531,0.0112147042133823,0.232734714033224,0.355392117637265,0.319606420530701
Cblc	NM_001161844,NM_023224	0.008,0.992	NA	0,1	0.025,0.975	NA	NA	NA,0.697256500569806,0.62136088238351,NA,NA,NA,NA,NA,NA,0.601486274401627,NA,NA,NA,NA,NA
Cbll1	NM_001253847,NM_001253848,NM_134048	0.82,0.048,0.132	0.724,0.069,0.207	0.797,0.026,0.178	0.489,0.005,0.506	0.757,0,0.243	0.817,0.037,0.146	0.747485428143029,0.731676767568235,0.0488787431834015,2.06310203589847e-06,0.525525143773317,0.754633100798412,0.218038102442385,0.000274811454247655,0.63382825090358,0.00945303964559567,1.21554590132423e-20,0.430808198083091,0.130172313058053,0.278770385715113,0.436517618161233
Cbs	NM_144855,NM_178224	0.472,0.528	NA	NA	0.588,0.412	NA	0.492,0.508	NA,NA,0.32924379022047,NA,0.686182183567064,NA,NA,NA,NA,NA,NA,NA,NA,0.534114709101709,NA
Cbwd1	NM_146097,NR_033744	0.778,0.222	0.771,0.229	0.802,0.198	0.599,0.401	0.513,0.487	0.495,0.505	0.698290419271381,0.420632293040941,0.135990095782336,0.0663863001307812,0.0563114332111046,0.460555567837116,0.151712757182182,0.0779447755567012,0.0613371549833619,0.00501036806849386,0.176697623091466,1.97455377081022e-05,0.534458369173038,0.575895944961454,0.638854988573026
Cbx5	NM_001076789,NM_001110216,NM_007626	0.865,0.134,0.001	0.946,0.04,0.014	0.847,0.062,0.092	0.86,0.114,0.026	0.751,0.159,0.09	0.637,0.209,0.154	0.0457906519434671,1.82828661673057e-58,0.580935708208736,7.00934255292077e-05,1.27255095322453e-69,0.151049603963219,0.0239874151878248,0.388381844159344,0.00628675892085027,9.43311699592564e-10,0.739365707958297,1.08836354165315e-19,0.117235732797687,2.28604761736137e-14,0.567717265210932
Ccdc125	NM_001168386,NM_183115	0.05,0.95	0.042,0.958	0.051,0.949	0.035,0.965	NA	NA	0.434464825768704,0.480128912411631,0.700198686601275,NA,NA,0.694858151066733,0.387556039619488,NA,NA,0.433878489750723,NA,NA,NA,NA,NA
Ccdc127	NM_001168658,NM_001168659,NM_024201	0.224,0.739,0.037	0.098,0.902,0.001	0.136,0.85,0.013	0.117,0.864,0.019	0.521,0.377,0.102	0.324,0.672,0.004	0.403633923895667,3.91743618304913e-11,1.10038427936413e-37,0.0230173146839435,6.36317104367483e-05,0.694894743562061,0.725416916845415,0.00319607259267654,0.0108372700754504,0.156317264689341,6.46032255219557e-05,0,8.35629064864568e-07,0,0.0621234745536155
Ccdc132	NM_001167750,NM_001167751,NM_024260	0.031,0.036,0.933	0.057,0.021,0.921	0.065,0.043,0.892	0.031,0.022,0.947	0.004,0.005,0.991	0.007,0.017,0.976	0.776201145496133,0.0531649329610267,0.730711530270482,0.00993299528282498,0.690116245419256,0.189008536552568,0.761961194741672,0.0765537329004089,0.283695277308216,0.126826707392946,1.14824604695855e-53,1.03557266850871e-31,0.00745747070736858,0.233831010381379,0.000405791196950246
Ccdc136	NM_001201378,NM_145574	NA	NA	NA	0.936,0.064	NA	0.846,0.154	NA,NA,NA,NA,NA,NA,NA,NA,NA,NA,NA,NA,NA,0.380619118592501,NA
Ccdc151	NM_001163787,NM_029939	NA	NA	NA	0.351,0.649	NA	0.195,0.805	NA,NA,NA,NA,NA,NA,NA,NA,NA,NA,NA,NA,NA,0.0353041907361355,NA
Ccdc157	NM_001164620,NM_177616	0.939,0.061	0.971,0.029	0.967,0.033	0.943,0.057	0.853,0.147	0.843,0.157	0.667625181679924,0.191203717444742,0.646809064455205,0.451015092845658,0.516249678497091,0.545483567561125,0.536167998952696,0.319038885422852,0.383405850020655,0.00237474979936869,4.89086811670071e-05,0.000283266394237632,0.594086007392063,0.641200521007183,0.696050896267399
Ccdc159	NM_001164614,NM_025977	0.173,0.827	NA	NA	0.168,0.832	0,1	0.169,0.831	NA,NA,0.697119210565916,0.163983827280722,0.699788753175273,NA,NA,NA,NA,NA,NA,NA,0.499688757255315,0.702537637011339,0.197419611861343
Ccdc23	NM_001038998,NM_024462	0.035,0.965	0.049,0.951	0.084,0.916	0.027,0.973	0.011,0.989	0.029,0.971	0.638660754074748,0.151111756303785,0.664273987282328,0.544949348091367,0.699926473249578,0.178068310204321,0.694453660744477,0.0874316274879599,0.637818122238341,0.0340266018190713,3.65335959826646e-16,0.0263335837502317,0.121292857925958,0.667144245947083,0.412669718612741
Ccdc45	NM_001166685,NM_177088	0.071,0.929	0.214,0.786	0.162,0.838	0.065,0.935	0.046,0.954	0.096,0.904	0.647597808498555,0.22891041013814,0.638874263134885,0.671453007085364,0.535848558476976,0.692154222540021,0.51424494600858,0.56523067379414,0.398526393711245,0.00387823638731017,0.0412726320882598,0.000197468001296825,0.69646793318142,0.675494097764625,0.652108806601532
Ccdc46	NM_029586,NM_029606,NM_145688	NA	NA	NA	0,1,0	0,0.304,0.696	0,0.882,0.117	NA,NA,NA,NA,NA,NA,NA,NA,NA,NA,NA,NA,1.80524219982538e-57,3.21862784228986e-40,0.0413093669188598
Ccdc50	NM_001025615,NM_026202	0.23,0.77	0.216,0.784	0.165,0.835	0.138,0.862	0.219,0.781	0.073,0.927	0.679452463256909,0.449135551082546,0.124086649006431,0.691944801777199,8.68299130967337e-11,0.656542177564407,0.49377430231825,0.699972630106072,0.000537994381087793,0.572070242605681,0.708193418193734,2.65696617269438e-06,0.711415993827499,0.00237682784944198,0.682662651335932
Ccdc53	NM_001122960,NM_026070,NM_027487	0.226,0.763,0.011	0.428,0.541,0.031	0.272,0.675,0.053	0.292,0.704,0.004	0.226,0.565,0.208	0.283,0.707,0.01	0.0427989711638821,0.000165692497308167,0.368015847188119,0.0309845204333539,0.653455184132544,0.195660199928805,1.77764540728243e-15,0.385367691807108,0.00644428272562051,8.4238912185528e-36,0.655731880631419,0.000424303553232599,0.000708122744773149,0.72889028394304,0.015573695057361
Ccdc58	NM_001159421,NM_001159422,NM_198645	0.011,0.052,0.937	0.022,0.418,0.56	0.024,0.069,0.907	0.055,0.114,0.831	0.002,0.146,0.851	0,0.139,0.861	0.103436849693982,0.0114430851167504,0.6766524803244,0.0710211420541469,0.508326492760011,0.197892276662975,0.056092691415071,0.658048282854852,0.0750355640307138,0.419165784457515,0.0177891183157617,0.00171606889436088,0.0263718412102658,0.188294291677802,0.0138979263583183
Ccdc77	NM_026028,NR_045558	0.925,0.075	0.897,0.103	0.867,0.133	0.71,0.29	0.785,0.215	0.886,0.114	0.642683069837799,0.540576910871687,0.202110511076433,0.348990225370053,0.696988788366752,0.268015426248098,0.0462697279406589,0.118446030538961,0.612156247231526,0.000416333226765052,0.382037174423394,0.620396916755101,0.647569870987819,0.333716091661746,0.465727042263515
Ccdc85a	NM_001166661,NM_001166662,NM_181577	NA	NA	NA	0.705,0.034,0.261	0.763,0.063,0.174	0.303,0.013,0.684	NA,NA,NA,NA,NA,NA,NA,NA,NA,NA,NA,NA,0.479891427037983,8.53508552359816e-32,0.0702703278707882
Ccdc85b	NM_001243307,NM_198616	NA	0.494,0.506	0.106,0.894	0.051,0.949	0.212,0.788	0.029,0.971	NA,NA,NA,NA,NA,0.112830311285582,0.0598406755828975,0.289786608523528,0.0012473032634079,0.56633232495462,0.65680260477372,0.0362717497360371,0.700863638384629,0.596044643066578,0.700974151579958
Ccdc9	NM_001136471,NM_172297	0.082,0.918	0.116,0.884	0.244,0.756	0.445,0.555	0.492,0.508	0.417,0.583	0.361594467527685,0.0332037338516387,0.000828077584070905,0.000263798182288865,0.00132192328671985,0.014284026554289,3.65925886067296e-14,2.44392632699438e-19,3.54692488542429e-13,2.4661627851468e-15,1.17980760739178e-30,1.25107793836207e-19,0.518574316897779,0.628829459750269,0.120670981526963
Ccdc90b	NM_001162918,NM_025515	0.047,0.953	0.06,0.94	0.071,0.929	0.085,0.915	0.117,0.883	0.036,0.964	0.699143425459866,0.200922512869672,0.213276390067177,0.147003706363966,0.698727030328697,0.305651795159691,0.314843434956867,0.241269346364638,0.693004992503753,0.702387359643173,0.656161548286618,0.103975197672538,0.672022357407436,0.116767056381539,0.0690266913868113
Ccdc93	NM_001025156,NM_029955	0.748,0.252	0.612,0.388	0.866,0.134	0.678,0.322	0.718,0.282	0.884,0.116	0.650978761786244,0.6581773553844,0.597853502544351,0.697958046254107,0.688791545479631,0.704509231217361,0.694430709309677,0.67015188574284,0.534278341496263,0.659508213600998,0.6835107117047,0.32641134626623,0.625546802303785,0.390940225602289,0.663621970484968
Ccl25	NM_009138,NR_033527	0.549,0.451	0.923,0.077	0.999,0.001	0.827,0.173	NA	0.91,0.09	0.0705123957833327,0,0.187312751434432,NA,1.38863353210282e-10,0.458477217177596,0.587493182414081,NA,0.648375345080621,4.55712130176815e-09,NA,0.646047307225466,NA,0.150835420040192,NA
Ccl27a	NM_001048179,NM_001164044,NM_001164045,NM_011336	NA	NA	0.486,0.034,0.319,0.161	NA	NA	0.647,0.012,0.246,0.095	NA,NA,NA,NA,NA,NA,NA,NA,NA,NA,NA,0.634511712048644,NA,NA,NA
Ccm2	NM_001190343,NM_001190344,NM_146014	0.126,0,0.874	0.108,0.116,0.776	0.062,0.191,0.747	0.13,0.045,0.825	0.139,0.028,0.833	0.241,0.007,0.752	4.37300220269155e-09,6.16325892706703e-76,2.88341824496721e-13,0.208141846996183,0.164957711088815,0.189216177328415,0.68119281900713,0.445948640757908,0.0128443037352017,0.00029713011655336,4.35492343525042e-07,2.9140948706219e-48,0.602108817425693,0.104329202060279,0.442348181319496
Ccnc	NM_001122982,NM_016746	0.185,0.815	0.191,0.809	0.253,0.747	0.326,0.674	0.478,0.522	0.423,0.577	0.680988572184658,0.00129129616721366,7.34830543268998e-14,0.707213955445397,7.01145413055555e-43,0.346547198682378,0.0511892546443493,0.696195899088297,0.00011119547472016,0.00341355545804972,0.709058975448443,1.70489416761117e-20,0.689474533166386,0.059513270941701,0.639215444274884
Ccnd3	NM_001081635,NM_001081636,NM_007632	0.028,0.06,0.913	0.03,0.087,0.883	0.038,0.047,0.915	0.026,0.045,0.929	0.002,0.019,0.979	0.025,0.013,0.962	0.119199092906027,6.06272361257091e-23,0.668691460291344,0.588913207556074,0.77523719451665,0.0191155797385341,0.704363690523474,0.000221344608012679,0.251612696410041,0.196882737611749,1.52104170491133e-59,3.19729637951845e-12,0.105871183731482,0.712427336106669,0.354211090537044
Ccne2	NM_001037134,NM_009830	0.105,0.895	0.227,0.773	0.277,0.723	0.506,0.494	0.048,0.952	0.152,0.848	0.546242682653888,0.251867517011156,0.42466793423339,0.659676640384407,0.695703869495864,0.701399643274315,0.66710877807141,0.239182489697057,0.582577570697548,0.685876340847614,3.95624090524386e-05,0.135473983562284,0.162463979828672,0.459597979124259,0.511850935517341
Ccpg1	NM_001114328,NM_028181	0.814,0.186	0.629,0.371	0.725,0.275	0.608,0.392	0.717,0.283	0.63,0.37	0.202095411451729,7.67705480991347e-23,2.12036721828889e-37,0.659515808603367,4.39807553899155e-298,0.571960276374238,0.708470433600399,0.529634835777553,0.70637045689849,0.000656771833175622,0.671974546453784,3.50269781620233e-28,0.324832112673408,0.675033633325696,0.365053524886969
Ccr6	NM_001190333,NM_001190334,NM_001190335,NM_001190336,NM_001190337,NM_001190338,NM_009835	NA	0.221,0.057,0.028,0,0.164,0.411,0.119	0.284,0.028,0.022,0,0.029,0.488,0.149	NA	NA	NA	NA,NA,NA,NA,NA,0.144732056095163,NA,NA,NA,NA,NA,NA,NA,NA,NA
Ccr9	NM_001166625,NM_009913	NA	0.358,0.642	0.387,0.613	0.5,0.5	NA	NA	NA,NA,NA,NA,NA,0.629493782036655,0.673395771226566,NA,NA,0.716636291570619,NA,NA,NA,NA,NA
Cd101	NM_001099332,NM_001167906	NA	0.998,0.002	0.998,0.002	0.25,0.75	NA	NA	NA,NA,NA,NA,NA,0.687399660235682,0.0188437657494893,NA,NA,4.08648776146591e-05,NA,NA,NA,NA,NA
Cd151	NM_001111049,NM_001111050,NM_009842	0.643,0.015,0.342	0.645,0.09,0.265	0.43,0.088,0.482	0.512,0.065,0.423	0.43,0.366,0.204	0.551,0.183,0.266	0.294851912759396,0.0021349113244837,0.0200244365920245,2.38470472301015e-22,0.037741141136194,0.456922582366533,0.609891565517452,2.59900444597196e-05,0.526792054122422,0.363613177916904,6.53226120114731e-152,0.593017058149873,1.28309440348021e-143,0.613743766291672,0.425417844875349
Cd160	NM_001163496,NM_001163497,NM_018767	NA	0,0.233,0.767	0,0.034,0.966	NA	NA	0,1,0	NA,NA,NA,NA,NA,0.552707313094129,NA,NA,0.0775718645986566,NA,NA,4.06923573124045e-11,NA,NA,NA
Cd163	NM_001170395,NM_053094	0.275,0.725	0.366,0.634	0.408,0.592	0.271,0.729	0.298,0.702	NA	0.659725726900504,3.2904422114547e-124,0.706452678436438,0.372374977751327,NA,0.538565748986688,0.653314439694951,0.620493299122677,NA,0.215076346207542,0.129730603411703,NA,0.658182929039826,NA,NA
Cd209b	NM_001037800,NM_026972	NA	0.047,0.953	0.027,0.973	0.004,0.996	NA	NA	NA,NA,NA,NA,NA,0.310094619547232,0.142594180991549,NA,NA,0.700072164829444,NA,NA,NA,NA,NA
Cd22	NM_001043317,NM_009845	NA	0.987,0.013	0.98,0.02	0.723,0.277	NA	NA	NA,NA,NA,NA,NA,0.6063789562774,0.470739854876361,NA,NA,0.290094818772951,NA,NA,NA,NA,NA
Cd226	NM_001039149,NM_178687	NA	0.239,0.761	0.092,0.908	0.21,0.79	NA	NA	NA,NA,NA,NA,NA,0.687178701340897,0.63057806873932,NA,NA,0.662348825185312,NA,NA,NA,NA,NA
Cd247	NM_001113391,NM_001113392,NM_001113393,NM_031162	0.042,0.742,0,0.216	0.646,0.162,0.054,0.138	0.912,0.004,0.045,0.039	0.301,0.317,0.014,0.369	0.105,0.573,0,0.321	0.005,0.583,0,0.411	1.25828557299122e-30,2.46173865166837e-147,0.157863043586431,0.57098800242802,6.72401634896768e-06,1.72476743285253e-54,1.66111431371407e-62,9.63372936648862e-59,0,0,1.39787760855014e-289,0,0.177262342360686,1.83534293586938e-40,2.43169217990036e-19
Cd27	NM_001033126,NM_001042564	NA	0.987,0.013	0.914,0.086	0.798,0.202	NA	NA	NA,NA,NA,NA,NA,2.56115429703691e-08,0.604997525166008,NA,NA,0.640830840398845,NA,NA,NA,NA,NA
Cd300lf	NM_001169153,NM_145634	NA	0.277,0.723	0.282,0.718	0.339,0.661	NA	NA	NA,NA,NA,NA,NA,0.592671813009702,0.700864149358215,NA,NA,0.602449698802638,NA,NA,NA,NA,NA
Cd300lg	NM_001160711,NM_001160712,NM_001160713,NM_027987	0.079,0.09,0.068,0.763	0.011,0.124,0.102,0.763	0.086,0.101,0.104,0.708	0.062,0.122,0.056,0.76	0.128,0.073,0.116,0.683	NA	0.199308422123264,0.789658191156525,0.780971393585678,0.769906945308865,NA,0.021451335019657,0.1783940474971,0.0673036344984884,NA,0.503421583102568,0.745108642351254,NA,0.621091883520084,NA,NA
Cd33	NM_001111058,NM_021293	NA	0.077,0.923	0.034,0.966	0.036,0.964	0.105,0.895	0,1	NA,NA,NA,NA,NA,5.02057495409925e-06,0.00612298104948932,0.514261543195303,0.0343306382711293,0.658858195167782,0.478978753958858,0.71001883465936,0.620446101662262,0.68288680843029,0.55229645083171
Cd34	NM_001111059,NM_133654	0.367,0.633	0.414,0.586	0.255,0.745	0.382,0.618	0.298,0.702	0.56,0.44	0.319240038357808,0.558300414722567,0.430310421064413,0.522638359761001,0.241406580146588,0.44284181701527,0.591351241958785,0.498416174415631,0.691623870670107,2.40962322033671e-47,0.459581624342207,2.00321857858241e-67,0.0532702978905934,2.9671357815363e-05,1.56833209896901e-15
Cd36	NM_001159555,NM_001159556,NM_001159557,NM_001159558,NM_007643	0.011,0.347,0.424,0.008,0.21	0.014,0.587,0.264,0.042,0.094	0.014,0.367,0.379,0.002,0.239	0.002,0.467,0.442,0.072,0.017	0.015,0.364,0.349,0.159,0.113	NA	5.12983700755029e-05,0.644696720452971,4.35935187099242e-65,4.41420941683376e-22,NA,5.40847296335033e-09,5.87080785575501e-14,0.0488460845005901,NA,1.96234547920083e-92,1.22840045014667e-49,NA,2.26502887133393e-08,NA,NA
Cd40	NM_011611,NM_170702,NM_170703,NM_170704	NA	0.777,0,0.101,0.122	0.797,0.003,0.158,0.043	0.628,0.032,0.183,0.158	0.744,0.03,0.151,0.075	NA	NA,NA,NA,NA,NA,0.604674006407406,0.519172131306363,0.0124591872271835,NA,0.163968316152793,0.20159205544791,NA,0.0181961076941492,NA,NA
Cd44	NM_001039150,NM_001039151,NM_001177785,NM_001177786,NM_001177787,NM_009851	0,0.97,0.004,0.006,0.017,0.003	0,0.991,0.001,0.002,0.005,0.001	0.042,0.863,0.029,0.049,0.014,0.004	0.112,0.778,0.052,0.036,0.003,0.019	0,0.985,0.006,0,0.007,0.002	0,1,0,0,0,0	0.841856643158408,0,0,0.699319972796911,0.597298140369971,4.86929830660715e-297,0,0.530443254668332,0.233103961738307,2.54827963172632e-08,0,0.0790489603851805,0,0.0380752454115823,0.347727200651995
Cd59a	NM_001111060,NM_007652	0.134,0.866	0.063,0.937	0.051,0.949	0.069,0.931	0.025,0.975	0.011,0.989	0.183592720321018,0.0429731694225285,0.00723106978581494,0.000267340410543262,8.67522357577776e-25,0.638986444102694,0.607311275242223,0.650886316267185,0.0287010603350746,0.363451588482033,0.697641314940021,0.329978991845795,0.223371275705595,1.79042424608905e-09,0.115429481976358
Cd6	NM_001037801,NM_009852	NA	0.17,0.83	0.356,0.644	0.195,0.805	NA	NA	NA,NA,NA,NA,NA,0.193949401727156,0.682515627886349,NA,NA,0.212357048164587,NA,NA,NA,NA,NA
Cd63	NM_001042580,NM_007653	0,1	0.018,0.982	0.01,0.99	0.009,0.991	0.047,0.953	0.027,0.973	0.689947709643441,0.522647323909847,0.531217699502527,0.284813641532356,0.392789036267325,0.590096143970245,0.597675139608166,0.355571246031428,0.466885672679052,0.700710788376676,0.625674712595769,0.667587679786905,0.61553594602437,0.661950767933885,0.69743768574736
Cd72	NM_001110320,NM_001110321,NM_001110322,NM_007654	NA	0.105,0.334,0.122,0.439	0.12,0.236,0.184,0.46	0.032,0.443,0.157,0.368	0,0.29,0,0.71	NA	NA,NA,NA,NA,NA,0.682288022469908,0.53419621326005,0.607702996765609,NA,0.721174928679255,0.691712220412197,NA,0.673020633771212,NA,NA
Cd74	NM_001042605,NM_010545	0.25,0.75	0.112,0.888	0.171,0.829	0.256,0.744	0.205,0.795	0.163,0.837	0,1.53459864863252e-108,0.6658681824973,0.472734747510818,0.53272428660774,0,0,0.543055337440889,0.00953157474179589,0,0.709869298972343,0.626328349376478,0.434694718910344,0.47440061000245,0.669122088597548
Cd82	NM_001136055,NM_007656	0,1	0.201,0.799	0.015,0.985	0.006,0.994	0.217,0.783	0.363,0.637	2.25027444877458e-06,0.00709873477536022,0.433013392798087,0.0136524855242194,8.88244408017726e-28,0.429474113305475,0.0558534531358725,0.684414095419661,0.574081201124354,0.498041507042411,0.44135475213375,0.0235314733980981,0.160676623166927,1.51912282594899e-06,0.692008798947571
Cd84	NM_001252472,NM_013489	0.02,0.98	0.027,0.973	0.053,0.947	0.031,0.969	NA	NA	0.301755595783823,0.0268265918975769,0.179079175993462,NA,NA,7.46549409269338e-06,0.564257230078144,NA,NA,1.48001193004779e-28,NA,NA,NA,NA,NA
Cd8a	NM_001081110,NM_009857	NA	0.775,0.225	0.608,0.392	0.546,0.454	NA	NA	NA,NA,NA,NA,NA,0.00199226238059242,0.00866472136413145,NA,NA,0.612088358836431,NA,NA,NA,NA,NA
Cd97	NM_001163029,NM_001163030,NM_001163031,NM_011925	0.297,0.239,0.019,0.446	0.565,0.265,0.052,0.117	0.495,0.265,0.041,0.199	0.105,0.1,0.018,0.777	0.145,0.375,0.082,0.398	0.13,0.204,0.116,0.55	4.45571715183793e-24,1.19637131619601e-26,0.322265819796942,0.000376464874806441,0.191983406681005,0.061132157646434,1.5447597545633e-52,1.24849281222523e-13,1.66515737522509e-15,3.66964737412567e-68,1.03863332734683e-18,1.86635817079006e-72,6.16286816487353e-06,0.469486683797288,0.0185179424959835
Cd99l2	NM_001199349,NM_138309	0.653,0.347	0.533,0.467	0.626,0.374	0.782,0.218	0.241,0.759	0.673,0.327	0.669194362672444,0.6425105819484,0.119252136131687,6.36075120138426e-05,0.684118402437539,0.681572693564793,0.54851692893331,0.599823508876654,0.661288120290791,0.0201507753876358,0.000256963446214516,0.474565024708994,1.14917872792226e-09,0.150091421929039,9.68119750983978e-06
Cdadc1	NM_001168535,NM_001168536,NM_001168537,NM_001168538,NM_027986	0.015,0.021,0.01,0.009,0.945	0.082,0.015,0.011,0,0.892	0.031,0.076,0.015,0.05,0.828	0.037,0.179,0.036,0.009,0.738	0.011,0.044,0.013,0.022,0.91	0.176,0.064,0.033,0.056,0.671	0.0109439232913113,0.264779639611255,0.038879823805281,0.582299763402562,9.61231607312003e-09,8.06567698293651e-12,3.88593085921234e-18,4.74016333305673e-07,8.92567543511522e-32,0.332109095350638,0.721429668668196,1.12939890908932e-06,0.0537992732245363,5.24720934445297e-05,8.78005548396206e-07
Cdc14a	NM_001080818,NM_001173553	1,0	0.907,0.093	0.942,0.058	0.944,0.056	0.876,0.124	1,0	0.690436801549576,0.62634609435788,0.497862721860655,0.691259679993579,0.677626275331422,0.67410409147293,0.577423521583953,0.700942263265396,0.568073052876826,0.661039693409523,0.675161976456349,0.326347100672339,0.585400639745822,0.0830518889904546,0.580157421400787
Cdc14b	NM_001122989,NM_172587	0.989,0.011	1,0	0.919,0.081	0.945,0.055	0.958,0.042	0.415,0.585	0.0226725520188683,2.47716519168808e-08,0.670220270902994,0.680964368280487,3.7195397804591e-24,0,0.0232319537944606,0.023954720313913,7.19305270603676e-304,0.0480463578993355,0.0149085399557729,5.85822556146948e-06,0.699770604785944,3.81155422282701e-09,3.91835236987282e-11
Cdc25b	NM_001111075,NM_023117	NA	0.652,0.348	0.741,0.259	0.717,0.283	0.53,0.47	0.803,0.197	NA,NA,NA,NA,NA,6.69950756553492e-05,0.195364659895401,0.550562028248635,0.000283864878398968,0.611521765331233,0.15486203398594,0.211185234569963,0.275698757404186,0.124558188004959,0.0133840500993623
Cdc42	NM_001243769,NM_009861	0.014,0.986	0.015,0.985	0.016,0.984	0.005,0.995	0.09,0.91	0.597,0.403	0.689626240376578,0.379027781388035,1.36693228525594e-34,0,0,0.622335458694647,1.08744445373072e-18,3.65903380667605e-269,0,1.17808264363123e-110,0,0,0,0,0
Cdc42ep4	NM_001163346,NM_020006	0.907,0.093	0.939,0.061	0.953,0.047	0.866,0.134	0.902,0.098	0.929,0.071	0.325037499247594,0.000165137189615818,0.303955109346684,0.576981036840571,0.336413046572467,0.646816900838397,0.171991659178134,0.213466030274857,0.543343874193019,1.16794239317892e-08,0.00774939471260559,0.53784158042156,0.70458018578175,0.0356207748462121,0.238886322843907
Cdc42se1	NM_001038708,NM_172395	0,1	0.001,0.999	0.039,0.961	0.05,0.95	0.038,0.962	0.014,0.986	0.164211087921322,2.28805513278658e-81,1.86171465778637e-07,0.306843465702776,0.000194219165232671,2.61846036092836e-10,0.0367725699833402,0.672220743252994,0.308973522861617,0.660502407533651,0.0205597902039211,0.22709302193004,0.307337472056519,0.576130692369615,0.598958049196728
Cdc45	NM_001161623,NM_009862	NA	0.324,0.676	0.149,0.851	0.342,0.658	0.089,0.911	0.41,0.59	NA,NA,NA,NA,NA,0.710953319367804,0.700925041228658,0.156693461545693,0.671450294567054,0.710955425378185,0.0261397292705092,0.673301083592795,0.183592690508517,0.674544975089398,0.282970848715479
Cdc6	NM_001025779,NM_011799	NA	0.991,0.009	0.997,0.003	NA	NA	NA	NA,NA,NA,NA,NA,0.700603934727193,NA,NA,NA,NA,NA,NA,NA,NA,NA
Cdca2	NM_001110162,NM_175384	NA	0.093,0.907	0.488,0.512	NA	NA	NA	NA,NA,NA,NA,NA,1.31995997893109e-07,NA,NA,NA,NA,NA,NA,NA,NA,NA
Cdh3	NM_001037809,NM_007665	NA	0.498,0.502	0.882,0.118	NA	NA	NA	NA,NA,NA,NA,NA,0.0258731136662784,NA,NA,NA,NA,NA,NA,NA,NA,NA
Cdhr5	NM_001114322,NM_028069	0.251,0.749	NA	0.563,0.437	NA	NA	NA	NA,0.155095980785086,NA,NA,NA,NA,NA,NA,NA,NA,NA,NA,NA,NA,NA
Cdk10	NM_194444,NM_194446	0.078,0.922	0.392,0.608	0.331,0.669	0.241,0.759	0.178,0.822	0.671,0.329	0.552533433121691,0.333416888272382,0.496099308060202,0.266602418574607,6.87171585176938e-11,0.684855334219741,0.701544415061437,0.691226637144178,0.114366773272736,0.680027062942402,0.700914163135221,0.0919678214730884,0.685025538054032,0.0110612562805675,0.000110103019934576
Cdk12	NM_001109626,NM_001109628,NM_026952	0.329,0.473,0.197	0.439,0.464,0.097	0.477,0.384,0.139	0.485,0.362,0.153	0.336,0.541,0.123	0.485,0.391,0.124	0.567677440371327,0.00541914488220153,0.334066742518073,0.385727260483182,0.00286509176797433,0.596437173317968,0.599175202926758,0.787591547269356,0.61311144774226,0.799155396698318,0.43903322029082,0.744589209533704,0.446972072033033,0.787695298431567,0.468019300766944
Cdk13	NM_001081058,NM_027118	0.405,0.595	0.531,0.469	0.473,0.527	0.467,0.533	0.354,0.646	0.491,0.509	0.00110950371037302,0.0321546096930122,0.332808080657175,0.528692127145615,0.0060232266676807,0.315329148951379,0.41478389442087,0.339974369667994,0.531677533887893,0.70218941827165,0.429981226326677,0.623567261529808,0.441925889786334,0.649441266225002,0.403991318284669
Cdk19	NM_001168304,NM_198164	0.967,0.033	0.975,0.025	0.988,0.012	0.976,0.024	0.977,0.023	0.999,0.001	0.656536513162149,0.639887587120003,0.688072400083326,0.665359756222566,0.315708875461289,0.701104313880113,0.537194337497011,0.478966409971649,0.000417909586018073,0.470406116925003,0.408659659396801,9.57761709750567e-09,0.693397688548222,0.365682400797183,0.54510608547879
Cdk2	NM_016756,NM_183417	0.415,0.585	0.567,0.433	0.745,0.255	0.62,0.38	0.674,0.326	0.533,0.467	4.96303652868628e-26,0,0.013747865643618,0.222000433600757,0.72692207705589,1.06353023887019e-133,0.561544486541355,0.442712756338341,0.729386233665623,0.504979130194024,0.64656211712736,0.715959158803953,0.566890307550936,0.72437291525813,0.677837012242701
Cdkl2	NM_016912,NM_177270	0.699,0.301	0.207,0.793	0.474,0.526	0.566,0.434	0.408,0.592	0.43,0.57	0.111500399093515,3.11751532234706e-06,0.148447664793509,2.21384222744107e-06,1.8558606269305e-08,0.386993094264714,0.272258287985626,0.458255379893942,0.441895294852381,0.265582187843151,0.59350018254792,0.595901357654195,0.122385570195877,0.0701219511904969,0.698024393670102
Cdkl3	NM_001166653,NM_001166654,NM_001166655,NM_001166656,NM_001166657,NM_153785	NA	NA	0.264,0.092,0.158,0.203,0,0.283	0.35,0.059,0.053,0.178,0.09,0.27	0.13,0.203,0.09,0.372,0,0.206	0.071,0.139,0.11,0.617,0.017,0.046	NA,NA,NA,NA,NA,NA,NA,NA,NA,0.00815641006761027,0.574226913826727,0.000915030852339534,0.31269709847067,0.00308996254304444,0.586826113217673
Cdkn1a	NM_001111099,NM_007669	0,1	0.049,0.951	0.064,0.936	0.021,0.979	0.022,0.978	0.007,0.993	0.146773077504958,0,0,8.87110046893026e-12,0.499977859123051,0.00561739676009031,0.108012778341224,0.604874009348042,0.554986914527771,0.00141371197562829,0.0324008010699267,1.8444525517518e-37,0.346749409215051,3.51203029571691e-21,0.0690524288816663
Cdkn1c	NM_001161624,NM_009876	0.25,0.75	0,1	0.125,0.875	0.132,0.868	0.177,0.823	0,1	0.490294866616982,0.674122029468897,0.705407590068448,0.681037483880067,0.148000751860019,0.535039394440169,0.0104904137268404,0.000561557634592097,0.381503490155465,0.487539002121771,0.325320869822645,0.0173070577381503,0.663447480301017,1.1200040528367e-51,3.28132494042661e-71
Cdv3	NM_001134426,NM_001134427,NM_175565,NM_175833	0.051,0.787,0.065,0.097	0.051,0.757,0.01,0.182	0.069,0.762,0,0.169	0.113,0.574,0.154,0.158	0.063,0.759,0.001,0.176	0.1,0.673,0.123,0.104	3.9729926871719e-91,0,2.38459340982465e-53,1.7945995989059e-53,0.0141526239448661,0.462841741301765,1.20326767058271e-05,0.532509914040197,1.96839537704877e-34,1.77539593316893e-39,0.674069060392418,3.70405557902964e-135,1.77125365040058e-18,0.312572137814157,1.06463542050058e-12
Cdyl	NM_001123386,NM_009881	0.174,0.826	0.07,0.93	0.597,0.403	0.598,0.402	0.442,0.558	0.548,0.452	0.597038699831864,0.0706757598145807,0.0606599444387072,0.527374638556874,0.0662854027320411,8.69156446585134e-06,8.27107590922549e-06,0.228860580919612,6.1931585215937e-05,0.699684910423808,0.642169698689245,0.69331813969418,0.628621492297338,0.698076380047629,0.608236702504726
Ceacam1	NM_001039185,NM_001039186,NM_001039187,NM_011926	0.126,0.495,0.336,0.043	0.212,0.297,0.306,0.185	0.22,0.208,0.388,0.184	0.047,0.128,0.565,0.26	0.035,0.039,0.734,0.192	0.066,0.107,0.498,0.329	0.0302124098500566,0.000442972243234858,0,7.78039713620125e-10,0.136096319931546,0.71568974348166,1.4854549545255e-20,0.00076544759579211,0.424832866867303,8.65904544759101e-05,0.0322116102336998,0.461505854474208,0.185766631712775,0.79831015813971,0.73992538465273
Ceacam2	NM_001113368,NM_001113369,NM_007543	0.06,0.53,0.41	0.1,0.029,0.871	NA	NA	NA	NA	1.90123625456702e-10,NA,NA,NA,NA,NA,NA,NA,NA,NA,NA,NA,NA,NA,NA
Celf1	NM_001244891,NM_001244903,NM_017368,NM_198683	0.046,0.264,0.431,0.259	0.056,0.715,0.15,0.079	0.038,0.817,0.136,0.009	0.036,0.39,0.44,0.134	0.015,0.135,0.274,0.576	0.01,0.875,0.115,0	0.0515085470783913,7.64895770451077e-20,0.724638408779454,0.415960075393431,6.02565937581665e-11,0.0075350965544762,0.075341688851471,0.00417609543250077,0.000921036908101225,1.26232582396831e-23,6.22022174201437e-61,0.000756810745797485,0.0288216314051285,1.81286303060035e-32,1.27524832103563e-217
Celf2	NM_001110228,NM_001110229,NM_001110230,NM_001110231,NM_001110232,NM_001160292,NM_001160293,NM_010160	0.286,0.366,0.013,0.125,0.063,0.08,0.018,0.049	0.237,0.212,0.083,0.227,0,0.08,0.02,0.14	0.388,0.245,0,0.115,0,0.126,0.006,0.119	0.178,0.294,0.142,0.148,0,0.112,0.004,0.122	0.046,0.174,0.454,0.075,0,0.193,0,0.058	0.065,0.015,0.001,0.659,0.049,0.004,0.053,0.155	0.213888822542333,0.0724142977631285,0.0010035708920538,1.87749005168639e-13,5.9621905231056e-15,0.391149551644418,3.34510118883137e-13,0.0187702311707033,1.15246110216892e-255,1.18676285453822e-147,3.70922295680694e-112,0,0.409683591988669,0,1.16012316848131e-201
Celsr2	NM_001004177,NM_017392	NA	NA	0.523,0.477	0.796,0.204	0.463,0.537	0.017,0.983	NA,NA,NA,NA,NA,NA,NA,NA,NA,0.164051350728644,0.706856239616452,0,0.406311164287581,1.36756890163083e-18,0.0803838248136328
Cenpk	NM_021790,NM_181061	NA	0.795,0.205	0.823,0.177	NA	NA	NA	NA,NA,NA,NA,NA,0.684239099770909,NA,NA,NA,NA,NA,NA,NA,NA,NA
Cenpl	NM_001159930,NM_027429	0.952,0.048	0.861,0.139	0.884,0.116	0.924,0.076	NA	NA	2.23092377301198e-31,7.69897930351118e-116,0.091766870902257,NA,NA,0.606949401657504,0.721871344081156,NA,NA,0.715580203659406,NA,NA,NA,NA,NA
Cenpm	NM_001080158,NM_025639,NM_178269	0.139,0.836,0.025	0.271,0.693,0.036	0.07,0.904,0.026	NA	NA	0.837,0.09,0.073	0.541010289902481,0.598660567618051,NA,NA,5.973148198465e-05,0.644931993553159,NA,NA,0.000961423509992959,NA,NA,1.4656292178819e-08,NA,NA,NA
Cep110	NM_012018,NM_030000	0.481,0.519	0.442,0.558	0.554,0.446	0.664,0.336	0.395,0.605	0.652,0.348	0.626149903289318,0.58030399144504,0.327794121007629,0.618266772798488,0.384988458582758,0.472005869253824,0.225103620283104,0.690089929435589,0.275955576817733,0.431890469714785,0.0740167401984416,0.471531654593755,0.185052604364682,0.699176992468225,0.268008893146766
Cep250	NM_001129999,NM_001130000,NM_008383,NM_177217	0.249,0.501,0.003,0.247	0,0.219,0.044,0.737	0.084,0.633,0.249,0.034	0.06,0.658,0.28,0.002	0.201,0.65,0.091,0.059	0.098,0.566,0.336,0	0.000987981011293606,0.439852556468769,0.162925571700561,0.772224479532382,0.0442840766599799,3.26828305552153e-36,1.13759550222287e-86,2.47732695776655e-16,1.92514061630654e-137,0.533268008884254,0.526726867863786,0.497748859641626,0.456286443708396,0.733666435873574,0.141267152125487
Cep55	NM_001164362,NM_028293,NM_028760	NA	0.082,0.867,0.051	0.102,0.804,0.095	NA	NA	NA	NA,NA,NA,NA,NA,0.503523973462896,NA,NA,NA,NA,NA,NA,NA,NA,NA
Cep57	NM_026665,NR_037622	0.962,0.038	0.99,0.01	0.954,0.046	0.932,0.068	0.967,0.033	0.881,0.119	0.684370642736384,0.00167672636236375,0.162889005991846,0.467782378539216,0.116790531721824,2.17215651257131e-13,0.0103457445443277,0.255965258952073,0.00557356459874048,0.658500645327164,0.531176138515575,0.70416131700178,0.664437656585657,0.693364113232861,0.631840315983691
Cep57l1	NM_001243074,NM_001243075,NM_026643,NM_029132	0.582,0.09,0.137,0.191	0.223,0.103,0.584,0.09	0.637,0.051,0.1,0.212	0.497,0.09,0.14,0.273	0.656,0.15,0.048,0.146	0.554,0.094,0.308,0.045	0.0693418814871772,0.794370740822043,0.80596605923287,0.513180443832099,0.594911911881107,2.80772899979168e-09,0.412566366044548,0.0287270510994291,0.610891056776764,0.760936858985041,0.134082180492406,0.196443176784452,0.500434006724882,0.707141204050783,0.659770607646394
Cep97	NM_001159364,NM_001159365,NM_001159366,NM_028815	0.227,0.025,0,0.748	0.089,0.022,0.046,0.843	0.087,0.005,0.047,0.861	0.05,0.012,0.278,0.659	0.016,0,0.038,0.946	0.049,0.005,0.015,0.93	0.0202576591941243,0.0604089552755908,6.37570686520877e-15,2.16578122828612e-09,0.0246716093353486,0.701348106288038,0.000413154033115938,0.0530379546557108,0.711439563574079,2.63778889034726e-09,6.90897004345344e-15,0.11909616001515,1.20360348389779e-05,3.99209289389078e-07,0.0999491323775058
Ces2a	NM_001190330,NM_133960	0.006,0.994	0.024,0.976	NA	NA	NA	NA	0.712489808640826,NA,NA,NA,NA,NA,NA,NA,NA,NA,NA,NA,NA,NA,NA
Ces2e	NM_001163756,NM_172759	0.927,0.073	NA	0.912,0.088	0.719,0.281	0.852,0.148	NA	NA,0.55104522256882,2.62346917956179e-19,0.71003780521529,NA,NA,NA,NA,NA,0.160520146014131,0.615498457178573,NA,0.388489395242057,NA,NA
Ces3a	NM_001164681,NM_198672	0.144,0.856	0.009,0.991	NA	NA	NA	NA	0.507681010594406,NA,NA,NA,NA,NA,NA,NA,NA,NA,NA,NA,NA,NA,NA
Ces3b	NM_001159415,NM_144511	0.068,0.932	0.094,0.906	NA	NA	NA	NA	0.237393550362951,NA,NA,NA,NA,NA,NA,NA,NA,NA,NA,NA,NA,NA,NA
Cfb	NM_001142706,NM_008198	0.029,0.971	0.087,0.913	0.064,0.936	0.043,0.957	0.203,0.797	NA	0.149169421321826,0.0200766309677963,0.659413762286163,0.701519932036064,NA,0.692314850178308,0.410879777650448,0.72547546673107,NA,0.437332987244741,0.727572746976596,NA,0.652736822488492,NA,NA
Cflar	NM_009805,NM_207653	0.215,0.785	0.148,0.852	0.135,0.865	0.031,0.969	0.154,0.846	0.097,0.903	2.71429010458683e-06,2.33052414103913e-42,0,0.109178680166518,9.78613630500596e-16,0.593446570825481,0,0.702482825880148,0.0286871786056749,0,0.702654039834864,0.0646413689445322,7.03386485503502e-68,1.13716371056483e-19,0.259922657103282
Chchd6	NM_001167736,NM_025351	0.084,0.916	0.069,0.931	0.05,0.95	0.043,0.957	0.106,0.894	0.301,0.699	0.690811246985264,0.43174261366501,0.667782243238351,0.525779555147413,0.00889807839876996,0.151280671755604,0.580303950107744,0.354396103106085,2.91783156154552e-06,0.440421653670906,0.711479114654673,0,0.60253692931683,3.77752773152486e-07,0.201763910120461
Chchd7	NM_001190322,NM_001190323,NM_001190324,NM_181391	0.14,0.186,0.014,0.661	0.172,0.275,0.044,0.509	0.193,0.233,0.205,0.369	0.126,0.164,0.101,0.609	0.257,0.052,0.114,0.577	0.295,0.052,0.161,0.492	0.615116312712856,1.27660133107481e-09,0.0407960898850323,0.0178902343351997,2.64453499608791e-08,0.00245170966413825,0.221189552740338,0.126477028841247,0.00217443864824722,0.00203173824097096,0.000201062998912865,0.00182382128712979,0.701719802505869,0.579967662675616,0.571200831359551
Chdh	NM_001136240,NM_172264,NM_175343	0.129,0.871,0	0,1,0	0.151,0.731,0.117	0.249,0.751,0	NA	0.263,0.737,0	8.78751730171867e-23,0,0.0137731140826977,NA,0.566012084312293,0.051838412837044,0.299160224047577,NA,3.1364912904619e-06,0.544478922942349,NA,1.91684220547768e-20,NA,0.243225280311738,NA
Chid1	NM_001142681,NM_026522	0.999,0.001	0.987,0.013	0.992,0.008	1,0	0.994,0.006	0.982,0.018	0.306734732413479,0.073213572262484,0.685585124545328,0.310017147717917,4.44136144021309e-66,0.689271403051648,0.143460788858594,0.695180367596665,0.0889545467045371,0.00468761141435304,0.702497676470122,0.0858984985347806,0.180022149308364,0,0.37588363789928
Chkb	NM_007692,NR_037153,NR_037154	0.674,0.149,0.177	0.453,0.391,0.156	0.348,0.481,0.171	0.514,0.353,0.133	0.697,0.22,0.083	0.632,0.278,0.09	2.09203793200018e-10,6.08186182281613e-127,3.37693287695663e-06,0.181044489264305,0.000815682893566153,0.325878955075651,0.753218644589272,0.461674772024248,0.18782670317904,0.0550230458663649,0.0748508443212006,1.01664525431808e-24,0.513861718877086,0.34371505919304,0.605179650483053
Chn1	NM_001113246,NM_001166603,NM_001166604,NM_029716,NM_175752	NA	NA	NA	0.671,0.003,0.012,0,0.313	0.761,0.016,0.001,0.165,0.056	0.045,0,0.012,0,0.943	NA,NA,NA,NA,NA,NA,NA,NA,NA,NA,NA,NA,0.159146027088328,3.46020744798573e-05,3.81722512925204e-09
Chn2	NM_001163640,NM_023543	1,0	0.785,0.215	1,0	0.935,0.065	0.536,0.464	0.324,0.676	1.0517897193958e-29,0.233198777521897,0.0961204142214167,0,0,1.60299427730673e-47,0.251292502294488,0.123815919239264,0.00167648303528736,0.0160944220341138,0,0,2.36842658556153e-08,1.05535994135532e-15,0.00231301283087997
Chpf	NM_001001565,NM_001001566	NA	0.038,0.962	0.057,0.943	0.133,0.867	0.044,0.956	0.119,0.881	NA,NA,NA,NA,NA,0.642756107467073,0.00335010048928524,0.0437393981560728,0.000810353975513751,0.131148958675833,0.325210188404468,0.080551790017096,0.595629160800303,0.692859571172623,0.470830194199291
Chpt1	NM_001146690,NM_144807	0.577,0.423	0.452,0.548	0.429,0.571	0.365,0.635	0.535,0.465	0.242,0.758	1.47116743848787e-09,1.71927125221527e-28,5.9857701568483e-267,0.0207185385653138,1.89217121044134e-187,0.599026552605544,0.00286469927717812,0.0243418201835325,6.5737987026754e-22,0.132565435757409,2.27230876290086e-07,3.06820880110566e-14,1.66849615974911e-94,4.6727895211564e-05,1.62698085667988e-109
Chrdl1	NM_001114385,NM_031258	NA	0.236,0.764	0.198,0.802	0.343,0.657	NA	0.331,0.669	NA,NA,NA,NA,NA,0.657389460404519,0.392624628651424,NA,0.387311127200149,0.207667196555796,NA,0.218031783654718,NA,0.676748384395257,NA
Chuk	NM_001162410,NM_007700	0.448,0.552	0.366,0.634	0.386,0.614	0.272,0.728	0.149,0.851	0.092,0.908	0.708836511652079,0.111331449760926,0.00466588966051548,0.00575966628699713,3.18399368000826e-07,0.704686825357894,0.54026817797118,0.0514562256187138,0.000360846871029157,0.117754210364077,0.0171185371588036,4.83840063261768e-06,0.146184003362028,0.00233023091667136,0.644861755689218
Cic	NM_001110131,NM_001110132,NM_027882	0.218,0.206,0.577	0.062,0.472,0.466	0.007,0.45,0.543	0.03,0.389,0.581	0.125,0.414,0.461	0.141,0.306,0.553	0.0420020796828726,2.79372085300841e-08,0.098807692030508,0.000416841777379301,2.3323865202814e-71,0.65995596066813,0.597748227746743,0.681379255768933,0.0807235778972275,0.662200525800232,0.385944549039436,4.80992979844536e-17,0.376754374938317,0.000412552926553066,0.539413822603211
Ciita	NM_001243760,NM_001243761,NM_007575	NA	0.115,0.116,0.769	0.168,0.602,0.23	0.185,0.751,0.064	NA	NA	NA,NA,NA,NA,NA,1.63660385086113e-12,1.4587868674601e-20,NA,NA,0.0410378561705809,NA,NA,NA,NA,NA
Cinp	NM_026048,NM_027223	0.874,0.126	0.958,0.042	0.952,0.048	0.949,0.051	0.983,0.017	0.986,0.014	0.0441688442545844,0,5.80950348248549e-17,6.76277198907654e-07,8.45175710526417e-10,0.501851645054068,0.552231941467734,0.516373854808574,0.445637746945217,0.686262398104768,0.0175145947698758,0.00219495207576997,0.0392219040670625,0.0080688889567303,0.697721104963956
Ciz1	NM_001252534,NM_001252536,NM_001252537,NM_001252538,NM_028412	0.214,0.021,0.132,0.114,0.518	0.176,0.121,0.003,0.287,0.413	0.175,0.042,0,0.328,0.456	0.412,0.015,0.311,0.053,0.209	0.225,0.071,0.085,0.199,0.42	0.134,0.026,0.149,0.173,0.518	1.39574808566594e-14,1.90044283516411e-08,0.00121373308940049,0.00168967046081578,0.63478513024431,0.00495225345708473,3.802509575341e-112,3.60922790827725e-05,3.51876494090888e-11,6.32831181673745e-131,2.88343788896692e-12,3.44414141167365e-11,0.00817921109708922,0.097862908839935,0.324965156383204
Ckap5	NM_001165989,NM_029437	0.989,0.011	0.963,0.037	0.959,0.041	0.976,0.024	0.814,0.186	0.982,0.018	0.355595634938298,1.5619948473062e-06,0.458358560151872,0.32760198531557,0.0516475488507487,0.483438917408646,0.689500874083972,0.637845242572481,0.707521076216674,0.254377217239236,0.706536626640041,2.98327402378428e-11,0.596562612158565,0.666813318755403,0.640468001831433
Cklf	NM_001037841,NM_029295	NA	0.105,0.895	0.081,0.919	0.05,0.95	NA	NA	NA,NA,NA,NA,NA,0.665942973291238,0.0358441214409141,NA,NA,0.000676427550741846,NA,NA,NA,NA,NA
Clasp1	NM_001081276,NM_029709,NM_177548	0.003,0.484,0.513	0.017,0.567,0.416	0.007,0.411,0.582	0.005,0.394,0.601	0.01,0.948,0.042	0.465,0.497,0.038	0.197670706536208,0.0527333472457345,0.678257756802628,7.79849792492693e-190,0,0.621396124396785,0.336085992105868,0.341639363269332,6.05468276825563e-30,0.268089161498836,4.21156201861026e-76,7.65517943748841e-154,3.43134769516265e-100,1.73735748969635e-180,3.18172071440804e-74
Clasp2	NM_001114347,NM_029633	0.368,0.632	0.409,0.591	0.592,0.408	0.596,0.404	0.231,0.769	0.149,0.851	0.676257140674245,6.21292637541319e-10,3.04109264695259e-21,0.353137089845884,1.73796020816099e-154,0.280655472657714,0.235856684395701,0.315077101949532,1.31059007229963e-05,0.702044738835526,0.0545424337797176,0,0.0501055420996391,0,0.673847539457884
Clcc1	NM_001177770,NM_001177771,NM_145543	0.049,0.003,0.948	0.125,0.005,0.87	0.172,0.04,0.788	0.085,0.028,0.887	0.039,0.029,0.932	0.16,0.083,0.757	0.791240322309922,0.00144304177330127,0.198905397724433,0.0110055891281141,5.246958644449e-06,0.000674631369698083,0.15263837038277,0.00291813663858493,4.23561983291857e-05,0.564429329251625,0.605647644871103,0.682177729819464,0.625470292863927,0.492439679844925,0.674831367767814
Clcn3	NM_007711,NM_173873,NM_173874,NM_173876	0.157,0.118,0.216,0.509	0.064,0,0.224,0.712	0.276,0.015,0.224,0.485	0.181,0.207,0.165,0.448	0.152,0.053,0.105,0.691	0.093,0.239,0.025,0.643	1.04416688880624e-67,0.000461857963716412,0.768274984780236,0.437027723648032,3.06641329259004e-62,6.8871380072606e-07,2.58971277694305e-10,0.0199986525709901,8.25528975762689e-120,0.0216190925921281,0.0477213136627256,7.2411668821279e-48,0.53263580431456,0.176258687977967,5.24948952529398e-09
Clcn5	NM_001243762,NM_016691	0.515,0.485	0.379,0.621	0.619,0.381	0.37,0.63	NA	0.21,0.79	0.563038325533464,0.697717834865959,0.651049699823369,NA,0.0230390255801843,0.213640424967565,0.701351420894433,NA,0.0844342025842682,0.624660387176814,NA,1.65901222063533e-18,NA,0.701198001953893,NA
Cldn10	NM_001160096,NM_001160097,NM_001160098,NM_001160099,NM_021386,NM_023878	NA	NA	0,0,0,0.012,0.988,0	0,0,0,0.007,0.993,0	NA	0.001,0,0,0.01,0.989,0	NA,NA,NA,NA,NA,NA,NA,NA,NA,0.655992970100068,NA,0.704880446061879,NA,0.0998244668477486,NA
Cldn12	NM_001193659,NM_001193660,NM_001193661,NM_022890	0.084,0.068,0.727,0.12	0.026,0.248,0.726,0	0.08,0.062,0.586,0.273	0.24,0.015,0.301,0.445	0.042,0.025,0.515,0.417	0.276,0.007,0.483,0.233	2.41350032131928e-12,0.183147765523245,1.00769807606029e-115,0.0328786851762398,2.68147144004896e-41,0.00590440361745493,4.96721242922639e-148,5.29295786084566e-08,1.35697317201575e-39,0.238777950310041,0.783147486403771,0.0164175657480304,0.184307498542951,0.033365415365997,0.00682674966008141
Cldn25	NM_001252450,NM_001252451,NM_171826	0.644,0.031,0.326	0.859,0.14,0.002	0.66,0.169,0.171	0.231,0.19,0.578	0.663,0.12,0.218	0.592,0.013,0.395	0.183213929417712,0.686234946271896,0.217596504192532,0.759366396852705,0.0501883074966992,6.64992136990473e-10,0,0.19335509900691,0,0.000162592347404657,0.724530165196571,2.03058575414861e-18,0.0294119664485278,2.73563703025452e-08,0.000947098194285061
Cldn7	NM_001193619,NM_016887	NA	NA	0.099,0.901	0.175,0.825	NA	NA	NA,NA,NA,NA,NA,NA,NA,NA,NA,0.000697609221349897,NA,NA,NA,NA,NA
Clec10a	NM_001204252,NM_010796	NA	0.257,0.743	0.47,0.53	0.276,0.724	0.379,0.621	NA	NA,NA,NA,NA,NA,0.315735600456671,0.684171664045805,0.699654404351907,NA,0.303532901403561,0.630645521965305,NA,0.674649582653762,NA,NA
Clec16a	NM_001204229,NM_177562	1,0	0.997,0.003	0.983,0.017	1,0	0.999,0.001	0.837,0.163	0.0102444164919478,0.0673864551684466,0.600962951452193,0.673504773516622,2.31751358449478e-97,0.647237203840276,0.00179266220291642,0.315104036866317,8.2965744023028e-12,0.0378872188097117,0.253743353849015,0.0115355245198102,0.622162342205808,1.39055318684683e-108,8.37537913210018e-35
Clec1b	NM_001204239,NM_001204253,NM_019985	0.108,0.002,0.89	0.114,0.02,0.865	0.046,0.023,0.931	0.236,0.004,0.76	NA	NA	1.59089835969841e-18,0.0549561228981149,0.544072399205681,NA,NA,0.384166985405675,3.57111644608092e-29,NA,NA,0.00174392685651859,NA,NA,NA,NA,NA
Clec4a2	NM_001170332,NM_001170333,NM_011999	NA	0.344,0.053,0.603	0,0.096,0.904	0.01,0.122,0.868	NA	NA	NA,NA,NA,NA,NA,0.0151183448368897,0.119965731864172,NA,NA,0.65058240831874,NA,NA,NA,NA,NA
Clec4a3	NM_001204241,NM_153197	0.382,0.618	0.572,0.428	0.148,0.852	0.245,0.755	0.471,0.529	NA	0.703587673780825,0.214105023388624,0.569124116433227,0.702129559394481,NA,0.415900578072994,0.61868049428907,0.701477401741651,NA,0.624198925223575,0.324727928385183,NA,0.596624334348962,NA,NA
Clec4b1	NM_001190310,NM_027218	NA	0.621,0.379	NA	0.497,0.503	0.781,0.219	NA	NA,NA,NA,NA,NA,NA,0.696483311258053,0.584493101863858,NA,NA,NA,NA,0.680740473608426,NA,NA
Clec4d	NM_001163161,NM_010819	NA	0,1	NA	0.159,0.841	NA	NA	NA,NA,NA,NA,NA,NA,0.306199264711234,NA,NA,NA,NA,NA,NA,NA,NA
Clec4n	NM_001190320,NM_001190321,NM_020001	0.026,0.054,0.92	0.018,0.263,0.718	0.002,0.167,0.831	0,0.308,0.692	0,0.221,0.779	NA	0.00179799513493494,3.61815559806104e-07,3.12689889851456e-35,0.567520653816659,NA,0.335920745638559,0.026328361105386,0.605427917132575,NA,0.375444004632288,0.188926854441191,NA,0.000232665009585636,NA,NA
Clec5a	NM_001038604,NM_021364	NA	0.416,0.584	0.42,0.58	0.308,0.692	NA	NA	NA,NA,NA,NA,NA,0.716073161758754,0.550403799326608,NA,NA,0.41892396134156,NA,NA,NA,NA,NA
Clec9a	NM_001205363,NM_001205364,NM_001205365,NM_172732	0.241,0.216,0.393,0.15	0.509,0.159,0.186,0.145	0.584,0,0.258,0.158	0.066,0.061,0.747,0.126	0.035,0.039,0.925,0.001	NA	0.510950003956608,0.0104598783341053,0.482342598126346,4.68472937314057e-05,NA,0.568613431849006,0.00882921076224568,9.08192328140537e-07,NA,6.52633113594534e-19,7.64895097782958e-68,NA,0.000296001299698444,NA,NA
Clip2	NM_001039162,NM_009990	NA	0.962,0.038	0.966,0.034	0.896,0.104	0.899,0.101	0.111,0.889	NA,NA,NA,NA,NA,0.553938805511866,0.0080632890938338,0.294588758459457,2.7548377360374e-63,0.144816325097289,0.591702326650394,4.07032560607076e-93,0.674367190651816,0,3.76014918999867e-14
Clip4	NM_030179,NM_175378	NA	NA	0.963,0.037	0.93,0.07	0.893,0.107	0.954,0.046	NA,NA,NA,NA,NA,NA,NA,NA,NA,0.00205487804778907,5.05223930405858e-66,0.666438265972744,0.0355153919685495,0.212190983798831,4.24177047263623e-11
Clk1	NM_001042634,NR_027853,NR_027854	0.668,0.064,0.267	0.372,0.263,0.365	0.408,0.16,0.432	0.553,0.064,0.384	0.371,0.204,0.425	0.384,0.088,0.528	1.72412937852445e-07,2.05704802193207e-06,0.00353563551455483,0.209972103365794,3.61815735755483e-71,0.251226150262064,4.22850865194181e-17,0.464258263675396,9.13260078605954e-17,1.44968448905369e-12,0.539340525157225,1.91745833032045e-19,0.387379026043964,0.00255656912577005,0.555378582706245
Clk2	NM_001163432,NM_007712	0.83,0.17	0.343,0.657	0.182,0.818	0.208,0.792	0.392,0.608	0.288,0.712	0.151077487140752,0.000516348112249371,0.00380574722242469,0.168528686297375,0.053197359739181,0.623734945829841,0.669886083507352,0.700907795460108,0.691026744506705,0.684519628777697,0.624640192605379,0.673434985609842,0.66963380115013,0.697699693580204,0.69044351693938
Clmn	NM_001040682,NM_053155	0.853,0.147	NA	0.85,0.15	0.871,0.129	NA	0.834,0.166	NA,0.642912542234701,0.509267866799868,NA,0.668817147112773,NA,NA,NA,NA,0.682459930486081,NA,0.625591121912502,NA,0.449483819301026,NA
Cln3	NM_001146311,NM_009907	0.326,0.674	0.488,0.512	0.593,0.407	0.353,0.647	0.213,0.787	0.476,0.524	0.697460178887577,5.96963019602511e-24,0.681361683200135,0.198038889057264,0.556470112270534,0.51704897510209,0.689928636926746,0.508020894791144,0.649031545854779,5.73531324839092e-10,0.0122656864477964,0.451838296302386,0.172645209871355,0.619143340773566,0.109836716408249
Clpx	NM_001044389,NM_011802	0.173,0.827	0.179,0.821	0.205,0.795	0.196,0.804	0.326,0.674	0.194,0.806	0.596061663199951,0.518919432150246,0.708596716028893,0.212496631483559,0.635426677657567,0.537663620172594,0.59620269193155,0.315028946804349,0.562219917180843,0.669966251259958,0.420637061410318,0.686597132705373,0.35378560375513,0.693719580243856,0.355854611357675
Clta	NM_001080384,NM_001080385,NM_001080386,NM_016760	0.898,0,0.094,0.008	0.954,0.004,0.041,0.002	0.91,0.004,0.083,0.003	0.892,0,0.102,0.006	0.625,0.076,0.225,0.074	0.085,0.725,0.051,0.139	0.000497833302962882,2.21253785170249e-11,0.584684532137615,0,0,0.642114285066073,0.0133159700996679,1.29775811299748e-36,0,1.63309585237148e-06,1.01223653658167e-32,0,6.97923042646267e-286,0,0
Cmah	NM_001111110,NM_007717	0.659,0.341	0.106,0.894	0.13,0.87	0.012,0.988	0.073,0.927	NA	4.33036271572376e-13,0,1.73753370621717e-113,0.00498515262606278,NA,0.24363459977675,0.0570964621982541,0.686476488130707,NA,9.05928647508227e-23,0.416195961699586,NA,0.556747439044808,NA,NA
Cmip	NM_001163262,NM_028941	0.987,0.013	0.718,0.282	0.975,0.025	0.689,0.311	0.724,0.276	0.955,0.045	1.90788351221184e-11,0.0625412460252107,2.68872872088712e-51,0.0274936167482955,0.105908356118952,0.0267212983266754,0.670094636145597,0.704966313101206,0.153410245278198,1.40057382221687e-10,0.409680223547546,0.695957295642823,0.698959759095635,0.000992914112662032,0.482991914381388
Cml3	NM_001037842,NM_053097	NA	NA	NA	1,0	NA	1,0	NA,NA,NA,NA,NA,NA,NA,NA,NA,NA,NA,NA,NA,1,NA
Cmtm7	NM_001252479,NM_133978	0.003,0.997	0.089,0.911	0.155,0.845	0.197,0.803	0.086,0.914	0.107,0.893	0.00139853357733066,1.04466341586537e-07,0.0451533920059725,0.150619397473742,0.493680800636507,0.0683781595362505,0.707153680687178,0.625245557933235,0.73460138647079,0.63235394212122,0.264017901949165,0.667270863721629,0.655753762181472,0.713012115275979,0.735730763652452
Cnbp	NM_001109745,NM_001109746,NM_013493	0,0.593,0.407	0.021,0.703,0.276	0.014,0.614,0.371	0.006,0.532,0.462	0.003,0.636,0.362	0.006,0.606,0.387	6.43794718915545e-05,2.08115499722002e-30,0.15413798276636,3.83196372427019e-07,0.00344302231579281,0.657520903252044,0.393216547759168,0.395939817266533,0.553955742567174,0.192762152869686,0.0824440172519689,0.403957678463674,0.663187191404108,0.638825277014611,0.664338203550293
Cnnm2	NM_001102471,NM_033569	0.21,0.79	0.822,0.178	0.596,0.404	0.501,0.499	0.124,0.876	0.098,0.902	9.77470968476267e-12,4.89614738541311e-41,1.65918113015621e-29,0.611512631336014,0.00154505127239443,0.0715032924001107,0.00677539155307041,8.69125975346533e-13,9.07960477784365e-27,0.335911828239275,5.37361229836047e-21,1.84712062731101e-148,4.74096815903686e-13,2.75723558700979e-135,0.373704108982476
Cnnm3	NM_001039551,NM_053186	0.059,0.941	0.071,0.929	0.106,0.894	0.017,0.983	0.572,0.428	0.69,0.31	0.437173422724411,0.138897671746817,1.04810304453496e-07,0.254388235819212,0,0.239103475441618,0.395731530296598,0.0965786873579264,1.67870820269113e-11,8.25150758346657e-12,0.46232539057041,5.93987222914455e-192,3.09630749225084e-07,4.43677515047945e-87,0.493866603800767
Cnot1	NM_001205226,NM_153164,NM_178078	0.076,0.005,0.919	0.062,0.012,0.926	0.077,0.013,0.91	0.091,0.021,0.887	0.038,0.01,0.952	0.086,0.008,0.907	0.733608117874415,0.162489992951625,0.210870322313634,0.758861823048785,0.746263011646283,0.554085678445737,0.562519000054535,0.799967890346035,0.736743749263882,0.570373856957346,0.222065642726335,0.40458219248124,0.365163986227164,0.413452938650313,0.718074330973696
Cnot2	NM_001037846,NM_001037847,NM_001037848,NM_028082,NR_024327	0.586,0.312,0.006,0.082,0.013	0.436,0.39,0.007,0.117,0.05	0.655,0.154,0.016,0.134,0.042	0.767,0.124,0.01,0.088,0.011	0.468,0.264,0.006,0.141,0.121	0.465,0.433,0.004,0.079,0.018	0.347549188592978,0.0164302466721858,0.803751204594527,0.581865285195362,0.622212831025108,0.476735645862128,0.314228592127942,0.748240207384685,0.586468682279107,0.00890456268675581,0.244848789710289,5.7744076545264e-09,0.418494675705945,4.64458411904958e-05,0.744812370939386
Cnot4	NM_001164411,NM_001164412,NM_001164413,NM_001164414,NM_016877	0.065,0.064,0.684,0.093,0.094	0.061,0.07,0.712,0.058,0.099	0.066,0.091,0.671,0.102,0.069	0.067,0.191,0.559,0.11,0.073	0.053,0.347,0.435,0.105,0.06	0.216,0.107,0.453,0.075,0.15	0.605980246778947,0.212581708047704,0.65654159128062,0.0165013934964525,0.514812294835,0.199726878261584,0.433862837473179,0.0033156465059181,0.255267858561707,0.739071753482035,0.20778898977001,0.448583202474493,0.482584938373683,0.550634002686951,0.168556342536538
Cnot6l	NM_144910,NM_178854	0.975,0.025	0.758,0.242	0.812,0.188	0.818,0.182	0.997,0.003	0.701,0.299	1.06395157191492e-11,3.17701475612799e-39,0.00309204915278519,0.645192137754936,0.0697978173433751,0.704525709307203,0.596100415907032,1.69723423211245e-69,0.68972835660609,0.496406773007472,0,0.68286975476169,3.36117184966099e-11,0.695815610674732,0.0035346715421578
Cnp	NM_001146318,NM_009923	0,1	0.002,0.998	0.004,0.996	0.004,0.996	0.115,0.885	0.485,0.515	0.0154580822444201,1.08463395218841e-34,0.20090606994895,8.90912347425672e-36,0,0.371031451215341,0.691137787588537,3.95819950792379e-05,0,0.302239350549686,0.0271487826178038,0,2.48646200935777e-05,8.72699037736259e-231,0.0401125765256897
Cntfr	NM_001136056,NM_001146080,NM_016673	NA	0.2,0,0.8	0.001,0,0.999	0.707,0,0.293	0.334,0,0.666	0.832,0,0.168	NA,NA,NA,NA,NA,0.67566699469244,0.335854561243039,0.674984687056388,0.0209782406284094,0.10079905062717,0.594730076474549,2.94782106891899e-06,0.615152579402145,0.662546503713481,0.421925591498696
Cntln	NM_175275,NM_177385	NA	0.894,0.106	0.934,0.066	0.975,0.025	0.98,0.02	0.935,0.065	NA,NA,NA,NA,NA,0.708823849848847,0.55050704545052,0.362540030466196,0.709758388599648,0.0207202739696071,0.190759356545876,0.693514240046724,0.544434873787317,7.34313649475957e-05,0.150489911358603
Cntn1	NM_001159647,NM_001159648,NM_007727	NA	NA	NA	0,0.881,0.119	NA	0.235,0.75,0.015	NA,NA,NA,NA,NA,NA,NA,NA,NA,NA,NA,NA,NA,3.30118274057923e-08,NA
Cobll1	NM_027225,NM_177025	0.473,0.527	0.782,0.218	0.657,0.343	0.637,0.363	0.427,0.573	0.536,0.464	0.0578084776633295,1.17156712019203e-15,9.28194425766416e-07,0.585676008056277,0.614770565403566,0.349966320566687,0.315670842814525,0.0323496701466376,0.212094604003222,0.682579289327049,2.37245425905364e-08,0.542713277782751,5.01877348884506e-05,0.604893852368572,0.501390223801446
Coch	NM_001198835,NM_007728	NA	0.991,0.009	1,0	NA	NA	1,0	NA,NA,NA,NA,NA,0,NA,NA,0,NA,NA,1,NA,NA,NA
Col18a1	NM_001109991,NM_009929	0.992,0.008	0.356,0.644	0.418,0.582	0.473,0.527	0.209,0.791	NA	1.50328888351415e-05,0,0,0,NA,0.707567106353222,0.711044163153125,0.648371254241418,NA,0.614538680283128,0.028862724515314,NA,7.19969304751127e-05,NA,NA
Col4a3bp	NM_001164222,NM_023420	0.727,0.273	0.796,0.204	0.817,0.183	0.755,0.245	0.137,0.863	0.192,0.808	0.108008195094495,3.82972676674278e-06,0.609547688440238,8.37922001126546e-12,0,0.646311638725218,0.554704687205197,6.51023340279017e-17,0,0.25420141859053,1.98770376237852e-19,0,2.72357369781032e-13,0,0.362805482349333
Col4a5	NM_001163155,NM_007736	NA	NA	0.646,0.354	0.847,0.153	0.755,0.245	1,0	NA,NA,NA,NA,NA,NA,NA,NA,NA,0.643309102042054,0.700942588483421,0.14160787410527,0.637561522212499,0.0758937569535904,0.106745171517824
Col6a3	NM_001243008,NM_001243009	0.208,0.792	0.072,0.928	0.097,0.903	0.357,0.643	0.039,0.961	NA	0.203978177133467,1.64528953699172e-11,0.214325555807537,9.90788569179445e-05,NA,0.619036944537983,0.0504265500823267,0.644924597351891,NA,1.17926168369363e-274,0.147346795125266,NA,7.89067873551868e-09,NA,NA
Col6a6	NM_001102607,NM_172927	NA	NA	1,0	NA	1,0	NA	NA,NA,NA,NA,NA,NA,NA,NA,NA,NA,1,NA,NA,NA,NA
Commd6	NM_001033132,NM_001168592	0.963,0.037	0.97,0.03	0.942,0.058	0.924,0.076	0.906,0.094	0.821,0.179	0.282853880222582,0.0201708553345175,1.74359524215344e-10,0.710987264128477,5.78814759658327e-144,0.104103077675202,0.0400922708973616,0.471687637661026,0.000112765217774302,0.269295481480867,0.681187905053573,7.5631308831978e-50,0.628769253559967,4.74368446089411e-18,0.279301752352556
Commd7	NM_001195390,NM_133850	0.179,0.821	0.064,0.936	0.045,0.955	0.128,0.872	0.03,0.97	0.035,0.965	0.157679019102023,7.66373011888424e-12,0.517438349707215,1.97367649166052e-10,0.0075214149327656,0.675910289462473,0.366188645171727,0.169812681549466,0.678267648782869,0.00557518219976711,0.00197531902462723,0.51396816002392,3.43791264062063e-07,0.0827723240808004,0.29137323923973
Comt	NM_001111062,NM_001111063,NM_007744	0.234,0.715,0.051	0.775,0.094,0.131	0.788,0.023,0.189	0.925,0.039,0.036	0.38,0.444,0.176	0.537,0.017,0.446	3.26762659835645e-64,4.40381547975754e-77,8.61890236697377e-30,0.575711777402063,5.0518180218271e-219,2.23525145013522e-05,0.000704085435884978,0.00348552139445518,8.81253532629865e-27,0.458582865099456,1.44275323628339e-13,0.296818350299476,7.67410621274307e-13,0.268197208571906,1.01434016271007e-24
Copg	NM_017477,NM_201244	0.991,0.009	0.987,0.013	0.973,0.027	0.969,0.031	0.971,0.029	0.904,0.096	0.698963126388518,1.529114014927e-37,3.24195345699253e-64,0.701735968881807,0,0.171770459055428,0.10161813587538,0.682929748683634,7.14626953305535e-08,0.320411679820039,0.508046139231027,0,0.441963664924313,0,0.00707958004324563
Cops7a	NM_001164089,NM_012003	0.053,0.947	0.104,0.896	0.213,0.787	0.176,0.824	0.093,0.907	0.148,0.852	0.000252711815266583,0,5.13894379796768e-59,0.695345640642944,7.46291674473756e-57,6.57563427683478e-23,0.00541140177881995,0.549135562036745,0.0745225334035371,0.251111189325888,0.161245960659336,7.30583708705434e-07,0.287099177567931,0.562826116324176,0.364746527544966
Coq10b	NM_001039710,NM_026424	0.975,0.025	0.973,0.027	0.947,0.053	0.955,0.045	0.876,0.124	0.989,0.011	0.691370036720098,0.598272390826791,0.387730564982468,0.588342630578714,0.457774833787038,0.517508468018719,0.24691893126915,0.509516286359379,0.554567566508367,0.671853080681746,0.700076043345959,0.0954954445568045,0.686557874852662,0.000652900147861264,0.10998572971705
Corin	NM_001122756,NM_016869	0.866,0.134	NA	NA	NA	0.624,0.376	NA	NA,NA,NA,0.171541406025572,NA,NA,NA,NA,NA,NA,NA,NA,NA,NA,NA
Coro2a	NM_001164804,NM_178893	NA	1,0	0.985,0.015	1,0	NA	1,0	NA,NA,NA,NA,NA,0.501835801334821,0.673389099883986,NA,0.230396534540711,0.502742314940232,NA,0.499998159536073,NA,0.290429485231918,NA
Coro6	NM_139128,NM_139129,NM_139130	NA	NA	NA	0.03,0.851,0.119	0.035,0.038,0.927	0.401,0.506,0.093	NA,NA,NA,NA,NA,NA,NA,NA,NA,NA,NA,NA,2.59300729213853e-11,0.0910823637753021,7.36303600986358e-12
Cox18	NM_001033310,NM_001163456,NR_028088	0.243,0.581,0.176	0.347,0.545,0.109	0.337,0.403,0.26	0.141,0.499,0.36	0.606,0.371,0.023	0.453,0.403,0.144	0.256094854112392,0.510633690991495,0.809471625090963,1.18264126486356e-06,0.267406831014439,0.227153741985806,0.638223111713369,0.272384979523575,0.293289175108339,0.597347687676827,4.38576920060454e-05,0.490143369372286,0.0474401106774402,0.465754519406017,0.00173711445397706
Cox6b2	NM_183405,NM_183406	NA	0.936,0.064	0.918,0.082	0.982,0.018	0.635,0.365	0.778,0.222	NA,NA,NA,NA,NA,0.698497048689491,0.700080878246966,0.578798744350127,0.645046923753558,0.701884931853412,0.605561689743538,0.667471109604357,0.585554811846726,0.65177324475887,0.673822725730631
Cox7a2l	NM_001159529,NM_009187	0.111,0.889	0.008,0.992	0.012,0.988	0.022,0.978	0.024,0.976	0.005,0.995	0,8.69528264782801e-305,3.86796278935969e-43,0,9.10329797769828e-36,0.518779678633705,0.247476467208491,2.03732588892608e-16,0.282249183346448,0.59597354076574,7.27162310518463e-05,0.0837676972754324,0.415202785943565,0.0219739442868154,7.48966048917016e-06
Cpeb1	NM_001252525,NM_001252526,NM_007755	0.066,0.81,0.124	0,0.999,0.001	0.012,0.988,0	0.055,0.921,0.024	0.185,0.673,0.142	0.091,0.907,0.003	0.784573091145228,0.169281902947939,0.694803819208505,0.604138992693536,0.12531350083962,0.00109084393183541,0.561172718646809,0.63428173776232,0.000175301960598453,0.553176608579565,7.83588456654133e-07,2.58685666026429e-15,0.0968707855079651,0.000676403560280577,0.0484859448422281
Cpeb2	NM_001177379,NM_175937	0.453,0.547	0.427,0.573	0.36,0.64	0.515,0.485	0.586,0.414	0.685,0.315	0.668841854478216,0.0119859861229014,0.62740462533534,0.435627702181636,0,0.597026770575688,0.694188073702792,0.65713185889228,0.702389082289697,0.211692834789801,0.290948748086464,5.82729408059211e-302,0.530807061649557,0.0919614350892581,0.670709331657164
Cpne1	NM_170588,NM_170590	0.142,0.858	0.141,0.859	0.156,0.844	0.311,0.689	0.226,0.774	0.256,0.744	0.679563474914245,0.329609589580674,0.074378896704044,0.605893838397683,0.606640701768531,0.522502682628731,0.212975096216077,0.676595871473573,0.673782900536706,0.000106881704423734,0.660429829356828,0.684917889225961,0.405699581785799,0.513058574385465,0.7007379132437
Cpne8	NM_001033851,NM_025815	0.147,0.853	0.24,0.76	0.331,0.669	0.223,0.777	0.181,0.819	0.158,0.842	0.445663825533561,0.309079539714378,0.535572109306247,0.602273983426115,0.631330642345477,0.539885612842026,0.603133094856854,0.32474706748318,0.100103592870515,0.0368525054527633,3.08126534638343e-06,5.70645554087871e-19,0.596551438153679,0.381970741677731,0.661696012466527
Cpsf1	NM_001164173,NM_053193	0.043,0.957	0.181,0.819	0.028,0.972	0.031,0.969	0.075,0.925	0.059,0.941	0.0342408025732143,0.168977880294873,0.673186772917172,0.51212707744556,0.00668553401877771,0.39037671390537,0.000140695531225025,0.56928934794769,0.680798535756554,0.000794185194694689,0.706478174423336,0.000563997698263273,0.309198718490568,1.0267574131705e-09,0.607643110341094
Cpsf7	NM_001164272,NM_172302	0.581,0.419	0.487,0.513	0.28,0.72	0.343,0.657	0.193,0.807	0.289,0.711	0.519005500981158,0.120307145712045,0.235578482691393,0.0183815038108566,0.130312223205563,0.00490773364873479,0.302204351706042,0.0311928642914983,0.0388264783065826,0.596417992636819,0.31822170824179,0.706369317773653,0.23241164907415,0.622414388612545,0.342840825167802
Cpt1c	NM_001252470,NM_153679	NA	NA	NA	0.081,0.919	0.379,0.621	0.089,0.911	NA,NA,NA,NA,NA,NA,NA,NA,NA,NA,NA,NA,0.651580089926909,0.656873548828863,0.702591892200534
Crbn	NM_021449,NM_175357	0.344,0.656	0.459,0.541	0.254,0.746	0.233,0.767	0.375,0.625	0.259,0.741	0.502926753722992,5.25052442396159e-07,0.00301543941935264,0.663913436189701,0.167568679505467,0.260611980170042,0.190276420098113,0.682821370581973,0.264625597524044,0.609457513272142,0.531974257053597,0.701984910863658,0.467985710557721,0.681078314033776,0.523424978101727
Creb1	NM_001037726,NM_009952,NM_133828	0.182,0.197,0.62	0.064,0.23,0.706	0.138,0.162,0.7	0.059,0.204,0.736	0.067,0.135,0.798	0.133,0.233,0.634	0.00169708831483712,0.443821686643323,8.36573960837971e-07,0.0459835859008459,0.648825841651884,0.00469280741340086,0.177250669499648,0.446908219324791,0.0082623757460774,2.55959483831898e-11,0.0648471719285929,0.420966073587509,0.527822450161013,0.0125406327947876,0.152337581549456
Crem	NM_001110850,NM_001110851,NM_001110852,NM_001110853,NM_001110854,NM_001110855,NM_001110856,NM_001110857,NM_001110858,NM_001110859,NM_013498	0.103,0.023,0.037,0.009,0.355,0.396,0.036,0.004,0.005,0.021,0.011	0.036,0.078,0.04,0.016,0.296,0.481,0,0.019,0.008,0.013,0.014	0.096,0.057,0.091,0.012,0.342,0.312,0.039,0.001,0.001,0.028,0.021	0.077,0.013,0.061,0.004,0.083,0.605,0.053,0.014,0.002,0.038,0.051	0.096,0.029,0.044,0.028,0.187,0.352,0.018,0.189,0.018,0.003,0.035	0.009,0.016,0.03,0.066,0.262,0.501,0.039,0.01,0.014,0.023,0.029	0.0477587016169978,0.369543647546809,0.0531940484919224,0.247761418755708,1.53931361687137e-06,0.0565779205608799,0.00178149013049413,0.132784660719221,0.279714584801221,0.0272628366341878,0.00141674897829677,5.16684363551614e-11,0.0222434111299036,0.00408396532297097,0.0651276899977652
Crip3	NM_053250,NM_181664	NA	0.605,0.395	0.55,0.45	NA	NA	NA	NA,NA,NA,NA,NA,0.612912004825674,NA,NA,NA,NA,NA,NA,NA,NA,NA
Crlf2	NM_001164735,NM_016715	NA	0.132,0.868	0.037,0.963	0.116,0.884	0.084,0.916	0.136,0.864	NA,NA,NA,NA,NA,0.402347051767941,0.600856073729845,0.700442778262347,0.666949880293624,0.0279749306746932,0.383069807667864,0.606823055566809,0.619957940328078,0.434282667418661,0.65927944494452
Crls1	NM_001024385,NM_025646	0.057,0.943	0.083,0.917	0.099,0.901	0.098,0.902	0.147,0.853	0.114,0.886	0.680692101627597,0.134163966004911,0.267439259791337,0.708739585063454,0.116910402233544,0.504839567492435,0.531585157717702,0.685863016832429,0.476667434365743,0.694236946980761,0.657511568216223,0.68849389251513,0.667647946488837,0.668770185299433,0.642782550032021
Crmp1	NM_001136058,NM_007765	NA	NA	0,1	NA	NA	0.511,0.489	NA,NA,NA,NA,NA,NA,NA,NA,NA,NA,NA,0,NA,NA,NA
Crocc	NM_001145958,NM_172122	NA	NA	0.566,0.434	0.711,0.289	NA	0.499,0.501	NA,NA,NA,NA,NA,NA,NA,NA,NA,0.32569606604822,NA,0.363334826634913,NA,0.0110981808832798,NA
Cry2	NM_001113333,NM_009963	0.028,0.972	0,1	0.041,0.959	0.019,0.981	0,1	0.014,0.986	3.40694286427606e-07,0.203332914196909,0.557398007991303,3.4074813590078e-07,0.657435088973714,0,0,1,0,1.32746352994383e-08,0,1.31217971739826e-08,0,0.514329573638331,0
Cryzl1	NM_026994,NM_133679	0.045,0.955	0.197,0.803	0.058,0.942	0.015,0.985	0.006,0.994	0.003,0.997	0.651616628688424,0.641696860418742,0.668256716090273,0.411958549119886,0.306228831412454,0.698657958255353,0.576110843966459,0.368032326155614,0.30918049528939,0.452567003964891,0.0585326173970964,0.0129771615539073,0.549328522651813,0.454169920407545,0.69509696338075
Csda	NM_011733,NM_139117	0.861,0.139	0.844,0.156	0.869,0.131	0.888,0.112	0.895,0.105	0.649,0.351	0.702425664252702,0.69187331038082,0.504427867334385,0.476612824033119,8.51570894865062e-73,0.707557789739871,0.647920140504132,0.509960520645376,1.03287451255512e-08,0.542894714097733,0.492984155153469,5.87427329577413e-173,0.573566849615923,2.88517573083971e-75,0.0315069911452788
Csde1	NM_001161854,NM_144901	0.778,0.222	0.796,0.204	0.749,0.251	0.581,0.419	0.739,0.261	0.558,0.442	0.607684656761682,0.0264454500343054,8.80145490957798e-66,0.626255887645391,0,0.374958054550606,1.5391613961805e-08,0.665816878924069,2.88313593853141e-16,3.28258766976566e-37,0.588639880763426,0,0.335665858586006,0.633463431626308,0.292237600613098
Csf1	NM_001113529,NM_001113530,NM_007778	0.277,0.128,0.594	0.383,0.075,0.542	0.3,0.066,0.634	0.141,0.084,0.775	0.065,0.134,0.8	0.152,0.037,0.81	0.664247674602517,0.702872823652502,0.564731070164199,0.0985326525224934,0.46112731444194,0.271343347283185,2.53411105029335e-09,8.21839965051856e-05,0.135643697181428,0.00225903087499737,0.00868682058799474,0.241382451055477,0.329768741454751,0.200478813821266,0.0731352821346212
Csf3r	NM_001252651,NM_007782,NR_045561	NA	0.195,0.795,0.01	0.208,0.77,0.022	0.225,0.754,0.021	NA	0.156,0.844,0	NA,NA,NA,NA,NA,0.794462899286464,0.388555573469113,NA,0.110827008137484,0.512940647209252,NA,0.24132066666749,NA,0.0376230825430329,NA
Csgalnact1	NM_001252623,NM_172753	NA	0.049,0.951	0.058,0.942	0.088,0.912	0.226,0.774	0.023,0.977	NA,NA,NA,NA,NA,0.66879981229188,0.216250766058844,0.0153525559778144,0.698061134173653,0.262544370945094,0.00474828856820184,0.68295553466177,0.000348345409275732,0.0234149672384925,2.18607363315409e-07
Csnk1d	NM_027874,NM_139059	0.77,0.23	0.701,0.299	0.695,0.305	0.878,0.122	0.276,0.724	0.545,0.455	0.109308744647403,0.0326734673001626,3.41900196163097e-05,0,1.8559372174513e-80,0.690721379294506,5.44537655121599e-31,1.38123288452784e-258,9.36029301071432e-46,8.21349373150719e-41,1.42734804042336e-286,9.93409733258889e-64,0,1.27501789859523e-298,6.45821124738433e-70
Csnk1g2	NM_001159591,NM_134002	0.949,0.051	0.917,0.083	0.883,0.117	0.923,0.077	0.899,0.101	0.902,0.098	0.181004090219022,3.35094858554387e-62,0.0432359611833366,8.48040826468426e-05,2.41888256358155e-51,0.0887278791081619,0.701453021113995,0.237370416566869,0.394428533482217,0.000821651714814641,0.655864586211124,0.200138761720717,0.150314004181872,0.0912121474293849,0.493614570720751
Csrp2bp	NM_001166640,NM_181417	0.269,0.731	0.35,0.65	0.182,0.818	0.081,0.919	0.317,0.683	0.064,0.936	0.570188151129528,0.436652956803252,1.04506049296361e-13,0.706074739528697,0.0208130078413387,0.0808452349700889,3.48245182720826e-19,0.710366318331036,0.00234318961430415,1.48366011581225e-10,0.686528671591479,0.0990656252673657,0.599438937121805,0.467906847524127,0.436978362407447
Csrp3	NM_001198841,NM_013808	0.022,0.978	NA	NA	0.989,0.011	0.999,0.001	NA	NA,NA,1.12294553683581e-28,0,NA,NA,NA,NA,NA,NA,NA,NA,0.220487749153979,NA,NA
Cstf3	NM_001037326,NM_145529,NM_177253	0.052,0.877,0.07	0.16,0.72,0.12	0.149,0.764,0.087	0.113,0.772,0.114	0.069,0.714,0.217	0.158,0.574,0.268	0.631038180136158,0.137377260633681,0.357478245548805,0.592790454024171,0.145706539256812,0.514541053044493,0.646949885600548,0.614377294463977,0.576321234316303,0.0100574263604263,0.101826938492048,0,0.310328181987057,1.70777913376349e-10,0.35440505518286
Ctage5	NM_001165253,NM_001165254,NM_146034	0.024,0.109,0.866	0.387,0.24,0.373	0.185,0.494,0.321	0.326,0.072,0.602	0.073,0.574,0.353	0.382,0.465,0.154	0.00267734646940281,1.95282953121633e-136,1.45260353093972e-32,5.48364240805367e-05,0,0.0166658570059789,0.788293263496378,0.0538433616814293,1.84668957763703e-08,0,0.413801599812172,9.58245472504417e-185,2.93107652993433e-05,0,0.110828970816247
Ctbp1	NM_001198859,NM_001198860,NM_001198861,NM_013502	0.018,0.32,0.623,0.039	0.03,0.198,0.548,0.224	0.03,0.185,0.658,0.127	0.033,0.164,0.69,0.113	0.203,0.117,0.488,0.192	0.057,0.168,0.557,0.218	0.0137404784533907,0.0101204795406002,0.0768415746661509,5.70833723495629e-05,5.44792591171587e-05,0.664050301469083,0.647540600734846,0.45905425823446,0.52624265008627,0.522103374415244,0.00716677737372742,1.74512254377853e-08,0.206649281542348,0.0290484573372391,0.514501899250604
Ctbp2	NM_001170744,NM_009980	0,1	0.005,0.995	0.004,0.996	0,1	0.003,0.997	0.002,0.998	0.702832004689957,0.699386154256572,0.601605824369963,0.694585323948907,0.693096637220217,0.700193598487358,0.517293213663054,0.697466857875413,0.696261350241714,0.531521467244714,0.699894396737061,0.699197073401873,0.550999893345666,0.554920174158708,0.700831690564497
Ctc1	NM_001013256,NM_001143790	0.455,0.545	0.409,0.591	0.602,0.398	0.786,0.214	0.499,0.501	0.604,0.396	0.664983217707283,0.655359163009273,0.305847964676364,0.703646664347234,0.647307010578962,0.710132858636065,0.500911397959781,0.665117954424497,0.710266021037754,0.284544704632159,0.525135584102079,0.696098535315394,0.154534058837409,0.309847291561318,0.504296990766676
Ctdsp2	NM_001113470,NM_146012	0.65,0.35	0.581,0.419	0.568,0.432	0.455,0.545	0.554,0.446	0.575,0.425	0.670079724300884,0.0185480703979073,5.43499327128817e-07,0.221166333948729,0.169655139414906,0.59540689613406,0.437448779908151,0.582756422341762,0.6064131553747,0.137456034219975,0.696282154629577,0.694583220011503,0.402985619012525,0.128135833315795,0.681985591385647
Ctla2a	NM_001145799,NM_007796	0.075,0.925	0.275,0.725	0.08,0.92	0.059,0.941	0.051,0.949	0.021,0.979	3.01275330230091e-15,1.06326243770827e-07,3.23257322564218e-06,0.378441039171316,0.69187955612854,0.0301428648310248,0.000637764074899422,0.00855904616078808,2.4664302420926e-35,0.566172181752887,0.240146982511774,2.69642648907639e-20,0.350883318520277,1.9196584521539e-16,0.204545610866453
Ctla2b	NM_001145801,NM_007797	0.641,0.359	0.668,0.332	0.643,0.357	0.467,0.533	0.622,0.378	NA	0.701077843474432,0.700122242484474,4.30856811395439e-08,0.610844041557838,NA,0.699691607095287,3.78086309700923e-06,0.621913907051721,NA,0.000185409930755139,0.61536651363112,NA,0.0035135478316135,NA,NA
Ctnnb1	NM_001165902,NM_007614	0.724,0.276	0.762,0.238	0.607,0.393	0.584,0.416	0.589,0.411	0.639,0.361	0.654677559316761,0.0489250495752175,0.59095077378969,0.690606743009317,0.465041679326531,5.26386193344808e-05,0.478705350323604,0.702919726088344,0.196521676235654,0.705689524162521,0.604392449366202,0.642612293667458,0.632192416131406,0.702612700759793,0.638763163444607
Ctnnbip1	NM_001141930,NM_023465	0.397,0.603	0.788,0.212	0.543,0.457	0.791,0.209	0.586,0.414	0.586,0.414	0.00185052666813405,0.369641713080401,0.0713035405786408,0.322126912624776,0.36740580129288,0.33787252375674,0.695937369554272,0.366711817728532,0.020703080727989,0.520591237863468,0.699926695044684,0.651171861787094,0.540581866911807,0.257486874755518,0.622928932846872
Ctnnd1	NM_001085448,NM_001085449,NM_001085450,NM_001085453,NM_007615	0,0.429,0.161,0.408,0.002	0,0.219,0.273,0.506,0.003	0,0.444,0.189,0.361,0.006	0.157,0.397,0.233,0.199,0.014	0.038,0.102,0.172,0.583,0.105	0.243,0.059,0.108,0.265,0.325	0.221969062675034,0.000142064279270601,0,4.68661143890866e-42,0,0.0875030354564279,4.44822403312379e-187,6.0279932541077e-25,9.08432344410214e-238,0,4.57572328427135e-24,0,5.9494805357374e-13,2.36944155836088e-130,3.00846513011005e-10
Ctps2	NM_001168568,NM_001168569,NM_001168571,NM_018737	0.739,0.093,0.004,0.164	0.883,0.01,0.002,0.105	0.841,0.008,0.003,0.148	0.835,0.005,0.002,0.158	0.738,0.083,0,0.179	0.656,0.014,0.001,0.329	0.102698535909964,0.0536428848038336,0.0372883523456324,0.787955988729666,0.00171610751888009,0.732621428998721,0.674388756489312,0.0609256097399981,0.313343635245599,0.559550650129801,0.0853067219241095,0.0606217384900628,0.0439534703684713,0.534164426358523,9.60856809864704e-05
Ctsa	NM_001038492,NM_008906	0.084,0.916	0.019,0.981	0.018,0.982	0.071,0.929	0.369,0.631	0.259,0.741	0.00203154196396507,1.51536657551748e-55,0.65584230547631,0.662687509907742,1.09675974460277e-58,0.599927860313262,0.00411700777361779,0.132545865410097,2.36798961653279e-18,3.78325500315817e-95,0.20045656430963,0,0.643824361027847,1.01305843395343e-291,0.673606326673568
Cttn	NM_001252572,NM_007803	0.769,0.231	0.6,0.4	0.641,0.359	0.51,0.49	0.593,0.407	0.842,0.158	0.69867806827093,0.00131322271788381,1.3711461722893e-91,0.70597444913983,0.0917882714085853,0.618170804407292,0.477284692823731,0.699993452045983,0.710782341972273,1.15478215646933e-06,0.63690644418421,5.90185349632807e-28,0.500152668253103,0,0.706358085816559
Cttnbp2nl	NM_001163332,NM_001163333,NM_030249	0.842,0.158,0	0.833,0.167,0	0.966,0.034,0	0.907,0.076,0.016	0.969,0.031,0	0.892,0.108,0	0.706061469420112,0.589640631922895,1.50258472289626e-17,0.6863078835919,0.544725097504245,0.702151886545653,5.120494828417e-118,0.692658261232783,0.699772063704835,4.58235467559957e-32,0.590579426975698,0.679102963719149,5.86643517128672e-20,9.63089065923621e-18,0.530858505198607
Cuedc1	NM_001172099,NM_198013	NA	0.079,0.921	0.247,0.753	0.243,0.757	0.218,0.782	0.207,0.793	NA,NA,NA,NA,NA,0.602561797516582,0.148649924705936,0.117433353606862,0.681358871352342,0.574586441719298,0.542927096047357,0.672991797920759,0.674874762463076,0.351501224329318,0.30887942329793
Cuedc2	NM_001164290,NM_001164291,NM_001164292,NM_001164293,NM_001164294,NM_001164295,NM_024192	0,0.177,0.132,0.152,0.141,0.127,0.27	0.12,0.147,0.059,0.044,0.192,0.144,0.294	0.123,0.24,0.116,0.077,0.249,0.088,0.108	0.021,0.261,0.187,0.15,0.258,0.096,0.026	0.009,0.393,0.097,0.042,0.283,0.127,0.048	0.065,0.207,0.11,0.032,0.352,0.179,0.055	0.0871628879485079,5.71777049960234e-06,0.234003813524238,0.0953939707853688,1.04892708695842e-06,0.729151205182529,0.226499120768344,0.211389949098044,0.614927619724447,3.6944451631623e-07,8.62910443652199e-13,1.88584968373494e-06,0.397556152679312,0.00259839461075837,0.198741009477501
Cul4b	NM_001110142,NM_028288	0.001,0.999	0.001,0.999	0.001,0.999	0.001,0.999	0.001,0.999	0.001,0.999	7.93382754057287e-120,0,0,0.707175283830526,0,0.0950672455537639,0.017607861394422,0.614196511433037,1.52673049233087e-07,0.516581823807822,0.533285989251402,0.00466753048737674,0.491448427757809,0.464894092363359,0.425762423112388
Cul5	NM_001161618,NM_027807	0.037,0.963	0.016,0.984	0.015,0.985	0.006,0.994	0.008,0.992	0.017,0.983	0.467961513457132,0.702616524415247,0.308963637389791,0.454907759690259,0.58498444481607,0.363466223221439,0.689559924676435,0.700356757314234,0.680890012963501,0.14302171412069,0.314560186454427,0.530338695574809,0.676024343663967,0.629512136376837,0.686058265603651
Cuta	NM_026307,NM_026948	0.113,0.887	0.125,0.875	0.334,0.666	0.484,0.516	0.493,0.507	0.571,0.429	0.700344200306648,0.0185969479533342,0.000646111352572608,0.328298537588843,4.79317162845465e-05,0.0120880948831719,0.00031623957626969,0.300869048882101,1.94223932456271e-05,0.172888924754475,0.695792579939091,0.00241446871173558,0.615132120121038,0.516995253655036,0.535695792150363
Cutc	NM_001113562,NM_025530	0.867,0.133	0.934,0.066	0.901,0.099	0.859,0.141	0.698,0.302	0.823,0.177	0.643258112812595,0.698724514064365,0.530275462708118,0.271136700546849,0.674301435393766,0.661502254889594,0.675888539964434,0.133190683821465,0.697201394687836,0.562010717321576,0.22834128400552,0.685910012652538,0.0520633272481079,0.654084679972606,0.200102216238469
Cux1	NM_009986,NM_198602	0.039,0.961	0.054,0.946	0.157,0.843	0.091,0.909	0.052,0.948	0.098,0.902	0.625665987653218,2.24160533536047e-87,4.50206882676405e-14,0.675504388748248,2.89698469333405e-22,1.33005613107872e-13,0.0360943082459327,0.624027504758175,0.00544413762046985,2.91930754179483e-60,0.0615453889338118,1.7886118552863e-61,0.314741043646169,0.436286406745296,0.265570208863978
Cwc22	NM_030560,NM_172667	0.449,0.551	0.61,0.39	0.472,0.528	0.411,0.589	0.685,0.315	0.673,0.327	0.608130113363574,0.582260895680988,0.638410051846333,0.295774519987791,0.280338813365001,0.693371320133367,0.675606142524689,0.703666353022685,0.706354753771532,0.515668419723727,0.123397512552714,0.00311283883794057,0.0437809147996471,0.000610453823534167,0.701380233690117
Cxadr	NM_001025192,NM_009988	0.981,0.019	NA	0.907,0.093	0.941,0.059	0.924,0.076	0.981,0.019	NA,5.86572107134513e-273,7.56143346823143e-23,0.670748692378724,0.399031190225322,NA,NA,NA,NA,0.0394565432030901,0.498970889905582,0.00056387711759427,0.655568139470304,0.023187174819073,0.411840627255553
Cxcl12	NM_001012477,NM_013655,NM_021704	0.076,0.469,0.455	0.029,0.242,0.729	0.033,0.119,0.848	0.533,0.244,0.223	0.736,0.081,0.184	0.332,0.092,0.576	0,0,0,3.41371652861853e-09,0,0,0,5.04283752400011e-20,0,0,5.4431297385143e-19,0,0.0831541407431507,1.08787408662174e-172,0.138177937041172
Cyb561d1	NM_001081320,NM_028061	0.296,0.704	0.305,0.695	0.662,0.338	0.638,0.362	0.911,0.089	0.656,0.344	0.65275875231935,0.0323874204970821,0.0366163253948181,5.90184371538985e-06,0.0133855597031093,0.0683842128031981,0.0930967618875551,1.83214311441824e-05,0.0398495045584287,0.642973360787257,0.012973436648973,0.480540126837846,0.269650427443351,0.656249587199413,0.551012546192009
Cyfip1	NM_001164661,NM_001164662,NM_011370	0,0.026,0.973	0,0.006,0.994	0.005,0.02,0.975	0.013,0.011,0.975	0,0.018,0.982	0,0.153,0.847	5.25957134468511e-09,0.253939825641831,0.000162551558985382,0.37880656724311,0,0.116312629193126,0.205681710134189,0.115930195702373,4.75335792502381e-40,0.542114909552919,0.702715445358505,6.81576716722244e-09,0.251050470363641,1.30824617597854e-16,3.95891326282471e-09
Cyfip2	NM_001252459,NM_001252460,NM_133769	0,0,1	0,0,1	0.002,0.005,0.992	0,0,1	0.015,0.001,0.984	0.004,0.015,0.981	0.522478297346306,0.546050771600639,0.522623550601076,3.5810959535203e-08,0.00324994246089609,1.25792905363489e-24,0.700936951961719,1.25431270160647e-36,0,1.2901425426125e-24,1.14563963916895e-07,0.187337732483799,1.35370570703749e-36,0,5.41595284437418e-25
Cyhr1	NM_019396,NM_180962	0.596,0.404	0.793,0.207	0.858,0.142	0.789,0.211	0.825,0.175	0.689,0.311	7.22372609635232e-16,0,4.26558216372053e-26,4.17577173088377e-136,4.83824861443216e-52,0.288565261138997,0.696950380878446,0.649805753502591,0.0027591288625688,0.0680771885665588,0.395524366521275,0,0.578271988377306,0.000184035693363947,2.02211075190286e-32
Cyld	NM_001128171,NM_173369	0.39,0.61	0.361,0.639	0.273,0.727	0.394,0.606	0.202,0.798	0.208,0.792	0.649384768223487,0.0259232908782204,0.700976228057609,0.147145079575232,1.4141443527392e-05,0.555859568425008,0.652507639149893,0.285949255107076,0.452235905110841,1.87134313859332e-07,0.359528294538646,0.0892877770650009,0.128495471504378,7.26890809502917e-12,0.539174793774816
Cyp1a1	NM_001136059,NM_009992	NA	NA	1,0	1,0	1,0	NA	NA,NA,NA,NA,NA,NA,NA,NA,NA,0.484847619998908,0.691265035659355,NA,0.508293413807791,NA,NA
Cyp26b1	NM_001177713,NM_175475	0.999,0.001	0.999,0.001	0.999,0.001	0.999,0.001	0.999,0.001	0.943,0.057	0.705530648584577,0.548338326798463,0.70181344919804,0.706229349611232,0.698260155163649,0.500675610139625,0.687592311127595,0.699515609391999,0.680097085740925,0.498744745850733,0.500347263384274,0.499037510990562,0.700117579746366,0.700163277004697,0.696933024029266
Cyp2c44	NM_001001446,NM_001167905	0.998,0.002	1,0	NA	NA	NA	NA	0.735624628695399,NA,NA,NA,NA,NA,NA,NA,NA,NA,NA,NA,NA,NA,NA
Cyp2c50	NM_001167875,NM_001167877,NM_134144	0.016,0.038,0.946	0,0.021,0.979	NA	NA	NA	NA	0.737736437740134,NA,NA,NA,NA,NA,NA,NA,NA,NA,NA,NA,NA,NA,NA
Cyp2d22	NM_001163472,NM_019823	0.117,0.883	0.22,0.78	0.201,0.799	0.164,0.836	0.126,0.874	0.057,0.943	0.628189130994107,0.275176889480571,0.200829569176871,0.385362862095725,2.75880572309249e-10,0.682127881309923,0.679338156576062,0.704097296169863,0.487580503545069,0.700903352034222,0.668540323115956,0.556219488309351,0.660474272802094,0.548402133693581,0.232830493591553
Cyp3a25	NM_019792,NR_030782	0.874,0.126	0.87,0.13	NA	NA	NA	NA	0.70022104659195,NA,NA,NA,NA,NA,NA,NA,NA,NA,NA,NA,NA,NA,NA
Cyp4f14	NM_001204333,NM_001204334,NM_001204335,NM_001204336,NM_022434	0.079,0.078,0.097,0.043,0.704	0.002,0.427,0.081,0.002,0.488	NA	NA	NA	0.052,0.766,0.083,0,0.098	0.670663314253187,NA,NA,NA,3.13692231065611e-77,NA,NA,NA,5.61537216623752e-21,NA,NA,NA,NA,NA,NA
Cys1	NM_001004455,NM_001161807,NM_138686	NA	NA	NA	0.657,0.069,0.274	0.92,0.08,0	0.293,0.258,0.45	NA,NA,NA,NA,NA,NA,NA,NA,NA,NA,NA,NA,0.367206555815498,0.325920701561873,0.0530884360166653
Cysltr2	NM_001162412,NM_133720	NA	1,0	0.932,0.068	0.929,0.071	NA	NA	NA,NA,NA,NA,NA,0.00369158646606204,0.643324129192444,NA,NA,0.340811291398477,NA,NA,NA,NA,NA
Cyth1	NM_001112700,NM_011180	0.82,0.18	0.758,0.242	0.207,0.793	0.187,0.813	0.473,0.527	0.853,0.147	0.692976551626016,1.28027576807056e-06,2.94637898093879e-05,0.537533470578223,0.650957317841469,0.000168104749512431,0.00043566158032794,0.604403451101394,0.604023582007776,0.472957261310545,0.248215726657755,3.15318149714496e-10,0.103807249570974,9.74870165225511e-08,0.334392536921796
Cyth2	NM_001112701,NM_011181	0.089,0.911	0.434,0.566	0.448,0.552	0.349,0.651	0.198,0.802	0.071,0.929	1.65464037422244e-06,4.31840166555301e-13,6.12237637969565e-10,0.0546545310187277,0.026465572901259,0.630353788101014,0.536042474367551,0.182515314411169,0.0115632462125424,0.0364184441387608,0.0624529031610861,2.24063422379428e-301,0.222006358456339,1.88563417114205e-144,0.680340758964818
Cyth3	NM_001163548,NM_011182	0,1	0.005,0.995	0.005,0.995	0.004,0.996	0,1	0.002,0.998	0.49999916424049,0.200995024891271,7.22432225522343e-07,1,0.500006676830141,0.651309538374045,0.327072390078546,0.499996255345882,0.69662293987084,0.593253815217283,0.200992132773928,0.603305023788012,7.22342994465059e-07,0.162768419338374,0.500003010275718
D0H4S114	NM_001109988,NM_001109989,NM_053078	0.107,0.786,0.106	0.18,0.722,0.098	0.038,0.879,0.083	0.046,0.931,0.023	0.136,0.824,0.04	0.021,0.921,0.058	0.524990464693561,0.512919130487125,0.214197902843519,0.00166504523284337,0.650307281114877,0.639662844353225,0.798815463542051,0.459252287963299,0.5570224568033,0.622364759972517,1.30106231371133e-05,0.701262329513696,0.0601170125672544,0.309074288778385,1.22448979585725e-06
D130020L05Rik	NR_038047,NR_038048,NR_038049,NR_038050	NA	NA	0.011,0.567,0.099,0.323	0.022,0.449,0.073,0.456	0.112,0.464,0.017,0.407	0.211,0.296,0.179,0.314	NA,NA,NA,NA,NA,NA,NA,NA,NA,0.433007833387766,0.00358896204240439,0.000928613161037894,0.520757504317441,0.387078565193453,0.698039747882928
D14Abb1e	NM_001114879,NM_028945	0.172,0.828	0.235,0.765	0.162,0.838	0.135,0.865	0.125,0.875	0.271,0.729	0.378566669413877,0.693420088144118,0.452856594963282,0.701393368755427,0.242623335695316,0.205901173402725,0.287278787754678,0.517615630940964,0.670969472042164,0.468595031552621,0.708542492393995,0.115108110964775,0.501482152562783,0.226176860686098,0.404770981785936
D14Ertd449e	NM_025311,NM_026679	0.03,0.97	0.012,0.988	0.086,0.914	0.294,0.706	0.148,0.852	0.14,0.86	0.616895012710645,0.478705577665014,1.39636703216943e-06,0.66275486928464,0.345621477808838,0.217808974832609,1.45373129477479e-07,0.52057463635095,0.117359855179349,0.0826495785427949,0.736475136850883,0.683319983839834,0.603403659788002,0.295646095624563,0.729594966614712
D16Ertd472e	NM_001252438,NM_001252439,NM_001252440,NM_025967	0.193,0.333,0.391,0.083	0.186,0.343,0.272,0.199	0.244,0.341,0.18,0.235	0.145,0.23,0.297,0.328	0.362,0.224,0.162,0.252	0.398,0.437,0.102,0.063	0.27209229012951,0.20414670159155,0.634699806459433,0.65692992487938,0.439404403908868,0.641572235072137,0.639284589247487,0.161031626634072,0.292563307988228,0.0985190278125379,0.182418095032642,0.185140402216659,0.323922167766133,0.0224554813885069,0.49361506570514
D17Wsu92e	NM_001033279,NM_001044719	0.777,0.223	0.837,0.163	0.868,0.132	0.799,0.201	0.702,0.298	0.811,0.189	0.131687903377595,3.81047660397559e-21,0.593368592056282,0.569845052460966,0.317392723621979,0.577709245018547,0.468105327864002,0.134984898142009,0.462757125715216,0.000428581378325421,0.00289002248860498,2.05830462391763e-19,0.425605576758124,0.694424406480941,0.324956121099367
D19Wsu162e	NM_001177812,NM_001177813,NM_146099	0.366,0.039,0.595	0.486,0.063,0.45	0.625,0.029,0.346	0.557,0.087,0.356	0.198,0.588,0.215	0.44,0.015,0.545	0.799168683805555,0.401426243436496,0.000709901771438479,1.06235434101874e-20,0.56130278920874,0.495602382951085,0.0511912785155132,7.81808695384127e-11,0.682132972312588,0.0646668944317024,3.43417105534584e-18,0.00405336406342573,2.51758048465111e-12,3.0020715658907e-17,4.16425887468603e-57
D330028D13Rik	NM_001172216,NM_172727	NA	NA	0.428,0.572	0.302,0.698	NA	NA	NA,NA,NA,NA,NA,NA,NA,NA,NA,0.414201494909565,NA,NA,NA,NA,NA
D3Ertd751e	NM_001099785,NM_027271,NM_028667	0.801,0.11,0.089	0.69,0.124,0.187	0.688,0.1,0.212	0.645,0.115,0.24	0.863,0.137,0	0.817,0.103,0.08	0.656073462952835,0.694918649069146,0.772315590885153,5.27595085413449e-25,0.182248983552738,0.672698232459839,0.716030068254908,1.62227988481221e-25,0.0571346258612648,0.790769451883055,4.9167176590517e-11,0.418796065236694,1.20062187344395e-18,0.459136066460664,0.000674263343503998
D430036J16Rik	NR_040393,NR_040394,NR_040395,NR_040396,NR_040397	NA	NA	NA	0.007,0.004,0.001,0.633,0.356	NA	0.114,0.573,0.241,0,0.072	NA,NA,NA,NA,NA,NA,NA,NA,NA,NA,NA,NA,NA,8.11807388345142e-248,NA
D630003M21Rik	NM_001131021,NM_177657	NA	NA	0.021,0.979	NA	0.005,0.995	0.016,0.984	NA,NA,NA,NA,NA,NA,NA,NA,NA,NA,0.572433402501194,0.309966260986999,NA,NA,0.618495972347531
D7Ertd443e	NM_001081331,NM_001199941	NA	NA	NA	NA	0.961,0.039	0.93,0.07	NA,NA,NA,NA,NA,NA,NA,NA,NA,NA,NA,NA,NA,NA,0.637404822147751
Daam1	NM_026102,NM_172464	0.042,0.958	0.06,0.94	0.12,0.88	0.131,0.869	0.125,0.875	0.203,0.797	0.694312948008673,0.493004007874791,0.0193555459108773,0.473335378116389,0.000228898530326284,0.578199532370096,0.1050632051417,0.565041118718909,0.0085726678225879,0.559935503367722,0.700794396764471,0.301961561057017,0.562592705599747,0.105063168191397,0.294877068459234
Dab2	NM_001008702,NM_001037905,NM_001102400,NM_023118	0.037,0.168,0.028,0.767	0.247,0,0.03,0.723	0.001,0.275,0.031,0.694	0.047,0.214,0.043,0.696	0,0.219,0.015,0.766	0.054,0.276,0,0.67	0.000710052327042849,0.520034753285571,0.309354808713433,0.387962089148558,0.462048851133835,2.06531086267277e-64,1.29026353673305e-08,1.89923092178965e-68,0.000645860749385815,0.597178758983417,0.633518919056337,0.0819999655133793,0.153864226211599,5.81893489358938e-07,0.331721047277184
Dab2ip	NM_001001602,NM_001114124,NM_001114125	0.878,0.06,0.062	0.836,0.082,0.082	0.535,0.35,0.115	0.68,0.244,0.076	0.21,0.49,0.3	0.323,0.27,0.407	0.75268802270261,0.0635251859070051,9.78563675802615e-06,0.000235434812604619,4.24009419105254e-06,0.246954710289697,0.0208921349434676,0.00497199517574277,5.21336870192153e-05,0.190442352432301,0.573897211912838,0.0764711709259318,0.0555490851517554,3.82851834661353e-62,0.672703021673813
Dach1	NM_001038610,NM_007826	NA	1,0	NA	0.844,0.156	0.737,0.263	0.98,0.02	NA,NA,NA,NA,NA,NA,0.246451719818627,0.187744315132113,0.701132387995525,NA,NA,NA,0.617649376312794,4.26190846866623e-16,2.48393051230288e-14
Dact1	NM_001190466,NM_021532	NA	0.216,0.784	0.334,0.666	0.375,0.625	0.366,0.634	0.34,0.66	NA,NA,NA,NA,NA,0.65213734327789,0.313701388093715,0.252957587815212,0.520351782548129,0.540435582666377,0.525560315646926,0.581140131298159,0.694858336673897,0.645537626645762,0.60461209113807
Dad1	NM_001113358,NM_010015	0.992,0.008	0.99,0.01	0.987,0.013	0.992,0.008	0.998,0.002	0.996,0.004	0.697326724538792,6.52752045845949e-05,0.681291910415643,1.58238093117035e-35,0.000816138296862963,0.357974844046876,0.704670732031279,0.00450301555627694,0.452903887673616,0.00163501340126056,3.56131939526077e-274,4.5391991478915e-68,5.6512557070411e-16,0.0692999513951033,0.00939337399016205
Dand5	NM_201227,NR_033145	0,1	0,1	0.018,0.982	0,1	0.015,0.985	0.041,0.959	1,0.68811096371394,1,0.670428497511382,0.630650025505041,0.688110913241386,1,0.670428555709033,0.63065010535943,0.688110869159104,0.527578254153256,0.450097813452411,0.670428606538223,0.630650175103395,0.688900378899286
Dap3	NM_001164533,NM_022994	0.038,0.962	0.062,0.938	0.048,0.952	0.038,0.962	0.028,0.972	0.03,0.97	0.602586102215262,0.19107828924871,0.584722955058392,0.449887998244032,0.438408847633851,0.70819884460435,0.446419568011792,0.351294546229931,0.310703977653983,0.275220169680413,0.313512421824932,0.0912077705514415,0.594321137013962,0.692880433759942,0.62274779837511
Dapk1	NM_029653,NM_134062	0.755,0.245	0.721,0.279	0.783,0.217	0.785,0.215	0.81,0.19	0.853,0.147	0.707723959299362,0.51880128511707,0.567333088995772,0.471992139750245,0.00294232296225027,0.694231762486598,0.680988385736102,0.512601821660594,0.522576712431939,0.688602613897999,0.519047848769767,0.028599739373006,0.548125289845249,0.296574980260351,0.659277184457399
Dapk3	NM_001190473,NM_001190474,NM_007828	0.166,0.813,0.021	0.254,0.746,0	0.076,0.92,0.004	0.042,0.958,0	0.035,0.965,0	0.246,0.71,0.045	0.773076656992556,0.690553109575715,0.451260403275943,0.474331995889188,0.733464586690015,0.770017916694989,0.643907804006553,0.481042541777428,0.745208258259705,0.187248586846458,0.0660554834053941,0.651228699900375,0.698051899464336,0.363199442474828,0.473532552795028
Dars	NM_145507,NM_177445	0,1	0.001,0.999	0,1	0.001,0.999	0.02,0.98	0.001,0.999	0.560860396287205,0.645857307203922,0.694024595790011,9.24300579349484e-16,0.330168789845323,0.671147393458386,0.630228508343408,0.000305358934025165,0.672967601942979,0.687476220627846,1.50136467646763e-09,0.549251333747952,5.27864670203766e-10,0.47517338625828,0.00458749010003652
Daxx	NM_001199733,NM_007829	0.008,0.992	0,1	0.017,0.983	0.002,0.998	0.041,0.959	0.031,0.969	0.527544528528615,0.00341384284487397,0.696414096935326,0.336796416506776,0.619496186105323,1.5542418331998e-37,0.534791494338752,0.0260040712975299,0.239563641916814,1.64069279446536e-05,0.681952721749173,0.328549765792075,0.238174277101061,0.563861711100526,0.605088760964438
Dazap1	NM_001122604,NM_001122605,NM_133188	0.158,0.075,0.767	0.075,0.061,0.863	0.123,0.035,0.841	0.083,0.097,0.821	0.109,0.069,0.822	0.119,0.042,0.838	0.750627723744441,0.322420908842241,0.31888185861414,0.612821609219572,0.748909170415953,0.115701837418541,0.27734119869104,0.659606043347666,0.645600794738814,0.597409104624347,0.666551980923297,0.331229561357112,0.750163834716931,0.307563806235522,0.603811906422522
Dbf4	NM_001190717,NM_013726	0,1	0.213,0.787	0.08,0.92	0.007,0.993	0.279,0.721	NA	0.438353632587459,0.0585583598777795,0.648831277510346,0.416724788791539,NA,0.684019034465022,0.0295521100081393,0.708047556195476,NA,3.4570247201907e-63,0.759230429244263,NA,0.0442301208978995,NA,NA
Dbi	NM_001037999,NM_007830	0.003,0.997	0.003,0.997	0.002,0.998	0.015,0.985	0.005,0.995	0.005,0.995	0.000822637309487829,0.291862918279568,0.394570489108667,0.688754623564508,0.0274244925467971,0.429078143814137,0.000139433768364768,0.200573135849951,3.41510381408477e-10,0.0708910072688355,0.620083691229486,0.00247919137789688,0.442690043301307,0.669141932503969,0.456417693914094
Dbn1	NM_001177371,NM_001177372,NM_019813	NA	0.01,0.21,0.78	0,0.438,0.562	0.021,0.355,0.624	0.003,0.32,0.677	0.844,0.156,0	NA,NA,NA,NA,NA,0.291141601846222,0.55488745405887,0.321313722806849,0,0.627569398195919,0.722213983841376,2.18562831621248e-169,0.747564222807279,0,0
Dbndd1	NM_001170975,NM_001170976,NM_028146	NA	NA	0,0.386,0.614	0,0.241,0.758	NA	0,0.14,0.86	NA,NA,NA,NA,NA,NA,NA,NA,NA,0.684704711959384,NA,1.05632879138165e-35,NA,7.70194246700923e-08,NA
Dbndd2	NM_001048227,NM_001048228,NM_001048229,NM_026797	0.999,0.001,0,0	0.226,0.149,0.49,0.136	0.457,0.252,0.081,0.21	0.718,0.076,0.023,0.184	0.264,0.193,0.242,0.301	0.004,0.107,0.663,0.227	0.108601955653064,0.00661068843118533,1.91796818475617e-08,0.0324565547886216,7.96422517624461e-41,0.0164123624255531,3.74745684490748e-08,0.368060725522171,0.00210676291844806,0.373534926083737,0.680052315336524,1.14451713441499e-34,0.086403086641208,3.41033267331403e-144,0.0403918637705563
Dbnl	NM_001146308,NM_001146309,NM_013810	0.125,0.465,0.41	0.1,0.691,0.209	0.092,0.664,0.243	0.081,0.66,0.259	0.063,0.712,0.226	0.051,0.705,0.244	0.0816997597328961,0.00300159688038709,0.353158523125791,0.148676649332534,3.73210619358023e-07,0.645908579585367,0.582134905588758,0.675647365100719,0.329393929822841,0.611969739183041,0.79535419580556,0.0012758651734832,0.687905194125632,0.741857598908731,0.567406992816522
Dcaf11	NM_001199009,NM_133734,NR_037572	0.549,0.322,0.13	0.307,0.591,0.102	0.271,0.619,0.11	0.307,0.442,0.252	0.149,0.649,0.202	0.524,0.204,0.272	0.404829587526609,1.66745654473767e-06,7.62145113915052e-14,0.199326571154679,0.0469547336984056,0.657488614706514,0.537482415969608,0.787648302487232,0.00877673904934688,5.41838119125295e-22,0.520941025199182,0.000347083123355208,0.3663285581615,0.10998400257697,0.0272103846464879
Dcaf12l1	NM_001190718,NM_178739	0.467,0.533	NA	0.195,0.805	NA	0.144,0.856	0.221,0.779	NA,0.388466921972748,NA,0.380933801121431,0.653726243333791,NA,NA,NA,NA,NA,0.700444516785272,0.323861474400092,NA,NA,0.330976526430066
Dcaf17	NM_001165980,NM_001165981,NM_001165982,NM_198005	0.608,0.282,0.05,0.059	0.512,0.445,0.033,0.01	0.614,0.357,0.018,0.011	0.585,0.37,0.016,0.029	0.55,0.407,0.042,0	0.88,0.057,0.048,0.015	0.358153588919172,0.000801864961987762,0.128717147480207,0.620689383327242,0.0188767575920841,0.687081317878151,0.77113110322824,0.819376891024883,0.000170510660786005,0.698515308201744,0.877713531728354,8.90524476513098e-05,0.801217772456194,1.87551978660288e-05,0.000719919520206504
Dcaf4	NM_001165256,NM_030246	0.097,0.903	0.481,0.519	0.065,0.935	0,1	0.083,0.917	0.017,0.983	0.243543318051619,0.643115637281452,0.610247707522522,0.645794869514014,0.648574019660719,0.390992674673793,0.0416696496447398,0.415687174434538,0.0485465560794101,0.29963458166376,0.701064260310847,0.318500138348471,0.343115700835849,0.688541010396502,0.375067343962132
Dcdc2a	NM_001195617,NM_177577	NA	NA	NA	0.007,0.993	NA	0.02,0.98	NA,NA,NA,NA,NA,NA,NA,NA,NA,NA,NA,NA,NA,0.134587653700869,NA
Dclk1	NM_001111051,NM_001111052,NM_001111053,NM_001195538,NM_001195539,NM_001195540,NM_019978	NA	0.09,0.012,0.282,0.063,0.02,0.531,0.003	0.137,0.014,0.337,0.297,0.013,0.181,0.021	0.078,0.004,0.578,0.131,0,0.186,0.022	0,0.025,0.761,0.105,0,0.11,0	0.001,0.505,0.029,0.214,0.075,0.104,0.072	NA,NA,NA,NA,NA,0.142692517366854,0.126237343217949,0.00591221727382881,6.89735608966951e-233,0.728501584024139,0.186294509352202,1.18989898884284e-124,0.668720443318229,3.27163188127238e-30,3.51684878540309e-19
Dclk2	NM_001195496,NM_001195497,NM_001195498,NM_001195499,NM_001195500,NM_027539	NA	0.071,0.652,0.034,0.015,0,0.227	0.031,0.5,0.043,0.088,0.013,0.325	0,0.005,0.056,0.001,0.216,0.722	0,0.669,0,0,0,0.331	0.627,0.061,0.255,0.005,0.006,0.046	NA,NA,NA,NA,NA,0.0241605947479213,1.91877338164509e-11,0.0520342277286183,6.12535682166994e-24,0.00933080603667618,0.328974572245209,7.71515389048283e-40,0.514181161641386,3.5223484243182e-31,1.37345745744716e-07
Dclre1b	NM_001025312,NM_133865	0.009,0.991	0.01,0.99	0.061,0.939	0.133,0.867	0.181,0.819	0.06,0.94	0.689102186984592,5.29625986401045e-36,0.514310588482653,0.504675318668961,0.582753416592999,1.45260740005709e-31,0.577700182446969,0.550648228374878,0.635372208538175,0.10258940414865,0.604654661701118,0.00481154262725731,0.68389793891247,0.692029082052556,0.658636612153852
Dclre1c	NM_001110214,NM_146114,NM_175683	0.178,0.491,0.331	0.252,0.616,0.132	0.076,0.667,0.257	0.051,0.719,0.23	0.04,0.796,0.164	0.025,0.732,0.244	0.513121880374171,3.64621992697946e-17,0.034681070531847,0.362920374329724,7.62134759356872e-08,0.607135237636657,0.268418264932731,0.529324397823832,0.0456831763261662,0.194978552594383,0.619268725080753,0.000273874200575862,0.60870125600621,0.627208782927289,0.344366066782836
Dcn	NM_001190451,NM_007833	0.653,0.347	0.698,0.302	0.598,0.402	0.385,0.615	0.613,0.387	0.835,0.165	0.505632600930897,0.131527999169048,1.37579356655936e-78,0.664133162915656,0.0793921036457661,0.426359608015545,0.124874182588576,0.470108058705658,0.672915325888057,1.8420328849362e-46,0.680895781405856,0.0296501624749882,2.65068324398585e-07,4.2225047393972e-05,0.0601483184106806
Dctd	NM_001161515,NM_001161516,NM_178788,NR_027759	NA	0,0.772,0.139,0.088	0.025,0.688,0.146,0.141	NA	NA	0,0.632,0.041,0.327	NA,NA,NA,NA,NA,0.489804872735193,NA,NA,0.00526342772804512,NA,NA,0.000159303676482698,NA,NA,NA
Dctn1	NM_001198866,NM_001198867,NM_007835	0.006,0.994,0	0.004,0.996,0	0.007,0.992,0.001	0.011,0.989,0	0.054,0.806,0.14	0.559,0.112,0.329	0.638768363892151,0.00232015046412829,0.0156759139488182,0.000135931117028224,0,0.101888465199314,0.176536062098612,0.0074896245459909,0,0.689848470776455,0.244495988561759,0,0.386607108206471,0,6.4031185993807e-41
Dctn2	NM_001190453,NM_027151	0.203,0.797	0.286,0.714	0.29,0.71	0.396,0.604	0.472,0.528	0.955,0.045	0.542202745604966,0.102127423846099,0.00269143590923894,0.646549325882849,0,0.683406344651679,0.404358856522063,0.698922465822885,0,0.370583857112773,0.708898357480312,0,0.694267848693453,0,2.00837371157403e-10
Dctn3	NM_001159565,NM_016890	0.066,0.934	0.053,0.947	0.049,0.951	0.014,0.986	0.047,0.953	0.049,0.951	0.665822852722764,0.614779526788887,0.000946059691076253,0.504164178734293,0.549469329831297,0.679172204400826,0.0015387216442505,0.550435478907471,0.621963953377599,0.00286653867330602,0.574504288314686,0.664869698084206,0.517778926990234,0.0248398521071575,0.628028188702003
Dcun1d1	NM_001205361,NM_001205362,NM_033623	0.769,0.213,0.018	0.739,0.135,0.126	0.931,0.054,0.015	0.874,0.125,0.002	0.612,0.214,0.174	0.767,0.232,0.001	0.195187979905608,0.0988452153591729,0.0108881687725115,0.775077011827838,0.5501859617762,0.740545886688807,0.00257773343542314,0.60123686757735,0.153123849448534,0.00299123213995168,0.603480077390007,0.318868085126259,0.399981886369412,0.615058452283561,0.590410792052577
Dcun1d2	NM_001024504,NM_001042649,NM_001042650,NM_001042651	0.506,0.071,0.322,0.101	0.176,0.074,0.588,0.162	0.217,0.075,0.524,0.184	0.359,0.062,0.405,0.174	0.876,0.007,0.028,0.089	0.717,0.005,0.034,0.245	0.533641633742315,0.437648484811701,0.651988812210122,0.151168147205482,3.33666341492237e-11,0.674165831643693,0.642221735549303,1.12806121683249e-05,5.70091310060377e-18,0.603281275524047,4.34459034947883e-27,3.33612117174029e-103,0.00472192295292964,1.86433422414122e-24,0.0906610291690584
Dcun1d3	NM_001163703,NM_173408	0.998,0.002	0.998,0.002	0.944,0.056	0.99,0.01	0.928,0.072	0.673,0.327	0.675072442756619,0.573817817569351,0.54298085824513,0.548755841360043,3.9068594289654e-11,0.590380389928273,0.514781842000709,0.56597883910265,9.75140837723394e-11,0.405551778958296,0.699826939277874,0.0427144392228964,0.381224716580026,6.08479366388288e-09,0.0726278389245217
Dcun1d4	NM_001190733,NM_001190734,NM_178896	0.085,0.07,0.845	0.22,0.495,0.285	0.087,0.027,0.886	0.096,0.003,0.901	0.206,0,0.794	0.133,0.016,0.851	0.000947294041072978,0.47176566149298,0.0342134050967549,0.686251348198377,0.531367304248499,3.22694416003684e-07,1.46641610986025e-17,0.00849817544452649,1.08022724929099e-07,0.542823347231841,0.746757479823466,0.574057413368432,0.549486982450504,0.273330786851384,0.751717486895302
Ddah2	NM_001190449,NM_016765	NA	0.977,0.023	0.98,0.02	0.963,0.037	0.972,0.028	0.951,0.049	NA,NA,NA,NA,NA,0.555451307892198,0.188617318754299,0.462586473465744,0.635925035531393,0.578967898447456,0.679525706394096,0.695012130338301,0.68395663416988,0.550286107557904,0.658047857358345
Ddc	NM_001190448,NM_016672	0.927,0.073	NA	0.333,0.667	0,1	0,1	0,1	NA,0.039049876147361,0,1.44075047373749e-85,0,NA,NA,NA,NA,0.213586385729097,0.496634395971902,0.193589151229765,0.469597378870113,0.400851179211375,0.42272899308894
Ddhd1	NM_001039106,NM_001042719,NM_176845	0.415,0.232,0.352	0.179,0.166,0.655	0.254,0.195,0.551	0.225,0.186,0.589	0.64,0.359,0	0.705,0.286,0.009	0.3284019667245,0.000294535173136446,0.000796953661619319,3.20233716049375e-25,6.38480442283914e-72,0.540023638115636,0.566782298192072,2.92324165786846e-25,6.78134183288014e-31,0.707475574684441,1.21867579108347e-32,0,1.45729595293895e-35,1.73688046412743e-228,0.126656646089157
Ddr1	NM_001198831,NM_001198833,NM_007584,NM_172962	NA	0.904,0.046,0,0.05	0.697,0.202,0,0.101	0.718,0.128,0,0.155	0.109,0.229,0,0.662	0.39,0.266,0,0.343	NA,NA,NA,NA,NA,5.413478649937e-08,0.000645426729563663,6.08080187045305e-12,5.0833989777743e-13,0.238344276686177,1.69652404668785e-22,3.53426951553023e-97,2.81499043886125e-05,0.241884640461911,0.00783398813500957
Ddx17	NM_001040187,NM_152806,NM_199079,NM_199080	0.132,0.439,0.354,0.075	0.296,0.504,0.12,0.08	0.281,0.354,0.206,0.16	0.281,0.313,0.244,0.162	0.232,0.498,0.2,0.071	0.273,0.386,0.254,0.087	9.20407571842062e-13,4.41271370386315e-98,1.16267317160557e-47,0.612649024187655,6.41730597932329e-29,0.000953941772021744,6.57767394272036e-06,0.343954054469029,0.0123970332024824,0.282451484136983,0.298628256468734,0.133238157730929,0.317216249535509,0.326434582947385,0.658242487766925
Ddx19b	NM_001190786,NM_001190800,NM_172284	0,0.001,0.999	0.002,0.166,0.832	0,0,1	0.001,0.001,0.999	0,0,0.999	0.053,0,0.947	0.421471602029391,4.27045552930055e-27,0.00519194429078124,0.000925655620588983,0.00161125852838988,0.450383678090539,0.570998534946518,0.728079685944206,0.362164340103789,0.36057705734812,0.263641031912251,0.213694695792858,0.632777406211468,0.45973625012104,0.295637543392277
Ddx24	NM_001159502,NM_020494	0.022,0.978	0.01,0.99	0.014,0.986	0.01,0.99	0.022,0.978	0.058,0.942	0.431787114860925,0.6852449354738,0.683209019088881,0.700829531140262,0.0250004774473259,0.185443000242037,0.532605455186112,0.441247905374203,1.41933238370676e-14,0.606983472711597,0.682090817198907,0.00209707990196913,0.685777830542376,1.12575033475292e-05,0.0198683318988143
Ddx39b	NM_001252457,NM_019693	0,1	0.068,0.932	0.254,0.746	0.887,0.113	0.767,0.233	0.749,0.251	0.0668657891515701,0,0,0,0,5.75688327722883e-08,2.88706544815232e-60,6.78379550192707e-22,3.40764696662705e-33,0,2.11048443558783e-05,6.18110171004323e-41,0.564497477632442,0.145389479928893,0.700419545921001
Ddx55	NM_001190795,NM_026409	0,1	0.02,0.98	0,1	0,1	0.167,0.833	0,1	0.642908093959092,0.298781948330575,0.691027495012041,0.561961812638717,0.298788480949526,0.437773249239222,0.611545562250976,0.651792356151593,0.437775496385401,0.266852682919643,0.453427526140109,1,0.540339822457928,0.266861256133601,0.453428535488893
Ddx6	NM_001110826,NM_007841,NM_181324	0.018,0.633,0.349	0.032,0.628,0.34	0.139,0.167,0.694	0.178,0.115,0.706	0.092,0.386,0.522	0.145,0.221,0.633	0.12499232419929,2.59758542961233e-11,1.47719813374601e-13,0.00107354955431458,9.08309578201768e-11,3.58560693731446e-05,1.14262792416804e-07,0.552022720116148,0.00163310006888212,0.147934866988626,0.407828154507653,0.767369023713301,0.227886532554361,0.539181789110088,0.474921751771657
Dedd	NM_001128609,NM_011615	0.624,0.376	0.545,0.455	0.537,0.463	0.753,0.247	0.576,0.424	0.96,0.04	0.645521241302942,0.426035180540778,0.383928836980269,0.644882046508921,3.64094149483274e-11,0.557737006507153,0.696885391831684,0.700919232799684,0.0763030724201635,0.118185920738838,0.55535341240831,1.29376992586819e-17,0.696439504053869,0.0178069008646155,0.0715456120158893
Def8	NM_001253783,NM_001253784,NM_054046	0.015,0.306,0.678	0.032,0.13,0.838	0.057,0.179,0.764	0.02,0.076,0.903	0.009,0.018,0.972	0,0.008,0.992	0.00112417420493166,0.103176552126962,0.0215683484216355,2.64714775877326e-06,6.72159914708947e-54,4.51575918329894e-09,0.767405628618678,0.759578656827918,0.426917783605664,8.37609250995288e-05,2.22285566054359e-06,6.19756627470522e-191,0.766230904977518,0.144780323093334,0.203834317875267
Degs2	NM_001171002,NM_027299	NA	0.999,0.001	0.904,0.096	0.992,0.008	0.944,0.056	0.946,0.054	NA,NA,NA,NA,NA,0,0.447466198176112,0.00190781601097096,1.90146860562206e-14,0.000473720854325716,0.374521542492604,0.295665796719017,0.493670521527606,0.288071469102747,0.690437898389206
Dem1	NM_001160043,NM_028457	0.074,0.926	0.27,0.73	0.152,0.848	0.299,0.701	0.211,0.789	0.372,0.628	0.118643529787457,0.00012803954874828,0.111422987119783,0.618896708957668,0.0408927056951443,0.705252347869146,0.680188595959159,0.482300188383401,0.698511119209289,0.687608584366095,0.345813914190694,0.683601571140652,0.548937247656579,0.651452048046629,0.395899927903218
Dennd1b	NM_001166501,NM_181347	0.119,0.881	0.322,0.678	0.474,0.526	0.646,0.354	0.349,0.651	0.557,0.443	0.300059369046226,1.12078251739511e-05,1.22583440329821e-08,0.29669049177766,0.0599997222885092,0.34533713505658,0.0734376261919415,0.700161910124026,0.4924241219102,0.210435058641695,0.45033846706344,0.675003019597997,0.152311362477115,0.708611541207214,0.521809497271334
Dennd2d	NM_001093754,NM_028110	0.971,0.029	0.103,0.897	0.327,0.673	0.814,0.186	NA	NA	3.34637917155711e-123,1.65637061101704e-186,0.523817177763832,NA,NA,0.00652472514697027,4.83928459001781e-13,NA,NA,6.85544341476783e-06,NA,NA,NA,NA,NA
Depdc1a	NM_001172092,NM_001172093,NM_029523	NA	0.648,0.315,0.037	0.762,0.212,0.026	NA	NA	NA	NA,NA,NA,NA,NA,0.537612403599422,NA,NA,NA,NA,NA,NA,NA,NA,NA
Depdc5	NM_001025426,NM_001170567,NM_177786	0.241,0.291,0.468	0.239,0.605,0.156	0.178,0.548,0.273	0.089,0.376,0.535	0.113,0.557,0.33	0.203,0.562,0.235	0.108248778071222,8.46856145035679e-51,1.23861664631373e-58,2.90509601067197e-08,3.39061610032801e-71,0.552320525804958,0.201491390122853,0.452025944141644,0.5767944237364,1.01943179832497e-08,0.332159484593172,0.573413389192399,0.0731688471101415,9.04529720329664e-19,0.00144731685600959
Deptor	NM_001037937,NM_145470	0.957,0.043	0.984,0.016	0.591,0.409	0.27,0.73	0.632,0.368	0.319,0.681	1.48798335084184e-11,1.95280711799041e-47,2.01516446520542e-25,0.387651636640713,7.84584425851538e-22,9.99006650900374e-101,1.19767759642705e-78,1.48700100469606e-07,2.95401848055548e-74,0.0187027897522578,0.573661538344462,0.157084544605233,0.0233296058925496,0.637534298882508,0.12409921647298
Dffa	NM_001025296,NM_010044	0.848,0.152	0.83,0.17	0.873,0.127	0.822,0.178	0.834,0.166	0.796,0.204	0.68740706864459,0.167233451523117,0.674334393983018,0.593986228830496,0.00374182269724943,0.706780799381163,0.651521277056782,0.633807843580922,0.436546324074758,0.382575216076643,0.640350965930554,4.7868654224076e-21,0.56923537532873,0.532304040030804,0.488094830880238
Dgcr14	NM_001081633,NM_022408	0.706,0.294	0.598,0.402	0.395,0.605	0.366,0.634	0.334,0.666	0.355,0.645	0.652894631073475,0.244543462903474,0.217070746706111,0.20194242962377,0.208002323400462,0.593625480335938,0.575119624577081,0.561697458942908,0.565539623376335,0.621033509336245,0.617956936288184,0.64473871515632,0.69070529896512,0.69747157161979,0.700579598878316
Dgcr2	NM_001109750,NM_010048	0.413,0.587	0.407,0.593	0.371,0.629	0.512,0.488	0.621,0.379	0.518,0.482	0.590369847714841,0.170627978317182,0.501311456819922,0.210607583111312,0.00277324443970217,0.629491359142093,0.497641701976728,0.238034116044257,0.461118780030846,0.228769947684206,0.121815652149792,1.44563101793176e-17,0.448486253536186,0.69990948179344,0.453453039048438
Dgkz	NM_001166597,NM_138306	0.008,0.992	0.121,0.879	0.314,0.686	0.041,0.959	0.25,0.75	0.014,0.986	2.11933027112852e-14,2.27218860899444e-46,0.155576505939196,3.22403831195545e-21,0.0334453549586991,8.27103997087453e-24,0.140578789989745,0.309484128737882,1.67726721564619e-93,9.55326205476284e-07,0.437103658789068,0,0.00967177731687059,0.699400946954001,3.37481117166521e-63
Dguok	NM_001162521,NM_013764	0.173,0.827	0.283,0.717	0.357,0.643	0.145,0.855	0.21,0.79	0.054,0.946	0.0200798890771674,7.22281895134548e-20,0.6352721556512,0.705866810956567,4.67269129018872e-11,0.10130452241663,1.48842148661045e-06,0.429099388660492,2.82144255490737e-72,5.39351902704381e-75,0.0929787293512466,2.09461286114712e-273,0.69554111252478,1.17293350270633e-08,0.0375404737261831
Dhrs3	NM_001172424,NM_011303	0.743,0.257	0.711,0.289	0.447,0.553	0.501,0.499	0.372,0.628	0.455,0.545	0.707890413470289,2.79977597068494e-30,2.79303236228736e-37,0.0881122033568919,3.85092895915503e-10,0.000716138537563737,0.00820296629792871,0.110747208737704,0.00781571583393609,0.581887267449656,0.506205346888678,0.702146029629953,0.432832385177902,0.637285175768978,0.510952903581803
Dhrs4	NM_001037938,NM_030686	0.912,0.088	0.851,0.149	0.882,0.118	0.864,0.136	0.938,0.062	0.914,0.086	6.93845001079349e-05,1.22329492897843e-05,0.00893395265374692,0.0444544628259118,0.54980623810068,0.431500974655729,0.671495135961313,8.1987115508695e-06,0.331359264778739,0.62937325139476,0.000250215011614721,0.421568161738017,0.000104356067972144,0.375596570447397,0.706005934956668
Dhrs7b	NM_001172112,NM_145428	0.225,0.775	0.282,0.718	0.275,0.725	0.113,0.887	0.193,0.807	0.328,0.672	0.665163653967209,0.388655143384099,0.102797864038792,0.472015462989245,0.0273858950604911,0.593676857168038,0.45827778542367,0.660828331343742,0.518348539687797,0.0352378957032592,0.335674206145571,0.209186770961768,0.623470829914422,0.0136167783236143,0.237071576451648
Dhx15	NM_001042620,NM_007839	0.005,0.995	0.01,0.99	0.02,0.98	0.008,0.992	0.008,0.992	0.017,0.983	0.53844480122476,0.000130656515410707,0.188821769913285,0.684708587998786,0.374424146888529,0.128486579296222,0.661875488924198,0.64697255412026,0.666297778662823,3.67945719617416e-16,0.0336789115729133,0.499803484883356,0.4715013836173,0.706752168105033,0.541427630546362
Dhx30	NM_001252682,NM_001252683,NM_133347	0.425,0.266,0.309	0.299,0.31,0.391	0.555,0.082,0.362	0.741,0.061,0.198	0.406,0.208,0.386	0.469,0.098,0.434	0.133292091683612,3.56824195188845e-15,0.0292991622434099,0.643342286732261,4.73817833058084e-19,0.28402826503981,0.0436488855926755,0.387419746459094,0.430280739513844,0.446103080091532,0.602042087841124,0.364041380757979,0.619158337064605,0.310964231570095,0.551011389123919
Dhx57	NM_001163759,NM_198942	0.707,0.293	0.495,0.505	0.941,0.059	0.766,0.234	0.562,0.438	0.429,0.571	0.0924520459040999,0.627075906389096,0.623052784786141,0.532676173504944,0.020087119940676,4.74060045688259e-11,0.0101495692210443,0.598306950600382,0.644013311175737,0.697216990909783,0.129852177113111,6.84166399476138e-24,0.274777245578658,0.00126406648293919,0.493346095066945
Dido1	NM_011805,NM_175551,NM_177852	0.507,0.375,0.119	0.353,0.552,0.095	0.386,0.461,0.153	0.269,0.638,0.093	0.195,0.725,0.08	0.287,0.615,0.098	4.74945362203569e-06,1.05537387570511e-20,1.15646976090527e-221,1.87099518584262e-25,0,0.285200206586748,0.233275712638374,0.089294421019096,0.365360487344361,3.75418887368325e-50,5.21776806999369e-06,4.92358566025333e-139,0.607312464621695,0.698300680007119,0.492704327712663
Dip2b	NM_001159361,NM_172819	0.53,0.47	0.303,0.697	0.452,0.548	0.372,0.628	0.237,0.763	0.527,0.473	0.230326376388697,0.527528746325979,0.409226375657873,0.125452251042565,0.612340155375348,0.208429023584726,0.471533801694147,0.592409937243616,0.0487167613002291,3.10948134217467e-05,0.209678069684154,0.137868129857482,0.335641190490811,5.53115489203747e-12,0.114267094699653
Dis3l	NM_001001295,NM_001177784,NM_172519	0.161,0.024,0.815	0.122,0,0.877	0.485,0.028,0.486	0.331,0,0.668	0.438,0.025,0.537	0.36,0.027,0.613	0.65136508910017,0.289568332510958,0.638323766540748,0.695998894770419,0.486744103919977,0.00218709552585059,0.498426759791121,0.377969208122246,0.044220455938898,0.160833659024533,0.728063679811702,0.701847870351049,0.536026362424799,0.362437359228983,0.774156136848071
Dis3l2	NM_001172157,NM_153530	0.125,0.875	0.181,0.819	0.14,0.86	0.179,0.821	0.721,0.279	0.721,0.279	0.399437426189808,0.497370163307073,0.392319620887418,2.16696777941679e-06,1.40236777013781e-07,0.363185042238685,0.70150730453446,2.756450728649e-100,3.49133260949133e-131,0.175381208241662,4.52678883293526e-228,1.65612642570865e-285,2.60345747117496e-126,3.10829295099129e-164,0.664939987283081
Dlc1	NM_001194940,NM_001194941,NM_015802	0.07,0.249,0.681	0.085,0,0.915	0.164,0.052,0.785	0.096,0.071,0.833	0.198,0.019,0.783	0.151,0.392,0.456	1.06595954484555e-32,0.020550442446244,0.562552041104913,0.15641663021382,0.251248363140955,0.270906786186216,5.96169844476647e-29,0.00941551199210586,0,0.181442505707374,0.600012014323898,1.27643138319914e-16,0.586815966513438,3.55250371832904e-05,7.27074440493573e-10
Dlg1	NM_001252433,NM_001252434,NM_001252435,NM_001252436,NM_007862,NR_045516	0.301,0,0.379,0,0.256,0.063	0.256,0,0.376,0.021,0.278,0.069	0.364,0,0.297,0.004,0.271,0.064	0.312,0,0.191,0.001,0.447,0.048	0.228,0,0.19,0.005,0.485,0.093	0.115,0.146,0.218,0.453,0.04,0.029	0.00750587273423532,0.000423103347405567,0.00777087313274206,0.000571597757274574,0,0.290597317229248,0.00644667557264493,0.0675383376521053,0,0.00232629410346134,1.11161862161262e-06,0,0.391619351120644,0,0
Dlg2	NM_001243046,NM_001243047,NM_011807	NA	0.431,0.465,0.104	0.524,0.462,0.015	NA	NA	0.033,0.278,0.689	NA,NA,NA,NA,NA,0.0758087969016631,NA,NA,0.0632839896659898,NA,NA,1.69570183108393e-283,NA,NA,NA
Dlg3	NM_001177778,NM_001177779,NM_001177780,NM_016747	0.001,0.004,0.995,0	0.011,0.208,0.781,0	0.002,0.104,0.892,0.001	0.008,0.307,0.682,0.003	0,0.216,0.722,0.061	0.47,0.013,0.141,0.376	5.32359947282068e-15,3.28131847119992e-71,9.48145540455105e-51,3.91414376773961e-168,0,0.60032768707377,0.700781353401476,0.0196617782307969,4.3371047546386e-22,0.483971857452537,1.18070152500455e-13,0,0.000125402702205843,2.75185224681011e-203,2.00076027526417e-115
Dlg4	NM_001109752,NM_007864	NA	0.602,0.398	0.128,0.872	0.317,0.683	0,1	0.171,0.829	NA,NA,NA,NA,NA,0.342102398194207,0.345063911491805,9.02016126705757e-05,0.426681120294527,0.675921331656939,1.54477539209388e-09,0.226698955416717,0.128888944980746,0.62396392935748,1.25414158026134e-13
Dlg5	NM_001163513,NM_027726	0.716,0.284	0.578,0.422	0.832,0.168	0.304,0.696	0.855,0.145	0.953,0.047	0.666673394620092,0.563860059629264,0.341594450601472,0.621908422603538,0.377462445393865,0.368509812155174,0.576154065574867,0.403160233516573,0.104529981212755,0.00636055291890996,0.676475652055799,0.698354448275894,4.43886813582395e-05,4.09818093245511e-15,0.536192486200286
Dlgap4	NM_001042487,NM_001042488,NM_146128	0.441,0.559,0	0.205,0.791,0.004	0.153,0.84,0.007	0.382,0.597,0.021	0.452,0.323,0.226	0.207,0.272,0.521	0.0373754763389593,1.14923492688522e-22,0.168183274720962,3.3232772918963e-21,6.04198208146102e-35,0.0179906400599507,0.000392289890286379,3.23575771344304e-77,4.32621689248418e-172,2.87399671584371e-46,0,0,6.87068735661191e-10,3.67988564101994e-24,0.000490667962886115
Dmkn	NM_001166173,NM_001166174,NM_028618,NM_172899	NA	NA	0.208,0.026,0.753,0.013	0.413,0.063,0.524,0	NA	NA	NA,NA,NA,NA,NA,NA,NA,NA,NA,0.0180149032266108,NA,NA,NA,NA,NA
Dmpk	NM_001190490,NM_001190491,NM_032418	0.071,0.203,0.727	0.036,0.152,0.812	0.057,0.167,0.776	0.068,0.647,0.286	0.03,0.189,0.781	0.018,0.245,0.737	0.589358020765489,0.594507327283845,0.00245543117458039,0.773741466376202,0.437836128855953,0.52992360612944,7.72899600598286e-08,0.520357865883632,0.680804132689959,0.000195012510648568,0.477661804983315,0.0133099000675199,0.0389249513049543,0.319007861641791,0.337676323927585
Dmrtc1a	NM_001038616,NM_027591,NM_029378	NA	NA	0,0.941,0.059	NA	NA	0.108,0.739,0.153	NA,NA,NA,NA,NA,NA,NA,NA,NA,NA,NA,0.777414029931178,NA,NA,NA
Dmtf1	NM_001110327,NM_011806	0.301,0.699	0.369,0.631	0.446,0.554	0.437,0.563	0.506,0.494	0.362,0.638	0.6454322647427,6.68556288842883e-21,0.00492890160106178,0.366620212815981,0.0856610725384354,0.495542032861219,0.515427909870223,0.344141789477351,0.588395871041355,0.694650155484537,0.553280165748362,5.70080478271147e-17,0.541928187313077,0.292971289129425,0.458187356871357
Dnaja1	NM_001164671,NM_001164672,NM_008298	0.004,0.478,0.518	0.005,0.221,0.775	0.015,0.005,0.98	0.011,0.132,0.857	0.004,0.015,0.981	0.078,0.053,0.869	0.0755571983660066,3.35477853177216e-87,8.40012393589374e-11,3.8501107283225e-45,2.32777812640199e-37,0.0303906671070497,0.260119978904927,0.0409739011968027,4.58184408633435e-07,0.675512150766252,1.20779161228822e-07,4.27996339750858e-29,0.162394658809222,0.229857307125669,8.80180188777663e-133
Dnaja3	NM_001135112,NM_023646	0.818,0.182	0.794,0.206	0.802,0.198	0.774,0.226	0.851,0.149	0.822,0.178	0.569655102739015,0.291170650940595,0.543902831665487,0.493783578352728,0.68419999670558,0.704256870184243,0.686968688941879,0.446376184633481,0.519546393194108,0.671560399662589,0.452290741780339,0.329776031497466,0.420853574710626,0.499054974931558,0.508266479435766
Dnajb11	NM_001190804,NM_001190805,NM_026400	0.98,0.005,0.015	0.971,0.007,0.022	0.985,0.01,0.005	0.992,0.004,0.004	0.99,0.006,0.004	0.994,0.003,0.003	0.594183274429904,1.15851302368035e-07,0.171974002857493,0.107719822566925,0.00323529409949625,0.320961517524773,0.654317014285841,0.637530137212677,0.493906086270222,0.146498785345216,0.172147792233593,0.0249505994801168,0.752422946398378,0.682962424327247,0.758333576998968
Dnajb2	NM_001159883,NM_001159884,NM_001159885,NM_020266,NM_178055	0.296,0.631,0.031,0.009,0.033	0.268,0.441,0.124,0.105,0.061	0.243,0.222,0.018,0.011,0.506	0.19,0.158,0.095,0.045,0.512	0.139,0.452,0.157,0.004,0.248	0.394,0.102,0.154,0.006,0.344	0.242476656746061,1.03713080206351e-10,2.37407006448876e-07,0.0374670296121912,2.90469422099764e-24,2.13476677119342e-10,6.90649763232673e-07,0.00102100928543013,3.45974010901653e-21,0.414291328506782,1.50576309628393e-05,4.13756832826198e-07,0.0147361806192958,0.366396024181533,0.00350549707087121
Dnajb4	NM_025926,NM_027287	0.978,0.022	0.996,0.004	0.991,0.009	0.993,0.007	0.988,0.012	0.906,0.094	4.03299735655612e-11,8.91683448859124e-08,0.0164461742822986,0.303076386463621,2.07785724052565e-69,0.000107227601954905,0.201507374799056,0.0828188568776077,1.30356700965105e-46,0.452737527291254,0.680422799041521,0,0.664413664495857,3.57378126365555e-24,2.1504379436559e-08
Dnajb6	NM_001037940,NM_001037941,NM_001127367,NM_011847	0.097,0.003,0.011,0.889	0.285,0.006,0.021,0.688	0.283,0.014,0.028,0.675	0.189,0.007,0.025,0.78	0.683,0.003,0.01,0.305	0.122,0.001,0.03,0.848	0.447692598509079,2.05360087652774e-06,0.218700680425807,0.00751114970140247,0.000736442548512491,0.0481143032969042,0.332401620576284,0.555382760715532,0.0504220711612684,0.121747082180581,1.73979678810658e-07,6.32833653574306e-99,0.000143030955130457,5.1935279608035e-10,2.18611833831908e-05
Dnajc1	NM_001190817,NM_007869	0.124,0.876	0.298,0.702	0.362,0.638	0.176,0.824	0.124,0.876	0.325,0.675	1.64269220789837e-49,0,0.00823130502369125,0.58023322299808,1.76105446797809e-116,0.0354247594777773,7.72234428477882e-16,0.147343233734965,0.591199903656507,0,0.0584950037591408,0.257375883153582,0.428027355109227,3.25913827430144e-57,0.103248052244316
Dnajc12	NM_001253685,NM_013888	0.062,0.938	0.424,0.576	0.099,0.901	0.052,0.948	0.016,0.984	0.065,0.935	0.0347887070847008,0.571188128405014,0.695702393695922,0.696659999361214,0.688139691375992,0.365671893990556,0.0812192046066133,0.0286075657416153,0.120797755349593,0.623910270023379,0.53212627427035,0.647518067939089,0.682961956783265,0.699266156557058,0.671055919192772
Dnajc19	NM_001026211,NM_026332	0.573,0.427	0.141,0.859	0.129,0.871	0.311,0.689	0.035,0.965	0.15,0.85	1.562902640634e-07,0,1.85446725306062e-47,8.70470203337053e-39,1.57593786832573e-62,0.707266217819082,0.136600141207436,0.535930791325014,0.702126511734459,0,0.213867389997098,0.711123184768566,1.72354995341399e-08,4.98213217741585e-06,0.346388081013967
Dnajc24	NM_026992,NR_033993	0.9,0.1	0.895,0.105	0.928,0.072	0.953,0.047	0.983,0.017	0.909,0.091	0.529918810014598,0.647912446344118,0.671318447379573,0.569597512585787,0.700205949679397,0.534950339048719,0.224064623642099,0.127413241714139,0.49156636837713,0.386968254540446,0.240804453140981,0.623182198701549,0.653577615171747,0.680057880805485,0.586221299247407
Dnajc28	NM_001099738,NM_138664	0.08,0.92	0.12,0.88	0.224,0.776	0.079,0.921	0.039,0.961	0.148,0.852	0.593821058595128,5.45672791150127e-14,0.387660825999429,0.194435889422973,0.280683351609968,0.307941052084933,0.701803614132974,0.707549877924752,0.476737791173576,0.0360434688119871,8.26177657242916e-05,0.162550962258478,0.700771000231274,0.189583018877404,0.027544725722561
Dnajc6	NM_001164583,NM_001164584,NM_001164585,NM_198412	NA	0,0.001,0.145,0.854	0,0.248,0.734,0.018	0,0.684,0.066,0.25	NA	0.051,0.319,0.481,0.15	NA,NA,NA,NA,NA,3.44004459227735e-28,0.0181395067247728,NA,0.000266334176797338,0.00153126225782267,NA,0,NA,0.167472570568612,NA
Dnase1l1	NM_001172154,NM_027109	0.188,0.812	0.326,0.674	0.014,0.986	0.112,0.888	0.176,0.824	NA	0.287696874562819,0.456323595161234,0.21707074973713,0.680217930894623,NA,2.0547027473535e-06,0.692264050828639,0.603263598890936,NA,8.56332085993899e-26,0.419657024925487,NA,0.628376313094515,NA,NA
Dnlz	NM_001139503,NM_001139504,NM_026828	0.114,0.194,0.692	0.193,0.225,0.582	0.152,0.192,0.655	0.175,0.27,0.555	0.071,0.149,0.78	0.41,0.123,0.468	0.694518575407828,0.197329827915507,0.057026866587707,0.693162038656527,0.0153815889948067,0.138606121693039,0.0216471865935798,0.75525166734224,1.57032616029096e-06,0.412326793594565,0.157244773683086,3.45030729083319e-24,0.144533712508705,0,8.40210810693768e-11
Dnm1l	NM_001025947,NM_152816	0.971,0.029	0.991,0.009	0.959,0.041	0.967,0.033	0.936,0.064	0.452,0.548	4.41454762934091e-06,0.411818131486626,0.619142104480811,0.710117556322393,0,6.40434779435189e-09,0.116790529209174,0.0334501413773741,8.23284527264606e-131,0.473189049001831,0.690462435958436,0,0.661159931495812,7.76524573665611e-31,2.57812079138456e-09
Dnm2	NM_001039520,NM_001253893,NM_001253894,NM_007871	0.272,0.011,0.438,0.279	0.199,0.38,0.34,0.081	0.193,0.394,0.329,0.084	0.238,0.138,0.402,0.222	0.223,0.001,0.341,0.436	0.473,0.005,0.251,0.271	6.8409763339758e-66,1.89551323876769e-72,0.294243022318452,0.226056389879658,0.594843252549235,0.644493231402215,0.00127989675958877,2.96964873983375e-216,1.20604395905877e-205,2.0198881771847e-05,0,4.04170711389583e-181,3.91876606221139e-07,0.202777441430438,0.0528477080437864
Dnm3	NM_001038619,NM_172646	NA	NA	0.701,0.299	0.303,0.697	0.547,0.453	0.975,0.025	NA,NA,NA,NA,NA,NA,NA,NA,NA,6.4656618401848e-11,0.667741397561861,9.06648325061327e-151,0.431887760673958,0,0.60036902045825
Dnmt1	NM_001199431,NM_001199432,NM_001199433,NM_010066	0.713,0.223,0.008,0.056	0.388,0.362,0.021,0.23	0.524,0.003,0.01,0.463	0.442,0.17,0.018,0.37	0.607,0.18,0.004,0.208	0.45,0.279,0.029,0.243	0.00338738359797409,4.8882578568514e-63,0.0016933175273458,0.399724978553983,0.024503254334534,3.55000085291613e-25,0.460169271025957,0.415712701345074,0.682394253981483,0.000160244023308915,5.63816463233766e-31,1.97327629251942e-29,0.519342142276362,0.585143473455309,0.773511593873712
Dnmt3a	NM_007872,NM_153743	0.284,0.716	0.19,0.81	0.264,0.736	0.413,0.587	0.316,0.684	0.42,0.58	0.245536306458287,0.68608412688913,0.675511669037077,0.618317777471986,0.046042329973375,0.284175408217293,0.362050575757635,0.704203935441964,0.000323093540684036,0.65472705058036,0.631900029688812,0.000648117154871667,0.575883253856636,0.665427798203684,0.449269223823187
Dnmt3b	NM_001003960,NM_001003961,NM_001003963,NM_001122997,NM_010068	0,0,0.415,0.406,0.18	0.021,0,0,0.252,0.728	0.048,0,0,0.242,0.71	NA	NA	NA	1.73717352551714e-06,1.7625929621708e-20,NA,NA,NA,0.43994688318932,NA,NA,NA,NA,NA,NA,NA,NA,NA
Dnpep	NM_001110831,NM_016878	0.102,0.898	0.076,0.924	0.254,0.746	0.329,0.671	0.283,0.717	0.273,0.727	0.486646473561991,1.11576941284422e-19,1.80890614437384e-36,0.707768268836093,8.65998101034121e-30,0.033110523459054,0.00517123875963895,0.589002479838987,0.0199316497004188,0.202417539716965,0.60971616631848,0.632833918692929,0.518934201710698,0.415169660083998,0.586354033375117
Dntt	NM_001043228,NM_009345	0.631,0.369	0.966,0.034	0.868,0.132	0.878,0.122	NA	NA	0.0435267349227764,1.12521436490633e-104,0.0113343773863571,NA,NA,0.309450466486783,0.267773766291854,NA,NA,0.660354389319606,NA,NA,NA,NA,NA
Dock9	NM_001081039,NM_001128307,NM_001128308,NM_134074	0.692,0.11,0.001,0.197	0.301,0.027,0.052,0.621	0.509,0.079,0.022,0.391	0.25,0.059,0.005,0.686	0.151,0.054,0.004,0.791	0.075,0.584,0.235,0.107	7.23755537624936e-15,0.522254676721923,2.63689311291043e-05,1.75764274475572e-16,0,0.119465045516433,0.033705989261264,0.0249991289172015,6.2581202781372e-56,0.124377487061833,7.30515884781956e-09,0,0.445470923835032,0,0
Dom3z	NM_001163770,NM_033613	0.825,0.175	0.481,0.519	0.453,0.547	0.438,0.562	0.52,0.48	0.611,0.389	0.00128973726032091,0.000239671254205519,0.00021412269909788,0.00689637293263805,0.420519105815966,0.702358232929065,0.667270024311295,0.676631296259407,0.448229128492671,0.672868091512891,0.644958628887407,0.396231522579367,0.590363509760446,0.347741599919732,0.534939386824979
Dopey2	NM_026700,NM_027293	0,1	0.004,0.996	0.004,0.996	0,1	0,1	0.014,0.986	0.499997276812759,0.201341156350604,1,1,0.222286877287014,0.65341850805099,0.500007498856345,0.500001435970062,0.629947737891434,0.201351442783092,0.201345341652449,0.697123707189617,1,0.222295901832004,0.222290549165059
Dph3	NM_001047433,NM_172254	0.031,0.969	0.038,0.962	0.083,0.917	0.119,0.881	0.042,0.958	0.195,0.805	0.689833460153285,0.0742390714453897,0.02103286141716,0.688789671397895,1.75126948904773e-05,0.0827619368997956,0.0303089440687848,0.658751718092941,0.000257540173943331,0.504849496416416,0.269200794116057,2.0987880107542e-22,0.141329819719058,0.0186501367339537,0.00387761180632414
Dpp4	NM_001159543,NM_010074	0.018,0.982	0.09,0.91	0.056,0.944	0.014,0.986	0.013,0.987	NA	0.0807437482342969,5.41992397086916e-63,0.563326519221926,0.519256453712208,NA,0.69142074474848,0.0153924150701465,0.218333080309258,NA,1.41328529969087e-34,0.125840450082713,NA,0.594074532938317,NA,NA
Dpp6	NM_001136060,NM_001198886,NM_010075,NM_207282	NA	NA	0.977,0,0.023,0	NA	NA	0.854,0.027,0.001,0.118	NA,NA,NA,NA,NA,NA,NA,NA,NA,NA,NA,0,NA,NA,NA
Dpy30	NM_001146222,NM_001146223,NM_001146224,NM_024428	0.009,0.968,0.018,0.005	0.002,0.964,0.031,0.003	0.008,0.972,0.018,0.001	0.008,0.959,0.03,0.003	0.011,0.922,0.064,0.003	0.004,0.967,0.029,0	0.554553626080976,0.0667622843339295,0.504079645700557,0.0152872402658471,0.0933789964942009,1.95464449081463e-07,0.719068534381748,0.199489970403667,0.172609116666573,0.27054473104465,0.268820176426546,0.0931009414339206,0.699236617480223,0.737213623320503,0.782601957378123
Dpysl3	NM_001136086,NM_009468	NA	0.195,0.805	0.173,0.827	0.516,0.484	0.769,0.231	0.459,0.541	NA,NA,NA,NA,NA,0.696603215124591,0.0128417481925762,0.000102813413217316,0.0239172583873238,0.0102567078367929,7.01554230601354e-05,0.0207177697695223,0.172203428494852,0.610093514214426,0.0853514074178313
Dram2	NM_001025582,NM_026013	0.107,0.893	0.187,0.813	0.095,0.905	0.05,0.95	0.016,0.984	0.009,0.991	0.689694193728291,0.493201958025929,8.37033905218115e-16,1.1255146355813e-06,3.15346062289984e-15,0.655063292301314,0.156448400947887,0.000275954909962708,8.32595782895671e-11,1.94086318467812e-10,8.94598656261224e-06,8.46521247430521e-14,0.0378418306266163,1.22895376931945e-06,0.403176569727544
Drosha	NM_001130149,NM_026799	0.003,0.997	0.004,0.996	0.016,0.984	0.002,0.998	0.001,0.999	0.011,0.989	0.598431968308157,0.402717150613262,0.170579868671466,0.103831861915177,0.696343415308431,0.607395041739539,0.0161437692249975,0.00320706894805739,0.614123430786073,0.00808783836415033,0.0028878565418273,0.45257464908326,0.701043434146433,0.487112291502886,0.471662805158864
Dst	NM_133833,NM_134448	0.945,0.055	0.86,0.14	0.769,0.231	0.753,0.247	0.599,0.401	0.978,0.022	0.332172423768065,0,0,0,4.69012146180705e-70,0.498544938230579,0.45694125647718,0.0440611387471796,0.000528515744207577,0.662932921939399,8.95398981475259e-10,0,7.11937159684943e-05,0,0
Dtna	NM_010087,NM_207650	NA	NA	NA	0.043,0.957	0.899,0.101	0.202,0.798	NA,NA,NA,NA,NA,NA,NA,NA,NA,NA,NA,NA,0,3.00307184295462e-79,0
Dtnb	NM_001162465,NM_007886	0.27,0.73	0.039,0.961	0.196,0.804	0.292,0.708	0.448,0.552	0.655,0.345	0.132040222291923,0.656611196391544,0.700671624541804,0.624027356544698,0.0485158262630891,9.20367820586636e-06,0.126733836692651,0.135423907701489,8.32148094394105e-24,0.669867441634697,0.670803608953663,0,0.630732320583571,0.0758135330238352,0.698441443008713
Dtwd2	NM_001170960,NM_026854	0.189,0.811	0.039,0.961	0.058,0.942	0.049,0.951	0.218,0.782	0.124,0.876	0.697179187276576,0.699015598847682,0.707421992932112,0.601559339779572,0.702368775103351,0.705643108397604,0.653346469646187,0.618377097320354,0.624713061026691,0.631178805957618,0.585732512196146,0.58851200729979,0.447742946071889,0.700241848809117,0.38570595491008
Dtx2	NM_001256096,NM_001256097,NM_001256098,NM_023742	0.796,0,0.204,0	0.657,0,0.327,0.016	0.697,0.013,0.278,0.012	0.623,0.037,0.29,0.05	0.195,0.035,0.701,0.069	0.087,0.011,0.854,0.048	0.000309005929647706,0.0477367965459255,0.685454584119873,0.0294742786883136,8.50380774615519e-06,0.489351287593608,0.00382442341013752,0.214077240099497,3.36286653768576e-07,0.346957139157614,0.25337768419779,0.0222988405183348,0.223881280955171,0.00187949520941308,0.713979192348369
Dtymk	NM_001105667,NM_023136	0.967,0.033	0.738,0.262	0.578,0.422	0.717,0.283	0.605,0.395	0.52,0.48	4.49178755733634e-07,2.35527537124278e-16,4.12712362389442e-08,2.7004523547947e-15,8.89247020523987e-20,1.28891447188609e-17,0.657731539452865,5.18544697614789e-08,1.88351216898868e-25,5.98227687097682e-13,0.684200704992393,0.108147059482944,2.02265848042591e-05,8.12735532916454e-20,0.181842836810165
Dusp15	NM_001159376,NM_145744	NA	NA	0.91,0.09	NA	NA	0.79,0.21	NA,NA,NA,NA,NA,NA,NA,NA,NA,NA,NA,0.246699533085461,NA,NA,NA
Dusp16	NM_001048054,NM_130447	0.076,0.924	0.062,0.938	0.048,0.952	0.309,0.691	0.163,0.837	0.072,0.928	0.51945687209378,0.408811151967726,0.0242715584686803,0.476677137434309,0.246657053567078,0.696714709981627,0.000288967637155814,0.686607838236365,0.638867962408369,5.65747851051949e-07,0.697101743188886,0.662619689235338,0.0077970255512137,9.90767384110083e-07,0.693777220305188
Dusp22	NM_001037955,NM_134068	0.354,0.646	0.386,0.614	0.357,0.643	0.328,0.672	0.425,0.575	0.582,0.418	0.583670984035001,0.70016480301177,0.58911752126525,0.0167698981762309,3.37211854574673e-23,0.607665139426331,0.256236788782267,0.446951316823015,7.74817667452794e-11,0.574927433696513,0.0401247856564024,1.04180316414736e-20,1.21261441482198e-07,3.47990757653263e-40,6.80396784715593e-08
Dut	NM_001159646,NM_023595	0.885,0.115	0.338,0.662	0.009,0.991	0.714,0.286	0.945,0.055	0.328,0.672	6.33937717359134e-12,5.817229937534e-100,0.609296299544937,0.687527215133128,8.21381126773564e-16,0.634699010871634,0.000239852390286436,1.45173322458665e-11,0.292765178099082,5.99951769864891e-24,5.33593626747008e-136,0,0.657692968190803,0.00364407716000771,2.89111268649902e-18
Dync1i1	NM_001191023,NM_001191025,NM_001191026,NM_001191027,NM_010063	NA	NA	0.014,0.899,0,0.087,0	NA	NA	0.008,0.124,0.246,0.026,0.597	NA,NA,NA,NA,NA,NA,NA,NA,NA,NA,NA,0,NA,NA,NA
Dync1i2	NM_001198872,NM_001198873,NM_001198874,NM_001198875,NM_001198876,NM_001198877,NM_001198878,NM_010064	0,0,0.002,0.024,0.196,0,0.001,0.777	0,0,0.007,0,0.359,0.001,0,0.632	0,0,0.008,0.006,0.291,0,0,0.696	0,0,0.006,0.003,0.552,0,0,0.439	0,0,0.001,0.008,0.191,0,0,0.8	0,0,0.538,0.187,0,0.001,0.061,0.213	0.0809046775125115,0.0751096344208309,0.124583010251046,0.77715282884316,0,4.48213233706629e-07,0.252065522374563,0.00350655768816967,0,0.299597645312264,0.00246663450650011,0,0.000691512696833023,0,0
Dynll2	NM_001168471,NM_001168472,NM_026556	0.544,0.017,0.438	0.536,0,0.464	0.364,0.003,0.633	0.631,0.003,0.365	0.281,0.003,0.715	0.259,0.002,0.739	3.3792393555747e-08,0.0102895857647063,0.341329399350511,0.000335126788773706,7.76457491514755e-05,0.469091935627247,0.0382070180041827,0.466615939354926,0.300874157664288,0.366430161097088,0.715480757114821,0.318991603099997,0.10500241550887,0.00526597416721493,0.619633436528757
Dynlt1a	NM_001166627,NM_001166629	NA	0.562,0.438	0.529,0.471	0.657,0.343	0.543,0.457	0.102,0.898	NA,NA,NA,NA,NA,0.122796301395869,5.70605718417421e-12,0.619223136089716,0,1.39771581296012e-73,0.649529832390976,0,1.12672486937158e-11,0,0
Dyrk1a	NM_001113389,NM_007890	0.991,0.009	0.981,0.019	0.93,0.07	0.86,0.14	0.878,0.122	0.851,0.149	0.622104930563493,8.78779074066657e-43,1.00489199951273e-53,5.90890649832065e-07,1.29953485505244e-45,1.29097959565241e-07,4.76934909786518e-11,0.0166445620537401,7.69994542887364e-10,0.342571419880405,0.701549351794999,0.46744197697396,0.607644167952787,0.700278116959861,0.621393691959324
Dyrk1b	NM_001037957,NM_010092	0.298,0.702	0.373,0.627	0.385,0.615	0.575,0.425	0.613,0.387	0.381,0.619	0.447814905456334,0.452630746362247,0.172237588786073,0.145431497759813,0.467453430114623,0.654677947037907,0.709384296272922,0.711214534411891,0.65105391242695,0.0458006021152878,2.684272163059e-17,0.700619855499476,0.707417780600886,0.0759974205805249,6.5980444131842e-07
Dysf	NM_001077694,NM_021469	0,1	0.035,0.965	0.103,0.897	0.097,0.903	0.216,0.784	NA	0.703803515534981,0.537487488895296,0.656338402985931,0.167199014731522,NA,0.539383857875129,0.664554296176608,0.122248251446645,NA,0.660897295087879,0.542002717530511,NA,0.330627759886464,NA,NA
Dyx1c1	NM_001163725,NM_026314	NA	NA	NA	0.015,0.985	NA	0.249,0.751	NA,NA,NA,NA,NA,NA,NA,NA,NA,NA,NA,NA,NA,7.17066217985643e-10,NA
Dzip3	NM_001110017,NM_027341	NA	0.325,0.675	0.457,0.543	0.455,0.545	0.409,0.591	0.606,0.394	NA,NA,NA,NA,NA,0.215327626696804,0.406551085154025,0.682124750468,9.09868148610524e-05,0.708654512987571,0.546992211455319,8.85061134640971e-15,0.55969080033175,0.265846718997172,0.360300774400251
E030030I06Rik	NM_001254744,NM_001254745	NA	NA	0.883,0.117	0.986,0.014	NA	NA	NA,NA,NA,NA,NA,NA,NA,NA,NA,0.196459468556503,NA,NA,NA,NA,NA
E130308A19Rik	NM_001015681,NM_153158	0.84,0.16	0.815,0.185	0.775,0.225	0.742,0.258	0.719,0.281	0.681,0.319	0.681226717740279,0.657512705997993,0.504596671320923,0.160053996748422,0.0501016755520551,0.197582570214394,0.227778156863038,3.49346397618103e-05,1.283459426063e-16,0.565464724409756,0.0205991377348498,4.57851092526555e-14,0.666293812251558,0.641606265573303,0.700526038529984
Eaf2	NM_001113401,NM_001113405,NM_134111	NA	0.996,0.004,0	0.833,0.032,0.136	NA	NA	NA	NA,NA,NA,NA,NA,0.000691132710234948,NA,NA,NA,NA,NA,NA,NA,NA,NA
Ebf3	NM_001113414,NM_001113415,NM_010096	NA	NA	0,0.271,0.728	NA	0.149,0.224,0.626	NA	NA,NA,NA,NA,NA,NA,NA,NA,NA,NA,0.665459531256764,NA,NA,NA,NA
Ece2	NM_025462,NM_139293,NM_177940,NM_177941,NM_177942	0.998,0.001,0,0,0.001	0.994,0,0,0,0.006	0.993,0.002,0,0,0.005	NA	0.902,0.094,0.004,0,0	0.166,0.707,0,0,0.127	0.51834203181456,0.468493829011681,NA,0.000786771455311177,4.62732353315205e-46,0.777829578592942,NA,4.56184643834247e-10,5.60156794898686e-58,NA,2.01517877864739e-92,0,NA,NA,3.87558463542001e-85
Echdc1	NM_001110195,NM_025855	0.306,0.694	0.285,0.715	0.299,0.701	0.585,0.415	0.63,0.37	0.45,0.55	0.667201186172349,0.700787173517403,5.29826863736657e-40,0.127310467724682,1.36282464394655e-15,0.668714265456633,0.517643457638487,0.363545705608924,0.601974028862865,1.94456357318378e-74,0.119244612323673,2.322232335284e-65,0.543203396021277,0.000437108758428844,0.348955653616405
Echdc2	NM_001254754,NM_026728	0.047,0.953	1,0	0.106,0.894	0.345,0.655	0.238,0.762	0.576,0.424	8.32274546072341e-12,0.678648121689419,6.26285170082463e-08,0.632335943542331,1.87557261043073e-15,4.83890355285999e-12,0.00293466817494549,0.0107960582484385,0.0385471452103777,7.73127178477203e-07,0.572599385361819,3.47926137466438e-12,0.531084130138039,0.154679936049802,0.364160685472134
Eci2	NM_001110331,NM_011868	0.709,0.291	0.718,0.282	0.688,0.312	0.751,0.249	0.712,0.288	0.609,0.391	0.569487996308579,0.591187247148611,0.489625342618769,0.699299355881404,0.0663739224035623,0.535091502541353,0.617519594979715,0.575517033178464,0.430231171313373,0.0195699232102225,0.577124679339583,0.113266464549873,0.557464581381599,2.87618035293534e-05,0.0713107500777845
Ecm1	NM_001252653,NM_007899	0.211,0.789	0.412,0.588	0.307,0.693	0.292,0.708	0.444,0.556	0.649,0.351	0.42461982572479,0.0195801795785629,0.25798955216722,0.229513993544595,0.010074876368585,0.570188640495906,0.549147737202993,0.699969536275144,0.494288363405883,0.672384019032816,0.482845146622406,0.0465456032656195,0.446255010229968,0.0382031622763191,0.377272094883201
Ecsit	NM_001253897,NM_001253898,NM_012029	0.415,0.003,0.581	0.708,0.022,0.27	0.456,0.038,0.507	0.414,0.072,0.513	0.446,0.022,0.532	0.397,0,0.603	0.0387030010123961,0.0468787354965917,0.0994610674863928,5.45528840781779e-11,0.67142779581843,0.527333843093865,0.605669712357597,0.424643497075951,0.0350478475278973,0.800945211168318,0.694023629133227,0.0263514388206126,0.747227009615513,0.174457593710749,0.0023265226686191
Ect2	NM_001177625,NM_001177626,NM_007900	1,0,0	0.647,0.33,0.023	0.389,0.571,0.04	0.376,0.598,0.027	NA	NA	0.267003428588328,0.324726317032151,0.00936824053986941,NA,NA,0.137386069000781,0.612085819082079,NA,NA,0.0350241594221735,NA,NA,NA,NA,NA
Eda	NM_001177937,NM_001177938,NM_001177939,NM_001177940,NM_001177941,NM_001177942,NM_001177943,NM_001177944,NM_010099	NA	NA	0.088,0.113,0,0,0,0.427,0,0,0.371	0.219,0.001,0.24,0.043,0.127,0.229,0,0,0.141	0.2,0.061,0.177,0,0.133,0.095,0.085,0.028,0.222	0.59,0.001,0.046,0,0,0,0.073,0.027,0.262	NA,NA,NA,NA,NA,NA,NA,NA,NA,0.694702022423215,0.46687901088496,0.170702982658228,0.436223633820061,0.126293681729803,0.465126436646615
Edil3	NM_001037987,NM_010103	NA	NA	NA	0.967,0.033	NA	0.89,0.11	NA,NA,NA,NA,NA,NA,NA,NA,NA,NA,NA,NA,NA,2.53846540438823e-07,NA
Ednrb	NM_001136061,NM_007904	0.128,0.872	0.068,0.932	0.398,0.602	0.411,0.589	0.39,0.61	0.174,0.826	0.0172486523701861,4.80867237439606e-11,4.75389012919856e-10,0.695472145909788,0.374710454366931,6.89505272874067e-07,7.96174030344851e-07,0.113610434184339,0.00300843141917151,0.700926527845245,0.592760412001996,0.000192591562378093,0.593743657252221,0.000428469328467379,0.710892693594739
Eef1d	NM_023240,NM_029663	0.998,0.002	0.998,0.002	0.996,0.004	0.997,0.003	0.993,0.007	0.518,0.482	0.694082630020185,0.0796646313369979,0.694508003371469,0.227501467976558,0,0.044605310957633,0.701991966712194,0.238233270476699,0,0.267787077913104,0.704391167610936,0,0.377540333028375,2.64184664104757e-203,2.1512069833532e-172
Efcab6	NM_001161628,NM_001161629,NM_029946	NA	NA	NA	0,0.033,0.967	NA	0.1,0.711,0.189	NA,NA,NA,NA,NA,NA,NA,NA,NA,NA,NA,NA,NA,0.0179634961705908,NA
Efemp2	NM_001164352,NM_021474	0,1	0.045,0.955	0.067,0.933	0.281,0.719	0.171,0.829	0.104,0.896	3.53640653816437e-39,7.22778634360523e-39,0,0,3.93118096655884e-40,0.692601526570993,0.00515522939383576,0.00635974417446562,0.656622923244953,0.0471428950449151,0.0640123278867796,0.687236869376807,0.669120948300129,0.210104160718239,0.266376109468863
Efna1	NM_001162425,NM_010107	0,1	0.25,0.75	0,1	0.108,0.892	0.169,0.831	0,1	0.131783769970458,0.630849760663943,0.501140419665642,0.4089607926683,0.499977838010964,0.170726954691355,0.447361186466812,0.652717903040047,0.0899803509965352,0.571955681746255,0.458299840318516,0.103820676893661,0.643910103853821,0.389891697898416,0.344572890638338
Efna5	NM_010109,NM_207654	0.239,0.761	NA	0.257,0.743	0.249,0.751	0.32,0.68	0.228,0.772	NA,0.672908355883629,0.697276979787958,0.398622538092387,0.699910372329191,NA,NA,NA,NA,0.651759610373146,0.296704706890875,0.662289955269424,0.455805238596745,0.700087441160564,0.426358862818799
Eftud1	NM_001159672,NM_175317	0.411,0.589	0.765,0.235	0.465,0.535	0.27,0.73	0.718,0.282	0.604,0.396	0.00193400301819944,0.406002913411424,0.696774356910281,0.139329418489494,0.297189232243684,0.0052013297467822,0.078693958715025,0.691646966245208,0.563607009870152,0.631981527588157,0.349723834955681,0.557338114087199,0.312732240330217,0.480078574498951,0.661468376524742
Egfem1	NM_001167748,NM_029412	0.268,0.732	NA	NA	0.383,0.617	NA	0.461,0.539	NA,NA,0.497491661145923,NA,0.423276444948891,NA,NA,NA,NA,NA,NA,NA,NA,0.631715798338716,NA
Egfl7	NM_001164564,NM_178444,NM_198724,NM_198725	0.1,0.361,0.496,0.043	0.102,0.367,0.463,0.067	0.474,0.168,0.262,0.096	0.031,0.165,0.725,0.079	0.07,0.029,0.858,0.043	0.805,0,0.061,0.134	0.0828734818968852,0.00512389069573133,0.0806202095709094,0.129383259537806,1.96537979801903e-143,0.0931586130610403,0.768218209618593,0.595183564955139,3.46347076914886e-232,4.34105080487782e-07,3.02201022232389e-07,1.36102888778095e-28,0.426848019029173,0,1.55809992586892e-76
Egfr	NM_007912,NM_207655	0.35,0.65	0.203,0.797	0.11,0.89	0.114,0.886	0.156,0.844	0.054,0.946	0.576491271780619,2.28325336216936e-59,4.00748409952883e-39,0.0995165526492482,4.32926940270912e-06,0.0720196615469247,0.101208511533295,0.650677944904275,0.00480336230300374,0.700392475646879,0.159332992645971,0.116476765680396,0.218261087095394,0.113710709104399,0.0150523507837274
Ehbp1	NM_001252515,NM_153078	0.22,0.78	0.134,0.866	0.345,0.655	0.256,0.744	0.12,0.88	0.356,0.644	0.341972931811627,0.698083081745671,0.698618714558949,0.30156132231504,0.00194648239525217,0.521664875376048,0.331666252083522,0.680977072809344,0.160871712578885,0.69028846439933,0.582393127491637,0.586076095596124,0.29635690616769,0.28715303118061,0.0659198610721933
Ehbp1l1	NM_001114595,NM_001114596,NM_001114597,NM_053252	NA	0.347,0.013,0.18,0.46	0.509,0.012,0.258,0.222	0.363,0.016,0.521,0.1	0.133,0.285,0.549,0.032	0.754,0.014,0.105,0.128	NA,NA,NA,NA,NA,0.495280109288306,0.252413100290034,2.73082752014777e-11,0.30015405027645,0.502831608645214,3.16661187454774e-15,0.602994869779961,0.000136080991703907,0.252691774431696,5.68288688975554e-22
Ehmt1	NM_001012518,NM_001109686,NM_001109687,NM_172545	0.119,0.017,0.073,0.79	0.108,0.28,0.112,0.5	0.023,0.011,0.163,0.802	0.107,0.035,0.103,0.755	0.116,0.191,0.104,0.588	0.349,0.085,0.25,0.316	0.173156398376664,0.599008942443749,0.677492049085745,0.499211675378246,3.2197590916102e-13,0.469556107268777,0.734356807672366,0.730567945140269,0.0931947583002532,0.72041774027165,0.556374013373446,0.000311430695774465,0.709042500050302,0.023976248213597,0.624968895198577
Ehmt2	NM_145830,NM_147151	0.567,0.433	0.552,0.448	0.411,0.589	0.718,0.282	0.569,0.431	0.902,0.098	0.641822481397941,1.11799248873572e-23,0.00155969592774169,0.70701227551595,0,0.435941800893641,0.709662682950809,0.645843290042118,0.450873096019326,1.12869904748681e-41,0.075522385166167,0,0.15102283495773,5.60309928077282e-16,2.4966360249586e-47
Ei24	NM_001199494,NM_007915	0.112,0.888	0.07,0.93	0.222,0.778	0.333,0.667	0.297,0.703	0.227,0.773	0.0700070554699826,0.00233322500706325,0.0327624932645636,0.710806750344083,9.97501446639259e-10,2.43983750340199e-10,1.45775301563456e-05,0.661207694302583,8.12230010010638e-21,0.619078266134633,0.666867026404151,0.689485008003914,0.60770771029238,0.64874721038108,0.65486211371556
Eif2ak4	NM_001177806,NM_013719	0.345,0.655	0.598,0.402	0.4,0.6	0.142,0.858	0.679,0.321	0.588,0.412	0.195398005874641,0.562165043792778,0.543026758148254,0.141361727808218,0.230341104047158,0.34037206299164,0.00282016913000844,0.64466792619071,0.583409273928565,0.0296409479556217,0.0321664864699239,0.108730053399522,2.15492809053386e-06,2.22175742748907e-05,0.578633102181145
Eif2b3	NM_001111277,NM_175135	0.987,0.013	0.806,0.194	0.957,0.043	0.986,0.014	0.995,0.005	0.996,0.004	0.00469411426653307,3.45246747165097e-14,0.646237335614808,0.493786728257436,0.000640216892246903,0.456913621580165,0.0138935905565342,0.0178134771502104,2.81582841405579e-12,0.0239077967980498,0.0663150926671061,1.68050575902418e-20,0.632464849651084,0.192513228363479,0.641743121615818
Eif2b4	NM_001127355,NM_001127356,NM_010122	0.146,0.031,0.823	0.036,0.128,0.836	0.086,0.068,0.846	0.032,0.085,0.883	0.014,0.111,0.876	0.1,0.11,0.79	0.304510191552001,0.0636555102184126,0.00131903461448012,3.88158287240124e-06,0.0159351875719804,0.497777046322354,0.788321921584023,0.693467592648627,0.70878828332413,0.0130932547095578,2.48560036471709e-06,0.561518774455167,0.623316084438495,0.605471102667953,0.298189709543741
Eif2d	NM_001136070,NM_010709	0.95,0.05	0.99,0.01	0.991,0.009	0.997,0.003	0.993,0.007	0.858,0.142	0.171009204564884,0.295144744371284,4.2475100546304e-07,0.0922635253251214,0.123857588236483,0.677237563422304,0.407813943271276,0.698124758752726,4.71157471600905e-14,0.148653835048963,0.65223860780651,3.22172046373025e-14,0.448265813961346,2.4284712912498e-154,7.30830330883067e-22
Eif4a1	NM_001159375,NM_144958	0.007,0.993	0.001,0.999	0.005,0.995	0.02,0.98	0.009,0.991	0.014,0.986	0.247806642207225,0.559019923381778,0.305399326270399,0.700565955711196,0.515245072875308,2.29822123389812e-16,1.46610690481069e-09,0.244041421395605,1.24751600821879e-05,0.505531690782613,0.589732712830396,0.679187754597292,0.346880309195084,0.653979188476691,0.543267741183522
Eif4a2	NM_001123037,NM_001123038,NM_013506	0.075,0.099,0.826	0.062,0.315,0.623	0.147,0.426,0.428	0.057,0.083,0.861	0.017,0.077,0.906	0.017,0.024,0.958	0,0,0.197279483046655,0.00137034967882954,0,3.39792103092022e-164,9.21705187822584e-187,0.000307258399820853,0,0,1.45168208375115e-20,0,0.0166328570078746,1.31380887416573e-236,0.140519638673883
Eif4e2	NM_001039169,NM_001039170,NM_023314	0.204,0.217,0.579	0.17,0.325,0.506	0.243,0.386,0.371	0.173,0.247,0.581	0.096,0.015,0.889	0.161,0,0.839	0.31451598139946,1.14049569811839e-90,0.694726944596808,1.53918974235926e-13,0,0.0781035495232242,0.556635126470822,2.34132186956009e-24,0,3.47701732517275e-149,9.90816770633587e-41,0,1.39385758267335e-18,0,0.000139769173339184
Eif4enif1	NM_001166547,NM_001166548,NM_001166549,NM_023743	0.399,0.408,0.085,0.108	0.464,0.437,0.013,0.087	0.038,0.565,0.032,0.365	0.259,0.497,0.028,0.216	0.39,0.447,0.014,0.149	0.472,0.228,0.018,0.282	0.283317306665112,0.00181559416634558,0.206452466443242,0.0200743579918125,0.0258596034771955,1.92047278255808e-10,0.463106561454698,0.750094297118202,0.451347426689668,0.259062357951252,0.000818988024411871,3.06026213706181e-09,0.763149577744667,0.379937192045748,0.532282730691818
Eif4g1	NM_001005331,NM_145941	0.983,0.017	0.99,0.01	0.977,0.023	0.944,0.056	0.979,0.021	0.158,0.842	0.344390371832003,0.669478118923734,0.640227619636368,0.67128531922873,0,0.21881290393887,0.23346140700697,0.205239941046437,1.10264427216259e-280,0.691189207932986,0.70080562894713,0,0.688377300848761,2.30784984607416e-75,0
Eif4g2	NM_001040131,NM_013507	0.156,0.844	0.109,0.891	0.09,0.91	0.099,0.901	0.052,0.948	0.027,0.973	0.00637585655050509,1.39573694179041e-96,1.82471571857898e-12,1.66215155872721e-65,0,0.571714833227078,0.680720011682836,2.24559617956478e-06,9.82872373738593e-161,0.623168929949375,2.14300113185184e-08,0,8.03677438832095e-08,0,0.00128163920158725
Eif4g3	NM_001256195,NM_001256198,NM_172703	0.246,0.126,0.629	0.203,0.115,0.682	0.321,0.186,0.493	0.167,0.29,0.543	0.529,0.192,0.279	0.426,0.138,0.436	0.647712921543067,0.362461333826093,0.576828776864163,0.0667287044372976,0.194171929642557,0.144429778794681,0.627106198681404,0.011660500058869,0.0497206649065398,0.125214939864745,0.164742419532828,0.0342591991474062,0.00263699750098041,0.0251914461053102,0.448437850994777
Eif5	NM_173363,NM_178041	0.86,0.14	0.913,0.087	0.983,0.017	0.868,0.132	0.977,0.023	0.992,0.008	0.340143640623573,1.41167588664718e-222,0.581557443986809,1.27248161783293e-05,8.70860233015931e-25,0.629428080982528,0.563821355181646,0.524550382316797,0.0377251733798302,6.77844530558074e-07,0.61545988630735,0.00541138109075054,0.019142465256864,4.64045589045711e-11,0.366396921362147
Eif5a	NM_001166589,NM_001166590,NM_001166591,NM_001166592,NM_001166593,NM_001166594,NM_001166595,NM_001166596,NM_181582	0.005,0,0.001,0.001,0.003,0.017,0.216,0.038,0.716	0.006,0.004,0.001,0.005,0.004,0.028,0.507,0.032,0.415	0.011,0.007,0.009,0.008,0,0.039,0.086,0.034,0.805	0.014,0.004,0.017,0.001,0,0.005,0.066,0.009,0.885	0.021,0.001,0.006,0.007,0.001,0.027,0.277,0.03,0.631	0.022,0.001,0.004,0.019,0,0.089,0.317,0.046,0.502	0.081341646237022,3.40336555215522e-17,2.71750725847185e-16,0.0498607188161317,2.54935493087935e-05,1.03249720109891e-18,6.29339979799397e-59,5.58021296573341e-06,9.40366305047899e-07,2.89030986471303e-62,0.00414425284630956,2.0457200480716e-13,2.35514899719718e-06,3.51219999420422e-27,0.0538911256545053
Elavl4	NM_001038698,NM_001163397,NM_001163399,NM_010488	NA	NA	0.083,0.209,0.325,0.383	NA	NA	0.496,0.092,0.36,0.051	NA,NA,NA,NA,NA,NA,NA,NA,NA,NA,NA,5.74628878305943e-20,NA,NA,NA
Elf3	NM_001163131,NM_007921	NA	NA	0.459,0.541	0.363,0.637	NA	NA	NA,NA,NA,NA,NA,NA,NA,NA,NA,0.26779089876364,NA,NA,NA,NA,NA
Elmo2	NM_080287,NM_207705,NM_207706	0.856,0.124,0.02	0.898,0.071,0.031	0.841,0.133,0.026	0.908,0.08,0.012	0.9,0.072,0.027	0.912,0.055,0.033	0.0712114757223985,0.415710471805949,0.0972710449776357,0.0573546788136033,1.5277304899526e-37,0.0472603974736832,0.708908680631002,0.68175197958033,0.527845878678519,0.00432533821208629,0.0035321414801474,6.99703422314273e-93,0.670831048457052,0.0814876183791447,0.111240141892027
Elmod2	NM_001170691,NM_178736	0.052,0.948	0.333,0.667	0.008,0.992	0.167,0.833	0,1	0.002,0.998	0.411428866604208,0.528147979782866,0.688934077859952,0.626592653884247,0.30922005991802,0.163356983595153,0.600086981744068,0.255242372390562,0.0857318614072489,0.581830387378686,0.70326574955908,0.665248362539546,0.614116430952352,0.508936174514796,0.684736127087943
Elmod3	NM_001253692,NM_144917	0.704,0.296	0.737,0.263	0.684,0.316	0.445,0.555	0.608,0.392	0.863,0.137	0.652281328549861,0.566812881946592,0.208305592438402,0.684834948829216,0.503605364452343,0.333186025059093,0.0760995351323054,0.583412352887854,0.66535519350265,0.308931501925428,0.673504309745931,0.0557513163842689,0.34529856709082,0.00568908864643811,0.375837734963968
Elovl1	NM_001039175,NM_001039176,NM_019422	0.016,0.19,0.794	0.016,0.048,0.936	0.009,0.053,0.937	0.012,0.69,0.298	0.013,0.028,0.96	0.007,0.01,0.984	5.7450973898337e-08,0.00395829665725436,0.000301383279272048,1.26035390058985e-18,5.40697576348291e-236,0.122157254549259,1.81246785709159e-21,0.265092360439534,0.000215555146561518,1.24605022404925e-06,0.0280745002373425,1.03957012395843e-09,2.22985631941412e-43,1.42624068292865e-260,0.56510462548022
Elp3	NM_001253812,NM_028811,NR_045599	0.831,0.166,0.003	0.685,0.313,0.002	0.821,0.16,0.019	0.903,0.084,0.012	0.658,0.333,0.01	0.908,0.082,0.01	0.771736797346064,3.74727556686847e-13,0.0327161259241994,1.66702122665303e-07,2.28195140031271e-10,8.31601406001767e-08,0.299948232352798,0.000453942759376511,0.0484376377023638,0.304063692832406,0.355328336810592,0.0206085501455123,0.324003752977904,0.676667855561114,0.418723646931104
Elp5	NM_001253700,NM_018740	0.036,0.964	0.139,0.861	0.079,0.921	0.07,0.93	0.114,0.886	0.078,0.922	0.665387128438953,0.123255165916224,0.243358127462661,0.0922418972668149,0.231098114559912,0.572548859261743,0.627635127656179,0.528009686982462,0.618934353117047,0.587021586843611,0.655746216634045,0.653036585911001,0.518477924270135,0.698699412441928,0.579752352589329
Emc1	NM_001039200,NM_146157	0.91,0.09	1,0	0.993,0.007	0.949,0.051	0.314,0.686	0.134,0.866	0.0165430915564562,0.311313555310647,0.701502697806106,0.000115779131691849,1.56342137772436e-30,0.448746762550707,5.41427355550442e-05,6.89879224736416e-154,0,0.16738933115632,4.16112928460799e-46,0,4.48131561479307e-07,1.29300223401264e-80,0.405904519919727
Emc6	NM_001168470,NM_025318	0,1	0.023,0.977	0.007,0.993	0.015,0.985	0.001,0.999	0.007,0.993	0.489757334748773,0.200898793124619,0.0108417522946706,0.450888857031407,0.201010293320303,0.681819189686806,0.535149666470164,0.680918783923691,0.681168008066838,0.624497296421281,0.584837624816639,0.700912128647087,0.275235595600266,0.626415396112462,0.583434432018861
Emcn	NM_001163522,NM_016885	0.958,0.042	0.923,0.077	0.908,0.092	0.939,0.061	0.93,0.07	0.96,0.04	0.603336318185782,0.101062332629889,0.000544253689153947,0.14242831093745,0.667214243969276,0.560387940512211,0.381508345144212,0.59705872749956,0.680332395274235,0.683122461922783,0.696214899353119,0.307486716653337,0.633745172357431,0.0332580989939652,0.368188277378406
Eml1	NM_001043335,NM_001043336	0.164,0.836	0.026,0.974	0.129,0.871	0.05,0.95	0.02,0.98	0.116,0.884	0.639561610501979,0.703209291617444,0.652855326805175,0.699202681894277,0.296594726628057,0.58843785454493,0.174176001330241,0.354203445976633,2.23351960777089e-09,0.636610461874578,0.694183369460048,0.137996901044589,0.647894476094811,0.156815822469893,0.000164078444045135
Eml2	NM_001162996,NM_028153	0.992,0.008	1,0	0.993,0.007	0.982,0.018	0.996,0.004	1,0	0.56717477802956,0.657666224714697,0.698674225773127,0.588953551441756,0.525887599410779,0.288200888233653,0.549595615261485,0.272491989941076,0.605016098814946,0.679811268490622,0.677050428243924,0.233964099704424,0.623768213900716,0.511906298599485,0.235657560593989
Eml4	NM_001114361,NM_001114362,NM_199466	0.917,0.083,0	0.581,0.12,0.3	0.83,0.156,0.014	0.95,0.048,0.002	0.903,0,0.097	0.27,0.637,0.093	7.27944476920678e-66,0.04410955439927,0.218890388369733,6.86988965746096e-27,4.34688845754595e-28,1.06343378635861e-05,5.30552486347493e-39,2.93074214336335e-09,4.53673421739325e-51,0.083783473690506,1.32968839604312e-21,0,1.14958155229628e-09,2.61354708579531e-20,5.79551317330543e-46
Emp3	NM_001146346,NM_010129	0,1	0.011,0.989	0.018,0.982	0.019,0.981	0.028,0.972	0,1	0.499352293578307,0.0109164641838652,0.0133346248716147,0.389953913641167,1,0.25530618522044,0.27558569592926,0.678167717846113,0.738021796291654,0.701165881949514,0.573985532845415,0.658193933703452,0.580766133202522,0.659635392872048,0.718802607938097
Enah	NM_001083120,NM_001083121,NM_008680,NM_010135	NA	0,0.993,0,0.007	0.003,0.975,0.002,0.02	0.007,0.969,0,0.024	0.591,0.382,0.014,0.013	0.102,0.342,0.395,0.161	NA,NA,NA,NA,NA,0.674421800111749,0.169842981338195,0.00319908593379082,4.24838407917567e-17,0.744149898082921,1.10684536227383e-17,6.43441777568425e-23,5.78695746640816e-19,5.28006972383788e-193,3.21831819505647e-73
Endou	NM_001168693,NM_008902	NA	0.42,0.58	0.226,0.774	0.324,0.676	0.012,0.988	NA	NA,NA,NA,NA,NA,1.59788654438193e-11,0.646968331495879,2.55451697662282e-09,NA,0.709283776883374,0.000354820202925328,NA,0.41336338900008,NA,NA
Eng	NM_001146348,NM_001146350,NM_007932	0.231,0.012,0.756	0.264,0.022,0.714	0.147,0.012,0.841	0.197,0.012,0.79	0.22,0.016,0.764	0.3,0.008,0.693	0.589812625858136,0.392791532493544,0.630487145587656,0.655830649421091,0.000177295670799878,0.282576657893943,0.673581708002534,0.709692675153466,0.000708747720939995,0.00198684727665824,0.392202019696268,0.563951830000811,0.679874172871558,2.06568971988645e-13,0.00183168721011062
Eno3	NM_001136062,NM_007933	0.82,0.18	0.682,0.318	0.502,0.498	0.879,0.121	0.738,0.262	0.263,0.737	0.482590300266101,0.00874697399179098,0.693953772225459,0.119474726987157,5.25854105386296e-06,0.315723481481564,0.331803894380772,0.626490027950628,0.00528743142507655,2.21382626554942e-05,7.73591539115791e-24,0.0447857186033085,0.00930143953894882,1.82490896390471e-09,0.000453827200311017
Enoph1	NM_001163035,NM_026421,NR_027990	0.017,0.937,0.046	0.034,0.83,0.136	0.046,0.91,0.045	0.04,0.944,0.016	0.034,0.922,0.044	0.047,0.902,0.051	0.785629220742598,0.195376710255532,0.693107477615083,0.508895347987293,0.308125629640365,0.409071082278632,0.736702792893608,0.622377878810299,0.522738222021025,0.520052962854161,0.5589302630839,0.764978744842146,0.751208440168738,0.591515274540527,0.597963453927355
Enpp2	NM_001136077,NM_015744	0,1	0.004,0.996	0.023,0.977	0.014,0.986	0,1	0.001,0.999	0.00768252704738302,0,0.00097414648436778,0.513751051290799,0.555893736531646,1.0088525545947e-05,0.632464262347509,3.67506627633961e-06,0.333213273603361,0.198170172998356,0,7.42211884073505e-55,1.25487099122827e-06,0.126603645872053,0.242278738281667
Enpp5	NM_001168620,NM_032003	0.303,0.697	0.403,0.597	0.174,0.826	0.344,0.656	0.558,0.442	0.34,0.66	0.701199468444656,0.0185497747458789,0.598431697819896,0.248075128995069,0.633234254596712,0.647004341208654,0.708235129287532,0.621954628137337,0.707425981451049,2.15761282529959e-07,0.048680937325742,1.31186353306003e-05,0.321412574685214,0.698796335583444,0.312133690131534
Ensa	NM_001026212,NM_019561	0.841,0.159	0.855,0.145	0.873,0.127	0.718,0.282	0.949,0.051	0.512,0.488	0.590562706270562,0.0270508822517925,5.20567273036797e-37,0.0465330540021294,0,0.548915466358903,9.26311679521583e-38,0.0785370513047598,0,7.87390830327506e-236,0.115594402268115,0,0.000304347140244525,2.02736458046851e-153,1.25034714928559e-10
Entpd5	NM_001026214,NM_007647	0.881,0.119	0.612,0.388	0.598,0.402	0.734,0.266	0.302,0.698	0.453,0.547	2.3190041935679e-05,0,0.456542033458621,2.60730143680908e-07,1.68135179479743e-233,0.71141987201607,0.394293011874259,0.173990218037701,0.488281454702037,0.146373984946826,0.104063437193928,0.00269927983215572,0.00646347809574687,0.00183168045163285,0.360209130114349
Eomes	NM_001164789,NM_010136	NA	0.188,0.812	0.152,0.848	NA	NA	NA	NA,NA,NA,NA,NA,0.603274684810825,NA,NA,NA,NA,NA,NA,NA,NA,NA
Ep400	NM_029337,NM_173066	0.358,0.642	0.123,0.877	0.288,0.712	0.411,0.589	0.44,0.56	0.423,0.577	0.0497545073539161,0.655283899753166,0.592304164560524,0.694187677547078,0.518619369438061,0.0593371781010224,0.00276641563971754,0.506315424362151,0.00102190995964425,0.00978419526944135,0.708215019650187,5.03069656686517e-16,0.656503967602153,0.695419346211043,0.647162481690163
Epb4.1	NM_001128606,NM_001128607,NM_183428	0,0.962,0.038	0.014,0.947,0.039	0.158,0.835,0.008	0.168,0.788,0.045	0.008,0.952,0.04	0.206,0.734,0.061	1.03453979648016e-12,0,0,0.0720523169221883,3.47918590820583e-19,2.06638020402883e-106,1.69406466093495e-14,0.587843163016245,0.223033912560019,0,6.28920096621121e-70,0.00127181705046893,8.43206254343839e-34,0.635405473137833,0.0162818756454211
Epb4.1l1	NM_001003815,NM_001006664,NM_013510	NA	0.767,0.233,0	0.75,0.25,0	0.71,0.199,0.091	0.558,0.426,0.016	0.073,0.912,0.015	NA,NA,NA,NA,NA,0.74064366698362,0.683652034190058,0.476800961824177,3.10985520672948e-06,0.361108013825954,0.535716056786527,7.4044109737985e-08,0.021242063905751,2.9959399580631e-95,0
Epb4.1l2	NM_001199265,NM_013511	0.148,0.852	0.053,0.947	0.514,0.486	0.748,0.252	0.226,0.774	0.48,0.52	0.585678755716175,0.00209445645660539,2.94316795387559e-06,0.591407881242232,0.00469358382546041,4.6546652179897e-14,3.5403129262082e-15,0.190150106833472,1.56514219886844e-12,0.0863238979264833,0.0905299467071592,0.676614128161046,0.000784359197091681,0.0639636609097332,0.134575161172819
Epb4.1l5	NM_001113416,NM_145506	0.987,0.013	NA	0.691,0.309	0.703,0.297	0.002,0.998	0.016,0.984	NA,0,0,0,0,NA,NA,NA,NA,0.619929930274103,0,1.96171535414746e-95,0,7.61139625707731e-98,0.575197582936912
Epb4.9	NM_001252662,NM_001252663,NM_001252664,NM_001252665,NM_001252666,NM_013514	NA	0.118,0.131,0,0.179,0.2,0.372	0.089,0,0.385,0.055,0.162,0.308	0.239,0,0.143,0,0.615,0.003	0.342,0,0,0,0.585,0.073	0.345,0,0.194,0.44,0.006,0.015	NA,NA,NA,NA,NA,1.01925839625274e-60,5.25426398576558e-23,0.00224265759389853,5.8473333986305e-209,1.7022426650702e-09,1.09330832456878e-28,1.40641684061765e-13,0.135331043218367,2.62354428738431e-46,0
Epc1	NM_007935,NM_027497	0.465,0.535	0.509,0.491	0.357,0.643	0.302,0.698	0.31,0.69	0.501,0.499	0.67421137117796,0.686667976039857,0.707220341219501,0.702759128442563,0.586287750048097,0.700326183146702,0.683113686465015,0.686223225999593,0.711205951718719,0.492197484007297,0.707259235799299,0.07634713161008,0.711165571970542,0.0141897006620606,0.678338207919613
Epha7	NM_001122889,NM_010141	0.137,0.863	NA	NA	0.095,0.905	0.05,0.95	0.603,0.397	NA,NA,0.241526398225551,0.214104800923015,4.67134920031947e-05,NA,NA,NA,NA,NA,NA,NA,0.697429497885274,4.97624554334131e-07,9.44208029812704e-12
Ephb1	NM_001168296,NM_173447	NA	NA	NA	0,1	0.091,0.909	0.033,0.967	NA,NA,NA,NA,NA,NA,NA,NA,NA,NA,NA,NA,0.718303317988677,0.710573649656764,0.525888824512876
Ephb4	NM_001159571,NM_010144	0.049,0.951	0.1,0.9	0.1,0.9	0.113,0.887	0.272,0.728	0.054,0.946	0.701234346477565,0.700725279486097,0.0223633411453733,0.0484047358108112,0.338517750078779,0.700666063507893,0.108745302727538,0.0828350108456638,0.416404933040122,0.106003893964723,0.078750486386844,0.444293006685216,0.518197405199396,7.62526522707215e-16,2.64015417016674e-06
Ephb6	NM_001146351,NM_007680	NA	0.668,0.332	0.915,0.085	0.977,0.023	NA	0.928,0.072	NA,NA,NA,NA,NA,0.727589124760524,0.518071780923896,NA,0.65823300345747,0.167343703290773,NA,0.413946207586072,NA,0.601915058528496,NA
Epn1	NM_001252454,NM_010147	0.013,0.987	0.028,0.972	0.048,0.952	0.084,0.916	0.022,0.978	0.031,0.969	0.484525508094959,0.0057429054432324,0.105497184465142,0.693237467406648,0.0604726349568818,0.305411065125644,0.522134794640056,0.592803990486562,0.559401956569828,0.710344750004467,0.0813492693697852,0.0457784535279292,0.25128525063366,0.667369040666656,0.242745247835849
Epn2	NM_001252188,NM_001252189,NM_010148	0,0.798,0.202	0.012,0.95,0.038	0.017,0.799,0.184	0.027,0.914,0.059	0.055,0.841,0.104	0.431,0.307,0.262	0.0554459145602731,0.41016751316578,1.14005662514749e-19,1.0280764965856e-17,0,1.4219228253331e-22,0.00705875356230444,0.0814047488702988,3.38452707831912e-30,0.00199612545885825,5.05761707161751e-10,2.25450286684585e-28,0.753283538007528,2.81601847419655e-11,1.03147595668682e-05
Eps15	NM_001159964,NM_007943	0.069,0.931	0.296,0.704	0.084,0.916	0.163,0.837	0.223,0.777	0.809,0.191	8.03356007532323e-06,0.659917211768954,0.0359652050076748,0.33758815936758,6.84039207938576e-33,1.36219044208549e-06,0.00373550173818202,0.393105523888091,0,0.0786986237001116,0.48930133154143,5.38134703866017e-54,0.684175122303814,2.09088005009308e-224,4.90611139970065e-07
Eps15l1	NM_001122832,NM_007944	0.508,0.492	0.618,0.382	0.544,0.456	0.403,0.597	0.326,0.674	0.152,0.848	0.0252992899628681,0.537502631832563,0.0126238055660961,0.000352119070252809,0,0.0199141406759906,8.53640658820706e-41,1.56050694754383e-23,0,1.00935960790471e-62,2.44419504675635e-14,0,0.307908157093539,0,1.25753119565951e-12
Epsti1	NM_029495,NM_178825	0.993,0.007	0.964,0.036	0.941,0.059	0.967,0.033	NA	NA	4.2633008500103e-24,6.05104280040406e-52,0.0966803609430229,NA,NA,0.0433340061920758,0.402256353645507,NA,NA,0.115298248246344,NA,NA,NA,NA,NA
Erbb2ip	NM_001005868,NM_021563	0.539,0.461	0.538,0.462	0.609,0.391	0.538,0.462	0.415,0.585	0.842,0.158	0.706307094422684,5.22552008981284e-20,0.702994675865238,0.450404517618278,6.39632904875642e-298,0.122220773770451,0.702547449278369,0.455424554825831,5.71888148689585e-104,0.000440721437102431,0.346428723236569,2.39265092801699e-175,0.452232547938533,9.66175197703057e-198,0.0186054322970171
Erc1	NM_053204,NM_178085	0.997,0.003	0.978,0.022	0.962,0.038	0.977,0.023	1,0	0.92,0.08	0.278931854179102,6.51199761787504e-22,0.00599670486980255,0.201500239851052,1.3877668706427e-50,0.165790183055369,0.622375173528629,1.19463143505788e-06,0.00464990245654618,0.455775850311512,0,0.0544657908738782,6.29251247862919e-40,0.0488444020554766,0
Ercc1	NM_001127324,NM_007948	0.095,0.905	0.063,0.937	0.028,0.972	0.058,0.942	0.033,0.967	0.127,0.873	0.680498984438901,0.542337529001117,0.36228054838595,0.39145811947097,0.166436566865782,0.608043844011731,0.386093022154986,0.422816400640828,0.0996302631068351,0.327646270616487,0.373927806866489,1.60565360038899e-61,0.695502343349061,0.503046387862891,0.319914227256221
Ergic2	NM_026168,NM_026355	1,0	0.998,0.002	0.981,0.019	1,0	0.982,0.018	0.989,0.011	0.684671338618965,0,0.671942693085021,0.197915185245198,0.411634405973951,1.06770622319181e-43,0.635773480159278,0.40463812417719,0.56389238921719,0,0.0211413479175689,0.00035198956854746,0.0811230598983615,0.273561027927752,0.680433450219107
Erlin1	NM_001164359,NM_001164360,NM_145502	0.065,0.922,0.013	0.007,0.989,0.004	0.163,0.818,0.019	0.204,0.779,0.017	0.121,0.873,0.006	0.046,0.894,0.06	2.45568145468972e-24,0.185871637906194,0.000508302229441645,0.423178032095962,0.116399353616296,5.89583018557422e-32,5.90777488190623e-41,0.268789273819915,0.187223173418473,0.709436139331902,0.291691584889958,0.00299741828872064,0.183697757881387,0.000212038578985471,0.198317979302989
Espn	NM_019585,NM_207687,NM_207688,NM_207689,NM_207690,NM_207691	NA	NA	NA	0.245,0.442,0,0,0.301,0.011	0.16,0.74,0,0,0.1,0	NA	NA,NA,NA,NA,NA,NA,NA,NA,NA,NA,NA,NA,0.646901497968962,NA,NA
Esrrg	NM_001243792,NM_011935	0.725,0.275	NA	0.998,0.002	NA	0.525,0.475	0.709,0.291	NA,0.701619564214073,NA,0.0710600370656473,0.658633767543294,NA,NA,NA,NA,NA,0.0692533027463141,0.624675813205836,NA,NA,0.220086463423576
Etl4	NM_001081006,NM_001177630,NM_001177631,NM_029895,NM_178059	0.142,0.001,0.757,0.074,0.027	0,0.273,0.303,0.13,0.294	0.154,0.038,0.779,0.006,0.022	0.273,0.057,0.585,0.046,0.039	0.236,0.22,0.384,0.067,0.093	0.155,0.823,0.002,0.008,0.012	1.27376560676196e-28,0.042225329741772,4.28337302653447e-07,6.62072091813736e-09,8.36843394329191e-135,5.15251851106288e-09,1.65795676919513e-28,5.64895551542078e-10,2.97216134796945e-255,0.0151744353325911,1.39953831114969e-06,6.72969473768297e-228,0.000407030458630906,0,2.74640728590349e-181
Etohi1	NM_001177399,NM_001177400	0.496,0.504	0.576,0.424	0.544,0.456	0.487,0.513	0.439,0.561	0.416,0.584	0.654301278230843,0.472153865097565,0.694307000783028,0.321602622276422,0.063410157943071,0.706723753711358,0.633365387387575,0.478756911654183,0.378090135023012,0.25152026065145,3.4246719916278e-33,2.97854201947675e-108,0.350227333460982,0.0503543102195155,0.309723391491275
Ets1	NM_001038642,NM_011808	0.125,0.875	0.11,0.89	0.095,0.905	0.186,0.814	0.024,0.976	0.099,0.901	0.696290360085666,0.707699441755907,0.573793649883721,0.00252702087348592,0.00905257125683829,0.624513525124548,0.579137222895296,8.08246448059683e-05,0.00381978442924082,0.449791298086304,0.000285262407083466,0.00641293963225712,2.76855041420374e-05,0.00115105998991008,0.557004862520879
Etv1	NM_001163154,NM_007960	NA	0.208,0.792	0.452,0.548	0.024,0.976	0.212,0.788	0.384,0.616	NA,NA,NA,NA,NA,0.508749720646564,0.142101194644142,0.672221002909995,0.401218702724686,0.000827606735120442,0.431511975700557,0.697162671796651,0.590013329248297,1.93073909762929e-30,0.388484603748989
Etv3	NM_001083318,NM_012051	0.516,0.484	0.32,0.68	0.522,0.478	0.519,0.481	0.5,0.5	0.333,0.667	0.339734307335078,0.632668760721235,0.642070643541269,0.578916641615756,0.298534313374681,0.352005033285408,0.354535645062784,0.597742932307727,0.70026294789501,0.701964040200102,0.667224800302826,0.276590775196991,0.66052342885926,0.282948690043494,0.570332522152317
Evi2a	NM_001033711,NM_010161	0.069,0.931	0.093,0.907	0.103,0.897	0.048,0.952	0.032,0.968	0.148,0.852	0.62313546096508,0.715107662858617,0.259431055819148,0.00251497986044159,0.755876477586478,0.579536391673432,0.281812343725524,0.00480698908076367,0.117565890566569,7.96609732267641e-16,0.000315747240798642,0.000691529142127507,0.0455880366068048,1.89542979235749e-40,1.08314123082775e-05
Evi2b	NM_001077496,NM_146023	0.844,0.156	0.79,0.21	0.911,0.089	0.563,0.437	NA	NA	0.652909027300515,0.0161213048475759,0.36135582947046,NA,NA,0.052609387606069,0.00791061748428568,NA,NA,7.47832561483164e-32,NA,NA,NA,NA,NA
Evl	NM_001163394,NM_001163395,NM_001163396,NM_007965	NA	0,0.279,0.69,0.031	0.012,0.359,0.588,0.041	0.008,0.376,0.583,0.033	0.19,0.451,0.359,0	0.089,0.853,0.023,0.034	NA,NA,NA,NA,NA,0.000784004687278466,0.485093303486023,1.08046117919055e-212,0,0.409694542619087,5.62190923293706e-22,9.47964215905904e-33,8.21834214220482e-30,2.59626191755618e-62,0.00717452581996265
Exoc7	NM_001162872,NM_016857	0.935,0.065	0.946,0.054	0.948,0.052	0.94,0.06	0.422,0.578	0.138,0.862	0.491800227048663,0.218081540762671,0.493398760967381,0.000172724113821566,0,0.582469891362581,0.700877620546034,0.000116729680297113,2.07428596256662e-46,0.581683039869779,2.28056318127558e-05,0,0.000135424744017442,1.27124289489893e-42,0.702270192462712
Exog	NM_001172136,NM_172456	NA	0.207,0.793	0.201,0.799	0.201,0.799	0.116,0.884	0.264,0.736	NA,NA,NA,NA,NA,0.236892897586775,0.697981324723951,0.69622201150754,0.464878121653788,0.290942800426738,0.17293269546774,0.681631755767122,0.701100589172455,0.464406982257845,0.396798013433462
Exosc1	NM_001164561,NM_025644	0.013,0.987	0.008,0.992	0.054,0.946	0.095,0.905	0.031,0.969	0.095,0.905	0.69628508584604,0.000809275943184604,0.112130708690119,0.242884732669771,2.39560861034506e-07,1.41954827927242e-06,0.0399789742293307,0.13284445044051,3.20389609099027e-13,0.703812348080368,0.654532334863545,0.146098609458445,0.687192004504016,0.598840988354589,0.458309404082767
Exosc8	NM_001163570,NM_027148	0.075,0.925	0.004,0.996	0.023,0.977	0.01,0.99	0,1	0.006,0.994	0.529598693418533,0.205887649178627,0.673763202558726,0.652976872320711,0.551215735497803,2.30896137167579e-27,0.623692570890065,0.681648198134415,0.700557367603412,0.00012418212895209,0.0042651904844175,1.42141943911643e-18,0.695701854901536,0.639347030802706,0.686464587968935
Extl2	NM_001163514,NM_001163515,NM_021388	0.514,0.062,0.424	0.781,0.033,0.186	0.598,0.015,0.387	0.862,0,0.138	0.554,0.01,0.437	0.755,0.02,0.225	0.450920661474527,0.628156799739413,0.0791029617565227,0.550831717960803,0.200832555609543,0.558890743392841,0.650528898145001,0.763502196676065,0.00111024313374524,0.191094960606745,0.748551640003578,2.00829403183499e-06,0.456666696030122,0,4.69186439850416e-07
Eya1	NM_001252192,NM_010164	NA	0.524,0.476	0.454,0.546	0.403,0.597	0.628,0.372	0.465,0.535	NA,NA,NA,NA,NA,0.345537672447984,0.492323188344106,0.468318027461017,0.538770724621601,0.561860368281829,0.366135860598245,0.698934038433015,0.263664961620586,0.554677301386801,0.384276520030877
Eya3	NM_010166,NM_210071,NM_211357	0,0.987,0.013	0.001,0.991,0.009	0.01,0.983,0.007	0,1,0	0.017,0.98,0.003	0.195,0.805,0	0.131718256974136,0.0676018772004609,0.289606724163493,0.0625009531329455,1.20639268439893e-38,0.428386065505078,0.233130572541636,0.423877777172772,7.43028728828311e-18,0.0151629720622819,0.516454633874694,1.73867333507172e-07,0.287196224609221,8.11344053887089e-36,1.51358875304685e-09
Ezh2	NM_001146689,NM_007971	0.155,0.845	0.13,0.87	0.103,0.897	0.131,0.869	0.057,0.943	0.157,0.843	0.660489928189284,0.472187658061318,0.412918650972779,0.697285223848578,0.655698373942507,0.636145685297058,0.588601609519469,0.626109841902035,0.700693090561093,0.495740709747435,0.368197903251418,0.653386024139603,0.304329099588686,0.612578720430383,0.62013227692178
F10	NM_001242368,NM_007972	0.104,0.896	0.597,0.403	NA	0.41,0.59	NA	NA	0.00190337649741873,NA,1.76782728518634e-38,NA,NA,NA,0.601478308287648,NA,NA,NA,NA,NA,NA,NA,NA
F13a1	NM_001166391,NM_028784	NA	0.383,0.617	0.92,0.08	0.402,0.598	0.274,0.726	NA	NA,NA,NA,NA,NA,0.30003125866162,0.700901008700862,0.671847883714053,NA,0.133844485494075,0.0105112205299767,NA,0.648075637439782,NA,NA
F420014N23Rik	NR_045715,NR_045716	NA	NA	0.099,0.901	NA	NA	0,1	NA,NA,NA,NA,NA,NA,NA,NA,NA,NA,NA,0.693950369673877,NA,NA,NA
F8	NM_001161373,NM_001161374,NM_007977	0.038,0.207,0.755	0.299,0.277,0.424	0.206,0.161,0.633	NA	NA	0,0.209,0.791	0.234905605533974,0.543287112530795,NA,NA,0.315267358599128,0.527914757954082,NA,NA,0.661662546166829,NA,NA,0.599963863186937,NA,NA,NA
Faim	NM_001122851,NM_011810	0.024,0.976	0.011,0.989	0.016,0.984	0.028,0.972	0.011,0.989	0.789,0.211	0.699736119169054,0.360832094517447,0.494326155421121,0.621373099116953,6.7333678464632e-205,0.272171106651721,0.435615366798533,0.594566844273747,0,0.697242895383993,0.670531061643306,2.99976827583938e-98,0.689145933941168,2.29556320031877e-48,4.17137170359987e-33
Faim2	NM_001038658,NM_028224	NA	NA	NA	0.074,0.926	NA	0.202,0.798	NA,NA,NA,NA,NA,NA,NA,NA,NA,NA,NA,NA,NA,1.40716736566676e-101,NA
Fam105a	NM_001242423,NM_001242424,NM_198301	NA	0.93,0.04,0.029	0.907,0.044,0.049	0.925,0.037,0.037	0.884,0.115,0	0.868,0.103,0.028	NA,NA,NA,NA,NA,0.308684898797355,0.741428871465824,0.529161593494498,0.340478385026611,0.458874485650951,0.663130672218688,2.95210409982293e-11,0.629421448673603,3.64469780959272e-05,0.719262006087382
Fam110a	NM_028666,NM_146127	0.14,0.86	0,1	0.103,0.897	0.244,0.756	0.05,0.95	0,1	0.338870021986057,0.735022129514713,0.595244458936434,0.711407566332656,0.0179989387324217,0.0145955226197541,7.37566180057326e-22,0.239520116057105,1,0.108647927630251,0.652430806660818,8.42297151593635e-39,0.0479381412322254,0,1.21016457604221e-06
Fam114a2	NM_001168667,NM_001168668,NM_026342	0.288,0.028,0.684	0.492,0.033,0.475	0.248,0.029,0.723	0.167,0.038,0.795	0.091,0.039,0.87	0.136,0.009,0.855	0.502370595541728,0.580050716986482,0.542777505246984,0.0091073362218596,0.0554721362309367,0.70354023182003,0.363676121046402,0.195734153698018,0.0452271205118123,0.331854272793776,0.143648860834275,1.09252774806047e-05,0.702762166497234,0.457633779239571,0.301609848211506
Fam116a	NM_001134465,NM_145969	0.923,0.077	0.974,0.026	0.943,0.057	0.92,0.08	0.876,0.124	0.373,0.627	0.115386795826099,0.606653283890499,0.663123155619953,0.69213531378021,0,0.1817767876592,0.0530381192169879,0.54422812111333,1.03616047288614e-44,0.114657721849694,0.707647460217355,0,0.67612749843392,0,4.08163153972315e-05
Fam118a	NM_133750,NM_177067	0.992,0.008	0.99,0.01	0.994,0.006	0.996,0.004	0.998,0.002	0.996,0.004	0.704939931869711,0.708312476355785,0.620068945432239,0.689269399943755,0.673736306343283,0.695070123429922,0.426994001509751,0.65794154059152,0.571022095546215,0.485639568948171,0.678825379178666,0.615566190968813,0.671865828726588,0.673229344791496,0.700388404132679
Fam118b	NM_175411,NM_194257	0.369,0.631	0.282,0.718	0.373,0.627	0.401,0.599	0.27,0.73	0.28,0.72	0.147969269427277,0.700293161032048,0.636030908595774,0.44623554581716,0.126191386498539,8.15990976847411e-07,3.64663997537003e-07,0.558418567126513,0.699578451731229,0.625859053956983,0.429348309649751,7.12332590494841e-08,0.389098514069018,6.01190251858194e-08,0.560669672419409
Fam120b	NM_024203,NR_033586	0.662,0.338	0.618,0.382	0.581,0.419	0.64,0.36	0.893,0.107	0.849,0.151	0.672503211951767,0.0181403618706536,0.665752030803642,0.0478487004052185,1.02267106851338e-88,0.602439290331843,0.701201142398814,0.0359615821974832,5.31767690735342e-14,0.268058243421141,0.0078495401650398,0,0.0331451319590303,9.17947535655525e-89,0.426910042598435
Fam122b	NM_001166365,NM_001166583,NM_030167	0.497,0.274,0.229	0.768,0.106,0.126	0.664,0.148,0.188	0.222,0.626,0.152	0.222,0.699,0.079	0.12,0.723,0.157	0.150022075936821,0.316811161742727,0.564012481973639,0.567679193482574,0.307807622479078,0.253404786175617,6.81757741066002e-05,5.34905572773821e-05,2.55777370502674e-10,0.0049487003315464,0.00146170893133483,2.9055489859802e-05,0.708444658891199,0.661047028932298,0.595301986081625
Fam134b	NM_001034851,NM_025459	0.003,0.997	0.579,0.421	0.564,0.436	0.643,0.357	0.061,0.939	0.922,0.078	2.57403866403e-78,8.09724647793914e-288,4.29645154274261e-236,0.0342708881193513,7.21073136465176e-140,0.61872219677778,0.698215889779636,7.59056259060145e-07,0.00218441413399767,0.525837279860245,9.47858986616745e-11,6.90993630539592e-09,2.0942268791137e-12,9.13696875010771e-06,1.40927197017611e-32
Fam134c	NM_026501,NM_028933	0.99,0.01	0.978,0.022	0.972,0.028	0.966,0.034	0.959,0.041	0.956,0.044	0.651160775644715,0.0368070700144516,0.146562258505055,0.524232335060928,0.00282213095239869,0.456793054884759,0.543354608262142,0.669212971755628,0.263590374310443,0.693462666239317,0.666208702775744,0.201395943439237,0.685178273748163,0.460043693445452,0.562558408742684
Fam13c	NM_001143776,NM_001143777,NM_024244	NA	0.687,0.217,0.096	0.406,0.449,0.146	0.523,0.456,0.021	0.635,0.364,0.001	0.408,0.487,0.105	NA,NA,NA,NA,NA,0.648175877671585,5.98282000873346e-09,2.60082222677075e-19,0.0334447029038126,0.0151108335275439,0.000108342830645958,0.564296652900771,0.592887917020902,0.045884439980569,8.12794340337484e-05
Fam149b	NM_001024512,NM_001177633,NM_172379	0.497,0.391,0.112	0.27,0.613,0.118	0.474,0.401,0.125	0.579,0.34,0.081	0.685,0.246,0.069	0.5,0.391,0.109	1.93708420582714e-09,0.683214417713105,0.191390280027579,0.0189095856883368,0.705957039498162,4.57999367879865e-07,3.06673130177703e-22,5.55982808582224e-19,1.04231355525643e-19,0.0147064839179912,0.00336627786998957,0.59872629744591,0.273731410050412,0.250464584279104,0.0162662067135425
Fam160a2	NM_001242363,NM_001242364,NM_001242365,NM_199009	0.03,0.222,0.035,0.713	0.08,0.476,0.041,0.403	0.108,0.503,0.037,0.352	0.24,0.437,0.023,0.3	0.079,0.253,0.182,0.485	0.077,0.189,0.027,0.707	0.591285893176335,0.625843636321526,0.400188843264626,0.192884009184018,0.00955467009633363,0.767953557649619,0.790497485628247,0.72644715606295,0.548413089851977,0.677359135965858,0.583865371872915,0.301538343649756,0.744506511011528,0.7610075960971,0.710426717977019
Fam168b	NM_001160235,NM_001160236,NM_174997	0.063,0.134,0.803	0.209,0.227,0.564	0.148,0.12,0.732	0.077,0.136,0.786	0.262,0.11,0.628	0.31,0.079,0.612	0.0557758807609175,0.0728881464170464,0.699977894983976,0.0017591321098933,5.73084566893323e-07,0.530598233125299,0.0462995727795006,0.0733358392689799,8.07341471580915e-25,0.0274197733672715,0.0176703473038295,4.72432965638367e-200,1.26407758643256e-05,4.39872410231771e-20,0.363005779524162
Fam169a	NM_001100458,NM_001146045	NA	NA	0.001,0.999	NA	NA	0.288,0.712	NA,NA,NA,NA,NA,NA,NA,NA,NA,NA,NA,0.00556749963445122,NA,NA,NA
Fam172a	NM_001163419,NM_001163420,NM_138312,NR_028109	0.79,0.028,0.098,0.084	0.709,0.111,0.078,0.102	0.893,0.037,0.048,0.022	0.87,0.021,0.079,0.03	0.689,0.237,0.05,0.024	0.771,0.166,0.05,0.012	0.697020732695774,0.13967308906877,0.735851846571911,0.000167712630350838,2.64999297725015e-08,0.795233090223208,0.737515033043672,0.391382927279768,0.371822006591283,0.517294619072538,0.00655447202990986,1.76218325869543e-99,0.192326576356459,0.000121118123091231,0.772674114910044
Fam183b	NM_001162878,NM_029283	NA	NA	0.169,0.831	0.078,0.922	NA	0.172,0.828	NA,NA,NA,NA,NA,NA,NA,NA,NA,0.707013750723399,NA,0.700880572328309,NA,0.704022599483209,NA
Fam188b	NM_001142781,NM_177883	NA	NA	0.903,0.097	0.751,0.249	0.732,0.268	0.643,0.357	NA,NA,NA,NA,NA,NA,NA,NA,NA,0.301837597381396,0.0813843401871794,0.54975475048801,0.586967376076481,0.70119545072332,0.655029563206927
Fam190a	NM_001164316,NM_183310	NA	NA	0.19,0.81	0.26,0.74	NA	0.207,0.793	NA,NA,NA,NA,NA,NA,NA,NA,NA,0.713993651444229,NA,0.690700549289586,NA,0.563209171006897,NA
Fam198a	NM_001199927,NM_177743	0.164,0.836	NA	NA	0.313,0.687	NA	0.205,0.795	NA,NA,0.708500275480503,NA,0.42197717811075,NA,NA,NA,NA,NA,NA,NA,NA,0.572699026791559,NA
Fam19a2	NM_001252387,NM_182807,NR_045514	0.932,0,0.068	NA	NA	NA	NA	0.202,0.525,0.273	NA,NA,NA,NA,0.00343429637915506,NA,NA,NA,NA,NA,NA,NA,NA,NA,NA
Fam19a5	NM_001252310,NM_134096,NR_045510	NA	NA	0,1,0	NA	0.02,0.946,0.034	0.607,0.349,0.044	NA,NA,NA,NA,NA,NA,NA,NA,NA,NA,0.392271921957047,0.100793488207127,NA,NA,2.18742514414731e-06
Fam40b	NM_001037740,NM_177204	NA	0.084,0.916	0.031,0.969	NA	0.033,0.967	0.024,0.976	NA,NA,NA,NA,NA,0.702047197287093,NA,0.638640883433125,0.703070851598666,NA,0.480157876588533,0.67497488227747,NA,NA,0.603046385884627
Fam45a	NM_001167829,NM_026437	0.007,0.993	0.012,0.988	0.007,0.993	0.005,0.995	0,1	0.005,0.995	0.640235157072752,0.655520419726232,0.700938811710418,0.570054738617067,0.654635241674925,0.699333640921553,0.634823917396684,0.292448770514041,0.698524781932721,0.650838512781419,0.297575744703524,0.700939543475166,0.556251618086974,0.64924504918613,0.230023455056713
Fam46a	NM_001160378,NM_001160379	0.037,0.963	0.056,0.944	0.001,0.999	0.073,0.927	0.062,0.938	0.216,0.784	0.644988145234463,0.21968835849322,0.689720254126387,0.683737958403476,0.564192884234649,0.048104676105297,0.692954852495685,0.695062475040803,0.650263934383928,0.294741676622183,0.221707919250209,0.261982257607466,0.700723297268649,0.622923767285998,0.627118678346616
Fam47e	NM_001033478,NM_001170571	0.49,0.51	NA	NA	0.351,0.649	NA	NA	NA,NA,0.415681402113146,NA,NA,NA,NA,NA,NA,NA,NA,NA,NA,NA,NA
Fam49a	NM_001146119,NM_029758	0.791,0.209	0.676,0.324	0.8,0.2	0.816,0.184	0.838,0.162	0.786,0.214	0.412172445081771,0.593785705334317,0.619581610252224,0.69354896628207,0.564932051414518,0.532029314884847,0.508590080948364,0.325976532638771,0.55239684443107,0.54349407389492,0.459392889566503,0.554768068986174,0.499743956101454,0.0032723474809594,0.415435379979378
Fam53b	NM_175268,NM_212473	0.769,0.231	0.781,0.219	0.261,0.739	0.529,0.471	0.734,0.266	0.384,0.616	0.703797454535041,0.000160528026724177,0.0845665709824029,0.700039038395927,0.0172315989110556,0.252614617717278,0.493168114316322,0.703500842494176,0.282972131454286,2.44487780331328e-06,0.00129795890932133,0.701964617423461,0.146228362134673,0.425352382045782,0.0339307511039714
Fam54b	NM_001256112,NM_029759	0.142,0.858	0.12,0.88	0.123,0.877	0.214,0.786	0.15,0.85	0.288,0.712	0.493361606206826,0.680927658662048,0.0953668990844273,0.619750956928046,1.30018889458409e-07,0.524312537735407,0.230621732325439,0.690730272194946,0.0765947719825953,8.55681300156837e-06,0.640644843205375,2.27022069930559e-38,0.422331716905395,0.138019206232733,0.23421800184273
Fam57b	NM_001146347,NM_026884,NM_029978	NA	NA	NA	0.359,0.058,0.583	0.412,0.095,0.493	0.262,0.03,0.708	NA,NA,NA,NA,NA,NA,NA,NA,NA,NA,NA,NA,0.67411668263024,0.768602228029107,0.567019358859148
Fam63a	NM_133858,NM_199475	0.146,0.854	0.155,0.845	0.107,0.893	0.134,0.866	0.074,0.926	0.188,0.812	0.53864903648583,0.36621377376474,0.523369694911451,0.0508217703962714,0.626418915995884,0.696765855495124,0.646304146648266,0.562505342007801,0.482431642894464,0.560515047874285,0.594429571776496,0.296219984247245,0.188830032786647,0.415880655177064,0.0320062003351323
Fam65b	NM_001080381,NM_029679,NM_178658	NA	0,0.527,0.473	0,0.575,0.425	0,0.549,0.451	0,0.665,0.335	0.008,0.715,0.277	NA,NA,NA,NA,NA,0.287223369960709,0.64194328343777,0.406923263937062,0.00152925718751983,0.531743457575874,0.470694910013388,0.00525527560936114,0.437712716835883,0.00288687934209205,0.316237611053285
Fam70b	NM_001143671,NM_001143672	NA	NA	NA	NA	0.621,0.379	1,0	NA,NA,NA,NA,NA,NA,NA,NA,NA,NA,NA,NA,NA,NA,0
Fam73a	NM_001162375,NM_174868	0,1	0.178,0.822	0.047,0.953	0.064,0.936	0.001,0.999	0.039,0.961	0.652538522323755,0.182286935636952,0.537700717917181,0.595939467341407,0.288306151431618,0.646987436120196,0.702030392689246,0.380752963271355,0.674202933244766,0.523669044790279,0,0.567550273300882,4.11055765805835e-06,0.632145286140847,1.13269895610677e-192
Fam73b	NM_001242407,NM_175392	0.955,0.045	1,0	0.959,0.041	0.965,0.035	0.882,0.118	0.957,0.043	1.4299216748715e-37,0.64379118228174,0.459250643815861,0.630980043012946,0.603576187928709,8.34848173480823e-07,0.0158490525348272,1.44965690576573e-44,0,0.651908533228995,0.476003826029091,0.373997839532935,0.227434366118296,0.0826416427326196,0.706108755992492
Fam76a	NM_001163792,NM_145553	0.299,0.701	0.168,0.832	0.21,0.79	0.338,0.662	0.104,0.896	0.085,0.915	0.292773392520239,0.0357240125589283,0.47861513623702,0.0293128781924213,8.14736195178502e-249,0.47284690650093,0.204620342299177,0.699687232055424,0.696971151675678,8.23313758949387e-20,0.177160938789091,6.09743615137762e-144,0.00612914977629355,0,0.647899171212969
Fam78b	NM_001160261,NM_001160262,NM_175461	NA	NA	0.15,0.486,0.364	0.374,0.4,0.227	0.269,0.58,0.151	0.433,0.05,0.517	NA,NA,NA,NA,NA,NA,NA,NA,NA,0.463863412604799,0.677721281239858,0.0551181468349287,0.704705211659104,0.00177070627661862,0.0851276706524837
Fam83h	NM_001168253,NM_134087	0.276,0.724	NA	0.699,0.301	0.8,0.2	NA	NA	NA,0.0310562785503479,0.00100618039529537,NA,NA,NA,NA,NA,NA,0.622773537112558,NA,NA,NA,NA,NA
Fam89b	NM_023166,NM_181452	0.053,0.947	0.099,0.901	0.082,0.918	0.099,0.901	0.252,0.748	0.187,0.813	0.0600643654217855,0.0476379557567633,0.483562239279172,0.0223651287887195,0.000419987161668574,0.703630563789448,0.552320274367135,0.436946889797054,0.0139750793267868,0.539503848291458,0.428600264876353,4.84561587809166e-08,0.265978363220066,0.131512244325492,0.637302268060797
Fancb	NM_001146081,NM_175027	NA	0.998,0.002	0.992,0.008	0.992,0.008	NA	1,0	NA,NA,NA,NA,NA,0.61338247593495,0.63524143719062,NA,0.708984423347421,0.698463298163844,NA,0.665910536851003,NA,0.678808209664789,NA
Fancc	NM_001042673,NM_007985	0,1	0.092,0.908	0.116,0.884	0.058,0.942	0.063,0.937	0.113,0.887	0.00941750870231748,3.99934087892878e-12,0.0446930223972535,0.477125135032301,0.233622750316389,0.618453716422666,0.656085457243822,0.508816355228067,0.623970021920321,0.213280017629194,0.149921215410981,0.307014795314162,0.623868696274981,0.691310520922027,0.675603465226493
Fance	NM_001163819,NM_001163820,NR_028296,NR_028297	0.601,0.138,0.046,0.216	0.304,0.216,0.044,0.436	0.356,0.171,0.181,0.292	0.303,0.171,0.256,0.27	0.484,0.147,0.279,0.09	0.257,0.06,0.621,0.062	0.47805024615261,0.307983782798447,0.548543094207985,0.0539867314198788,1.51703471156852e-07,0.0986448981997184,0.556575968081353,0.00265621643479405,1.12412624917031e-09,0.816552434191563,0.38489243004741,0.00103668538773821,0.366373524480481,0.0208188909958491,0.427540115081513
Fancg	NM_001163233,NM_053081	0.087,0.913	0.024,0.976	0.085,0.915	0,1	0.202,0.798	0.14,0.86	0.692509574021638,0.321993877271125,0.613763672013076,0.652976277396343,0.692698539166743,0.000724846009867736,0.642492003300539,0.570789653091109,0.632394013242915,1.06882457047144e-06,0.66851370387736,0.373168103441842,0.422655362068078,0.475419773168029,0.681250040825151
Far1	NM_026143,NM_027379	0,1	0.001,0.999	0.011,0.989	0.042,0.958	0.045,0.955	0.009,0.991	0.380823549591086,0,8.9694188278299e-141,0.124702298715001,0.0260887061364416,4.87560849552001e-31,1.80176825487206e-18,0.498620299524012,0.450944036274665,0.447012987649679,0.346464014944574,0.11308935046972,0.152346520122345,0.0276350231543742,0.700534607892229
Fars2	NM_001039189,NM_024274	0.009,0.991	0.114,0.886	0.014,0.986	0.012,0.988	0.019,0.981	0.01,0.99	0.665571601660136,0.642032967062149,0.588124328471231,0.689147621842139,0.671606019518248,0.544256946472156,0.697977215185014,0.693494684126898,0.699570624756503,0.335816663540246,0.585219144648422,0.52226068280076,0.665387875107157,0.679999244088781,0.698552434985616
Fas	NM_001146708,NM_007987	0.017,0.983	0.019,0.981	0.038,0.962	0.046,0.954	0.015,0.985	0.023,0.977	0.675316126330853,0.0390993434596221,0.0575858662003268,0.70065274184642,0.702862465624279,0.00938529216220919,0.0152330659615794,0.679748159601938,0.701819958438153,0.705625526335709,0.0236856668678048,0.322902862226827,0.0382742562551502,0.33323496931119,0.704359238934125
Fasl	NM_001205243,NM_010177	NA	0.058,0.942	0.024,0.976	NA	NA	NA	NA,NA,NA,NA,NA,0.569978669150382,NA,NA,NA,NA,NA,NA,NA,NA,NA
Fastkd5	NM_001146084,NM_198176	0.419,0.581	0.52,0.48	0.496,0.504	0.452,0.548	0.854,0.146	0.807,0.193	0.535779229601885,0.539883627931567,0.651393698610457,0.000158424717060546,0.00543432609239465,0.62292768402977,0.471571066629984,0.529125559636657,0.420717540809421,0.5680747194774,0.00106101732993613,0.0179404870670264,0.029835064976609,0.0255522758727442,0.66026017116896
Fau	NM_001160239,NM_001190436,NM_007990	0.059,0.008,0.934	0.061,0.006,0.933	0.072,0.009,0.919	0.101,0.012,0.887	0.096,0.026,0.879	0.098,0.086,0.816	0.700538819370262,0.472265360612945,0.607204550554818,0.0072570040596988,1.14194196946087e-18,0.0136713407635748,0.591772086352508,4.04096760680968e-09,0,0.639611980622497,0.000117191219932,0,0.0965474785020177,2.83881364827422e-07,0.010864479667518
Fblim1	NM_001163256,NM_133754	NA	0.686,0.314	0.566,0.434	0.779,0.221	0.963,0.037	NA	NA,NA,NA,NA,NA,0.679024141972209,0.651707802679407,0.382288279404408,NA,0.710989486379586,0.219094971312183,NA,3.14184445770245e-07,NA,NA
Fbln2	NM_001081437,NM_007992	NA	0.83,0.17	0.497,0.503	0.624,0.376	0.284,0.716	0.844,0.156	NA,NA,NA,NA,NA,0.0093728802190413,0.0351216487565037,1.29112129188268e-05,0.635353511482337,0.481049765961196,0.00176951674970003,0.0226238660896169,5.53454595475488e-59,0.0882834499554065,1.8227764036604e-06
Fbrsl1	NM_001142642,NM_028596	0.84,0.16	0.512,0.488	0.55,0.45	0.669,0.331	0.479,0.521	0.541,0.459	0.000813559981411043,0.00441968033872563,0.360717767721135,0.0289064790230416,0.00122011703843193,0.622460330597475,0.0109037083384136,0.622671919283266,0.643658483186609,0.05552085463084,0.557390822005322,0.694654544804261,0.226456847129611,0.00485863159313373,0.571569909636676
Fbxl12	NM_001002846,NM_013911	0.855,0.145	0.581,0.419	0.484,0.516	0.895,0.105	0.669,0.331	0.831,0.169	0.104809243216724,0.0271287239215923,0.694446205983074,0.135297959263775,0.460353126835529,0.671937397120303,0.0683727095458357,0.564687706439236,0.24866107613255,0.00019687512219933,7.15279974768119e-13,1.94765312035673e-99,0.0229084969885842,0.399878829860527,1.10276182290009e-08
Fbxl5	NM_001159963,NM_178729	0.986,0.014	0.981,0.019	0.969,0.031	0.983,0.017	0.994,0.006	0.993,0.007	0.692045688444619,0.000146235701492301,0.661578564992478,0.103250117495757,0.129765410668042,0.327238998651596,0.696787634004371,0.42141475796667,0.438754941601378,0.216328944872067,2.18293366634548e-05,8.35894459311363e-05,0.488691850669099,0.503195075196037,0.7008617932165
Fbxo27	NM_001163702,NM_207238	NA	NA	0.171,0.829	NA	NA	0.828,0.172	NA,NA,NA,NA,NA,NA,NA,NA,NA,NA,NA,7.00620337688181e-06,NA,NA,NA
Fbxo3	NM_020593,NM_212433	0.479,0.521	0.423,0.577	0.557,0.443	0.48,0.52	0.414,0.586	0.572,0.428	0.16097838044504,0.00511483684039718,0.707987401241225,0.298981058432443,0.000542342794893251,6.27242776188582e-09,0.584542926084314,0.691815450107712,9.85324810039696e-11,0.394159982375136,0.000220483284617223,0.671148572981131,0.556078501802896,0.284201834080318,2.02214724144388e-05
Fbxo30	NM_001168297,NM_027968	0.072,0.928	0.56,0.44	0.086,0.914	0.024,0.976	0.167,0.833	0.255,0.745	0.0139481646816156,0.687291588283613,0.431095661718147,0.706477228127284,0.524729882546399,0.0103624720866232,5.24342709491103e-05,0.15598077035223,0.290700922820591,0.600780648389492,0.70084489496044,0.465671354894425,0.639809352067563,0.117247744124497,0.629972385055592
Fbxo34	NM_001146085,NM_001146086,NM_030236	0.21,0.63,0.16	0.143,0.395,0.462	0.056,0.565,0.379	0.046,0.699,0.256	0.051,0.518,0.431	0.132,0.662,0.206	0.630695947636388,0.369749878866692,0.0389808069232307,0.0568044519768536,0.784147992728939,0.740693907692758,0.472805756739037,0.597530571910195,0.598618543858588,0.546877086898609,0.582510259248292,0.091831201160573,0.670582633943207,3.2973353805904e-06,6.40085423064752e-05
Fbxo44	NM_001161851,NM_001161852,NM_173401	NA	NA	0.527,0.473,0	0.571,0.138,0.29	0.745,0.24,0.016	0.597,0.339,0.064	NA,NA,NA,NA,NA,NA,NA,NA,NA,3.66815471841727e-11,0.0116518023541973,1.56073251320057e-09,0.262713202555237,0.510946969099094,0.375013858747467
Fbxo6	NM_001163704,NM_001163705,NM_001163706,NM_001163707,NM_015797	0.059,0.122,0.529,0.275,0.014	0.033,0.312,0.352,0.289,0.014	0.065,0.374,0.268,0.268,0.025	0.148,0.335,0.226,0.275,0.016	0.135,0.428,0.389,0.043,0.005	0.109,0.322,0.398,0.15,0.02	0.193491087497368,9.78052949779468e-07,0.126193528658085,8.68954343575014e-44,0.00175190330127362,0.462383604512102,0.604115031092496,0.106290224158609,0.232376145299713,0.768348435990196,1.31377372848558e-12,0.289577109819834,0.294621895962841,0.716797577802506,0.593666869067033
Fbxo9	NM_001081490,NM_023605	0.923,0.077	0.877,0.123	0.806,0.194	0.906,0.094	0.782,0.218	0.721,0.279	0.216339601460938,4.2279774787256e-18,0.680701119712457,0.710906016450813,0.000831919785964173,0.067234652970696,0.543554392021775,0.689957982339483,0.175826756630022,0.00111616825752553,0.594785314163931,0.622781922573388,0.708751573668655,0.0278372540762056,0.519009078785973
Fbxw2	NM_001164768,NM_001164769,NM_001164770,NM_001164772,NM_013890	0.552,0.064,0.245,0.101,0.038	0.286,0.159,0.348,0.206,0	0.177,0.18,0.34,0.272,0.031	0.11,0.112,0.169,0.141,0.468	0.087,0.097,0.129,0.228,0.459	0.032,0.055,0.24,0.382,0.291	6.44824885265067e-48,0,8.60917157546402e-14,5.35513000808912e-16,2.59381845483028e-93,2.80652410973254e-05,5.13181244468357e-17,0,0,0.000735353523974962,6.44255818639693e-08,5.9737106990132e-34,0.624539135006065,0.392723767226867,0.355462615105677
Fbxw7	NM_001177773,NM_001177774,NM_080428	0.845,0.14,0.015	0.567,0.055,0.378	0.808,0.131,0.061	0.94,0.046,0.014	0.147,0.049,0.805	0.107,0.025,0.869	3.6003033957786e-45,9.53605857403675e-10,0.000712983429619853,2.06807944427225e-164,2.50796761658648e-187,0.000626912964163492,0.00128915719700992,0.136516756049367,0.181279277266202,0.107635165586111,2.84991815602619e-132,1.10521163484942e-57,1.61301814978925e-26,4.6633909997234e-21,0.773727410818522
Fcer2a	NM_001253737,NM_001253739,NM_001253743,NM_001253745,NM_001253746,NM_001253747,NM_013517	NA	0.121,0.023,0.041,0.003,0.023,0.012,0.776	0.174,0,0.101,0.018,0.013,0,0.694	0.389,0,0.19,0,0.034,0,0.387	NA	NA	NA,NA,NA,NA,NA,2.39740363953351e-05,0.228669565415192,NA,NA,0.30906159283335,NA,NA,NA,NA,NA
Fcgr2b	NM_001077189,NM_010187	0.038,0.962	0.705,0.295	0.209,0.791	0.243,0.757	0.022,0.978	0.119,0.881	0,3.30402409717072e-89,1.02426045847891e-88,0.527451703050192,0.666035757811157,1.74514072905985e-65,2.67245144643873e-38,1.48041590768307e-12,0.0102725026413493,0.646201609222257,0.0151800043631812,0.338471758998724,0.00753246100289238,0.29997429326465,0.711636278332769
Fchsd2	NM_001146010,NM_199012	0.973,0.027	0.983,0.017	0.992,0.008	0.987,0.013	0.983,0.017	0.551,0.449	0.523765324258953,0.679188988328983,0.69101783665435,0.700541740322791,5.7643943791695e-20,0.21117649106586,0.574367931000995,0.504120155469884,1.16146204833814e-74,0.615754803054536,0.663463361622602,2.69062413140761e-70,0.694035062020229,1.65832630715085e-36,1.48548427061821e-34
Fcrl1	NM_001136236,NM_153090,NM_178165	NA	0.28,0.017,0.703	0.296,0.052,0.652	0.572,0,0.428	NA	NA	NA,NA,NA,NA,NA,0.688705041680185,0.571891897221158,NA,NA,0.616515041085888,NA,NA,NA,NA,NA
Fcrla	NM_001160215,NM_145141	NA	0.616,0.384	0.666,0.334	0.685,0.315	NA	NA	NA,NA,NA,NA,NA,0.589202288633766,0.507583461786799,NA,NA,0.694243337720178,NA,NA,NA,NA,NA
Fdps	NM_001253751,NM_134469	0.116,0.884	0.072,0.928	0.03,0.97	0.041,0.959	0.072,0.928	0.023,0.977	0.107029540986945,1.7513813447725e-28,3.84030293289291e-07,0.357553474054428,8.71264761891187e-48,0.621853423884141,0.692192427030961,0.681869968295669,0.417820275362466,0.627012011804367,0.709923220632777,0.485950319793509,0.697644202677937,0.291025535198171,0.702231517177159
Fert2	NM_001037997,NM_008000	0.968,0.032	0.738,0.262	0.891,0.109	0.941,0.059	0.918,0.082	0.891,0.109	0.4778374175699,0.0719599910303336,0.322545654715092,0.642334731291795,0.0191527425105078,0.710288207887038,0.683770289091917,0.637938985131632,0.710006152664068,0.242589377126973,0.518547606864648,0.657593304179861,0.669488982690547,3.52176857545815e-06,0.437273656580476
Fetub	NM_001083904,NM_001083905,NM_021564	0.133,0.002,0.865	0.049,0.083,0.868	NA	0.221,0.282,0.497	NA	NA	1.76979165937885e-95,NA,0.194638230507036,NA,NA,NA,0.747540860995101,NA,NA,NA,NA,NA,NA,NA,NA
Ffar2	NM_001168509,NM_001168510,NM_001168511,NM_001168512,NM_146187	NA	0,0.442,0.153,0.061,0.343	NA	0,0,0.463,0.13,0.406	NA	NA	NA,NA,NA,NA,NA,NA,1.63033376200957e-08,NA,NA,NA,NA,NA,NA,NA,NA
Fga	NM_001111048,NM_010196	0.434,0.566	0.249,0.751	NA	NA	NA	NA	0.552438367635828,NA,NA,NA,NA,NA,NA,NA,NA,NA,NA,NA,NA,NA,NA
Fgd2	NM_001159538,NM_013710	NA	0.11,0.89	0.129,0.871	0.349,0.651	0.281,0.719	0.324,0.676	NA,NA,NA,NA,NA,0.479068853640547,0.630731535532404,0.715307600737909,0.700412081881191,0.40469125675157,0.590964492592043,0.655870533592491,0.665133821387499,0.625761376753288,0.69658283064541
Fgd4	NM_139232,NM_139233,NM_139234	0.988,0.01,0.002	0.922,0,0.078	0.987,0,0.013	0.947,0.03,0.023	0.996,0,0.003	0.921,0.011,0.068	0.000193275327530307,0.653307582532612,0.633450132407563,0.638272123574484,4.38835272845188e-07,0.186125826446141,0.168299646699431,7.89979604825471e-05,0.739906046632444,0.72941029884439,0.603399829258471,0.036504645349976,0.323152198140101,0.184665685260762,4.0558544376706e-12
Fgf14	NM_010201,NM_207667	NA	NA	0.992,0.008	NA	NA	0.277,0.723	NA,NA,NA,NA,NA,NA,NA,NA,NA,NA,NA,4.43976266101446e-192,NA,NA,NA
Fgfr1	NM_001079908,NM_001079909,NM_010206	NA	0.379,0.597,0.024	0.305,0.522,0.172	0.247,0.64,0.113	0.348,0.535,0.117	0.385,0.025,0.59	NA,NA,NA,NA,NA,0.745607063928362,0.586877520738764,0.243041623384379,1.18888859088508e-38,0.477354952073549,0.535429970256674,2.31958436987752e-24,0.780364910204055,8.28378799082865e-30,9.88093084357239e-15
Fgfr1op	NM_001197046,NM_201230	0.038,0.962	0.077,0.923	0.069,0.931	0.04,0.96	0.084,0.916	0.042,0.958	0.695994446916728,0.0135900156281473,0.663961137142236,0.300000833822571,0.656044137625239,0.087201394324385,0.68914381282799,0.416318350161373,0.685067578549371,0.10874608921742,0.682704518248118,0.11432720731108,0.493913547903429,0.700612100055159,0.506181752975872
Fgfr2	NM_010207,NM_201601	0.311,0.689	0.669,0.331	0.221,0.779	0.322,0.678	NA	0.744,0.256	0.174250949873604,0.0467768057666341,0.67586055516086,NA,0,0.0613575611042828,0.192744812648629,NA,0.683098391969514,2.65860788364571e-06,NA,0,NA,0,NA
Fgfr3	NM_001163215,NM_001163216,NM_001163217,NM_001205270,NM_008010	0.022,0.066,0.789,0.075,0.048	0.165,0.412,0.036,0.078,0.31	NA	0.111,0.116,0.258,0.117,0.398	0,0.444,0.16,0.242,0.154	0.114,0.239,0.023,0.126,0.498	1.48637726997976e-24,NA,1.58525429313957e-44,0.0759034558268245,3.07199455567578e-21,NA,6.61530046592421e-08,3.15673537568566e-06,0.59793130664281,NA,NA,NA,8.52389637777582e-07,0.0106450844968446,5.86283830319014e-07
Fgfrl1	NM_001164259,NM_054071	0.536,0.464	0.753,0.247	0.374,0.626	0.267,0.733	0.275,0.725	0.244,0.756	0.232350882671528,0.12954515844369,0.0196630738265521,0.0491627397431224,0.00872160678670481,0.0544054518464307,0.000637110935230481,0.0149479757972717,0.00134085106588016,0.125586709585325,0.571702698007166,0.246072582405589,0.303399497366636,0.564891419532097,0.560386843603665
Fhdc1	NM_001033301,NM_001205355	NA	0.695,0.305	NA	0.921,0.079	NA	1,0	NA,NA,NA,NA,NA,NA,0.703233312955993,NA,0.426952246613653,NA,NA,NA,NA,0.232185464986835,NA
Fhl1	NM_001077361,NM_001077362,NM_010211	0.023,0.02,0.957	0.006,0.121,0.874	0.031,0.139,0.83	0.036,0.221,0.743	0.013,0.244,0.743	0.31,0.093,0.597	0.763773086212973,0.302909537449812,6.14659668432426e-97,9.296572564953e-09,5.03942193133283e-151,0.581517402807491,1.24856908859799e-07,0.00439251413853922,1.33687061532722e-13,0.0498223465369125,0.24815780874345,5.07467112172278e-05,0.616587200050213,1.27005290238799e-20,0.00445604722665643
Fibp	NM_001253832,NM_021438	0.174,0.826	0.248,0.752	0.322,0.678	0.253,0.747	0.322,0.678	0.134,0.866	0.676187355501966,6.89641714812961e-20,0.00721916137116955,1.88720491046602e-16,0.375334496996559,0.459843154105363,0.57476481476597,0.461416161341011,0.708284877072894,0.0184806596272522,0.701108910148339,4.45982413263559e-18,0.0436702214913557,2.43331495479475e-05,1.4758697254433e-16
Fignl1	NM_001163359,NM_001163360,NM_021891	NA	0.03,0.488,0.482	0.028,0.294,0.678	0,0.517,0.483	NA	NA	NA,NA,NA,NA,NA,0.177439752443076,0.515165723613606,NA,NA,0.784071430710323,NA,NA,NA,NA,NA
Filip1l	NM_001040397,NM_001177871	0,1	0,1	0.004,0.996	0.013,0.987	0.313,0.687	0.098,0.902	1,0.0146150131008029,0,1.87518819443937e-39,1.16282096329498e-37,0.0146152276737403,0,1.87539645916689e-39,1.16297193489913e-37,0.000600624838965273,2.7593862633805e-05,0.00382994486437299,0.158412644876883,0.526323935262497,0.605301570494883
Fip1l1	NM_001159573,NM_001159574,NM_024183	0.33,0.143,0.527	0.384,0.24,0.376	0.291,0.26,0.45	0.378,0.169,0.453	0.287,0.325,0.388	0.511,0.027,0.462	0.00717010364109141,0.0275410014824948,0.42466868385721,0.0362227045460811,0.0298826354005832,0.329870324712424,0.1402903575807,0.396390182275072,5.23009639475688e-07,1.16024252111544e-17,0.618841778345352,2.52756084544388e-06,5.56433594933289e-10,0.000339825827872027,2.61915860299478e-05
Fis1	NM_001163243,NM_025562	0.152,0.848	0.029,0.971	0.076,0.924	0.13,0.87	0.019,0.981	0.279,0.721	0.000299676686835708,5.44893703656264e-05,0.625871509136872,9.90230784897809e-07,3.11562713336185e-08,0.0539902063234752,0.00144942921221991,0.699818198455706,1.14483669221391e-10,0.00729996928776673,0.00766518246394687,5.81860206871949e-222,1.41311562818155e-05,8.82879341253291e-23,6.83535720466202e-18
Fiz1	NM_001110328,NM_001110329,NM_001110330,NM_011813	0,0.836,0.164,0	0.019,0.695,0.286,0	0.074,0.904,0.009,0.013	0.104,0.654,0.186,0.055	0.083,0.722,0.167,0.028	0.298,0.633,0,0.069	0.41134883891699,0,0.109183163430867,5.24934850193422e-14,0,6.92284519154612e-22,0.294095570971242,0.104193989163498,1.14656422058151e-32,0.369532868892543,0.716743485409538,1.52576452595169e-45,0.768860417433323,0.00957876182660049,0.114574934899157
Fkbp10	NM_001163481,NM_010221	NA	0.2,0.8	0.074,0.926	0.104,0.896	0.177,0.823	0,1	NA,NA,NA,NA,NA,0.682378376953325,0.699702420991603,0.687145904077718,0.0720965638767428,0.641720030680398,0.702814898561966,0.0111367944918438,0.668082677314359,9.13912307860464e-06,0.279790036475869
Fkbp2	NM_001166368,NM_008020	0.643,0.357	0.832,0.168	0.745,0.255	0.571,0.429	0.756,0.244	0.675,0.325	0.00866378572359293,0.00050876374380101,0.0891648490064414,0.288564570046351,0.582929641691019,0.0422587334765245,0.00258243613952863,0.624762541498497,0.0167220930222304,1.00097368537164e-15,0.431994261111664,0.34645869745234,0.205347037320798,0.0446239768884967,0.341006465464294
Fkbp8	NM_001111066,NM_001199631,NM_010223	0.719,0.056,0.225	0.745,0.031,0.224	0.567,0.145,0.288	0.6,0.1,0.3	0.5,0.065,0.435	0.632,0.107,0.261	0.314222118159969,0.00024510780474876,0.657781523739944,0.459076885144398,0.135758140065396,0.000306736085688385,0.633319939139569,0.310436984316577,0.00685455529653323,0.428138549353523,0.00296507463998487,0.214901649241528,0.666774291224258,0.531534062475885,0.308591815997288
Flot2	NM_001040403,NM_008028	0.954,0.046	0.973,0.027	0.929,0.071	0.917,0.083	0.946,0.054	0.858,0.142	0.153682354956446,0.354749724928884,0.252529110172935,0.699636599204877,0.0237665993591068,7.66312359204646e-06,8.51811172787815e-07,0.134892535147129,4.43574131029842e-11,0.61561231185257,0.438686179348068,4.59894673187456e-07,0.343927557420513,0.000491542989142037,0.0622340526204352
Flrt3	NM_001172160,NM_178382	NA	0.023,0.977	0.049,0.951	0.049,0.951	NA	0.112,0.888	NA,NA,NA,NA,NA,0.705872252734828,0.520363481805515,NA,0.321458071947367,0.365970367372753,NA,0.078964785973148,NA,2.94988959616929e-17,NA
Fmn1	NM_001043322,NM_010230	1,0	0.836,0.164	0.981,0.019	0.986,0.014	0.982,0.018	0.984,0.016	4.0295014039073e-23,0.238467556895532,0.0893418679361021,2.04183708352487e-06,0.0148191569510041,0.000877877376017969,0.172297527527886,0.142233207025076,0.0313939403345763,0.616175757356132,0.45937448089253,0.6408043354613,0.693884338064535,0.694492983030226,0.652718346553782
Fmnl1	NM_001077698,NM_019679	NA	0.969,0.031	0.983,0.017	0.994,0.006	0.972,0.028	0.142,0.858	NA,NA,NA,NA,NA,0.0270001628306341,0.000166706150627787,0.406252447337783,0,0.0194329928964998,0.604637434740165,0,0.577422011451257,0,8.5154679292774e-69
Fmo5	NM_001161763,NM_001161765,NM_010232	0.828,0.119,0.053	0.667,0.161,0.172	0.651,0.255,0.094	0.726,0.085,0.189	0.189,0.162,0.648	0.001,0.425,0.573	0.817989898399164,2.65158152343227e-05,0.431736836671998,9.09806431073221e-25,0.0275522095539469,0.596397834132671,0.764298011877588,0.00660539366662771,0.153382534155704,0.0610133862502662,6.91559211867577e-12,0.00845595210736317,0.00475366506571002,0.0236666262880577,0.600862420797481
Fn3k	NM_001038699,NM_022014	0.154,0.846	0.255,0.745	0.476,0.524	NA	0.03,0.97	0.064,0.936	0.0320487215376749,1.09713982420337e-248,NA,2.35918306929007e-87,3.67332540564973e-46,5.22791345394001e-15,NA,6.83259343507457e-162,8.99663889304797e-107,NA,0,0,NA,NA,1.59981508239252e-12
Fnbp1	NM_001038700,NM_001177648,NM_001177649,NM_001177650,NM_019406	0.28,0.185,0.225,0.089,0.222	0.622,0.029,0.252,0.064,0.033	0.748,0.03,0.12,0.022,0.08	0.429,0.276,0.114,0.044,0.137	0.007,0.705,0.041,0.196,0.05	0.059,0.615,0.118,0.104,0.104	1.6159662288477e-12,0.000530106737550614,0.0851036412120739,0.0087808039742996,0.00567452219474638,7.37314011874808e-12,1.40751555757559e-44,0,2.80963632214167e-98,1.9594107547685e-246,0,3.41400388523503e-40,1.18321635876443e-158,4.986947486923e-06,0.0915120697136468
Fnbp1l	NM_001114665,NM_153118	0.004,0.996	0.007,0.993	0.005,0.995	0.002,0.998	0.011,0.989	0.64,0.36	0.691390750595407,0.645018566632238,0.576503186640164,0.693092411287054,0,0.683074731978142,0.648819562586371,0.70098482096703,0,0.695642815059858,0.683720660514584,1.04328412166358e-208,0.652791408302235,0,1.08573215280786e-236
Fndc7	NM_001165965,NM_177091	NA	0.047,0.953	0,1	NA	NA	NA	NA,NA,NA,NA,NA,0.312355230133477,NA,NA,NA,NA,NA,NA,NA,NA,NA
Folr4	NM_022888,NM_176807	NA	0.957,0.043	0.943,0.057	NA	NA	NA	NA,NA,NA,NA,NA,0.457395459463823,NA,NA,NA,NA,NA,NA,NA,NA,NA
Foxp1	NM_001197321,NM_001197322,NM_053202	0.076,0.646,0.279	0.127,0.77,0.103	0.077,0.763,0.16	0.007,0.861,0.132	0.07,0.729,0.201	0.007,0.816,0.176	7.82101930985436e-05,0.00274799741380014,0.521333874917984,0.629189729593023,0.601412324042226,0.39490705801276,2.62261294882067e-28,0.0642341211861077,6.58437630739774e-15,3.07183453419238e-28,0.266213965312041,1.56310303114948e-12,0.348234873315896,0.673747792743619,0.452420046704965
Foxp2	NM_053242,NM_212435	0,1	NA	NA	0.272,0.728	0.317,0.683	0.284,0.716	NA,NA,1.26585162934943e-38,8.8028902445778e-06,0,NA,NA,NA,NA,NA,NA,NA,0.686156890966288,0.531450758813423,0.506009324638915
Foxp3	NM_001199347,NM_001199348,NM_054039	NA	0,0.022,0.978	0,0.058,0.942	NA	NA	0,1,0	NA,NA,NA,NA,NA,0.652841582431598,NA,NA,1.00111579247885e-12,NA,NA,1.57820958861766e-20,NA,NA,NA
Foxp4	NM_001110824,NM_001110825,NM_028767	0.26,0.739,0.001	0.237,0.216,0.547	0.205,0.477,0.319	0.214,0.35,0.437	0.159,0.677,0.164	0.181,0.311,0.507	5.55505196645212e-09,0.00891569766241825,0.000182574779182853,0.578868828855764,2.65948805000114e-05,0.0222124304517185,0.41095265212004,6.03945560517668e-05,0.331735180035359,0.442682540124942,0.156852423281754,0.167587609853393,0.0277691649889823,0.700253354298986,0.00709526284441734
Foxred2	NM_001017983,NM_001168260	NA	0.882,0.118	1,0	NA	NA	0.938,0.062	NA,NA,NA,NA,NA,0.135195021108074,NA,NA,0.697308693150362,NA,NA,0.0242016047194477,NA,NA,NA
Frem1	NM_001198811,NM_177863	NA	NA	NA	0.695,0.305	NA	0.856,0.144	NA,NA,NA,NA,NA,NA,NA,NA,NA,NA,NA,NA,NA,0.686667943171934,NA
Frk	NM_001159544,NM_010237	0.303,0.697	NA	0.57,0.43	0.341,0.659	0.496,0.504	NA	NA,0.349011851099512,0.395938595519944,0.577380399290637,NA,NA,NA,NA,NA,0.60664849298751,0.678115663231363,NA,0.705700249144986,NA,NA
Frmd4a	NM_001177843,NM_001177844,NM_172475	0.028,0.839,0.133	0.074,0.705,0.221	0.026,0.807,0.167	0.044,0.799,0.157	0.312,0.581,0.107	0.383,0.384,0.233	0.570125978994674,0.405453611862673,0.308901977706497,3.42771991570673e-05,2.55681435798941e-07,0.754045690144812,0.70984590058509,0.0120330384486318,0.0487980425827263,0.620520948345967,1.06828970135675e-76,0,2.24275555143421e-25,1.95214147814167e-205,0.0368292483044912
Frrs1	NM_001113478,NM_009146	0,1	0.026,0.974	0.021,0.979	0,1	0,1	NA	0.165206329994679,0.281495142298193,0.484720167865715,0.458738708307568,NA,0.673109085403794,0.261937271228884,0.649866299177538,NA,0.40803332396372,0.69619510340406,NA,0.55074913708594,NA,NA
Fsd1l	NM_001195284,NM_176966	NA	NA	0.985,0.015	0.965,0.035	0.989,0.011	0.986,0.014	NA,NA,NA,NA,NA,NA,NA,NA,NA,0.676040840809673,0.685078875545731,0.703165910096112,0.536781740478588,0.644128287225129,0.672466324551049
Furin	NM_001081454,NM_011046	0.938,0.062	0.984,0.016	0.963,0.037	0.843,0.157	0.815,0.185	0.755,0.245	0.352842420676391,0.68907385384728,0.547884352557188,0.516176238513419,0.0247214878898069,0.447691312395177,0.00972504083851287,0.00643902848591525,3.53316586808413e-21,0.407887075070937,0.367650105003563,0.000245460383418614,0.699038097367562,0.440785772024032,0.516332771345009
Fut10	NM_001012517,NM_134161	NA	0.7,0.3	0.57,0.43	0.709,0.291	0.775,0.225	0.638,0.362	NA,NA,NA,NA,NA,0.558286085777194,0.472036813056133,0.577873814112052,0.714266661587008,9.64314817325566e-05,0.276535677149598,0.4038349982242,0.710896844042245,0.421972195260169,0.582869249318812
Fut8	NM_001252614,NM_001252615,NM_001252616,NM_016893	0,0.065,0.067,0.868	0.019,0.268,0.019,0.693	0.022,0.048,0.028,0.902	0.018,0.003,0.024,0.955	0.006,0.063,0.027,0.904	0.021,0.023,0.088,0.868	0.077158014570401,3.38614511792064e-05,0.397770674039515,0.686831986240965,0.000168851946182531,0.146993520695999,0.0001557428677986,0.377744986761625,0.000501991481247564,6.66830876812361e-08,0.0797609259065111,0.269326852535407,0.492238289851837,9.27900663213544e-07,0.0303252894895931
Fxr1	NM_001113188,NM_001113189,NM_008053	0.115,0.276,0.609	0.114,0.384,0.502	0.107,0.335,0.557	0.097,0.273,0.63	0.745,0.109,0.147	0.198,0.331,0.47	0.518037874028441,0.0404973532280242,0.478885481115804,1.04643843750266e-07,5.30046596707242e-31,0.648415985833485,0.486087252879603,1.76439109869478e-06,0.144991221350231,4.56090121356367e-10,1.41172849233652e-07,1.596870654537e-95,4.580749573746e-09,2.83358737290935e-147,0.000514979440026431
Fxyd1	NM_019503,NM_052991,NM_052992,NM_194321	0.889,0.033,0.07,0.008	0.784,0.098,0.087,0.031	0.643,0.164,0.171,0.022	0.649,0.238,0.054,0.058	0.215,0.581,0.079,0.124	0.608,0.293,0.075,0.024	0.714649087890223,0.812276361630231,1.70219589355574e-211,0,2.06724827714309e-53,0.687890380442592,0.300570378969457,0.000255757423363774,0.292183206483393,0.530163440656876,0.165960147069179,0.702608498414659,2.51239433780366e-137,0.548727704436924,2.36449687777368e-16
Fxyd2	NM_007503,NM_052823,NR_028499	NA	1,0,0	0.005,0.994,0.001	0.473,0.527,0	0.967,0,0.033	1,0,0	NA,NA,NA,NA,NA,5.5941601114973e-09,0.0171002406973543,0.704458651832043,1,4.08221354568995e-125,7.66290221832367e-24,3.90232286607381e-64,0.000998927136841463,2.08949545584346e-36,0.546200798631474
Fxyd5	NM_001111073,NM_008761	0.062,0.938	0.023,0.977	0.05,0.95	0.096,0.904	0.077,0.923	0.061,0.939	0.701416846399324,0.396659156164283,0.249737107045072,0.609122109312299,0.618242934610003,0.0677169439378134,0.00978220568106315,0.51011723086851,0.522981640609996,0.182297058287555,0.63693354160733,0.606063982535346,0.482340741862357,0.422917292165493,0.700384324713945
Fyco1	NM_001110253,NM_148925	1,0	1,0	0.989,0.011	0.995,0.005	0.988,0.012	1,0	2.8991238333689e-07,0.236304501397178,0.475527463359601,5.05093920651713e-36,0.449873975599246,0.310458372403842,0.553105251884929,1.766639626509e-30,6.14491277237951e-36,0.642182921742248,0.291830160496259,0.204884813398164,0.00707010202936745,0.436743399891891,7.41486768332524e-39
Fyn	NM_001122892,NM_001122893,NM_008054	0.015,0.68,0.306	0.18,0.101,0.719	0.022,0.054,0.924	0.006,0.515,0.478	0.017,0.726,0.257	0.035,0.955,0.011	0.0071508804934913,1.54077260437656e-15,0.554097353927285,0.686327953984178,4.50701764658598e-56,0.586242182613774,0.144524202786563,0.0587935500563734,2.08163477345768e-27,2.07108082915253e-07,3.98634090965905e-09,1.50090299550697e-300,0.777597555517097,9.14203080461409e-52,9.70682893225035e-17
Fyttd1	NM_001159349,NM_027226	0.008,0.992	0.111,0.889	0.021,0.979	0.039,0.961	0.04,0.96	0.024,0.976	0.374673787869111,0.0322809706819613,0.354274394651994,0.274331921377594,0.0273670155955632,0.708297302051675,0.69990890055586,0.701495249745429,0.703619954533332,0.697682239558266,0.706984098742528,0.693021993894925,0.698761165407673,0.687615413448112,0.700425472982844
Fzd5	NM_001042659,NM_022721	1,0	0.892,0.108	0.707,0.293	0.809,0.191	0.317,0.683	NA	0.699578618739937,0.138939602223055,0.210660317216824,7.0745461548609e-08,NA,0.110092072566427,0.181278422805323,1.15553978096927e-10,NA,0.683598199197278,0.0400712977636017,NA,0.00362861043779465,NA,NA
Fzd6	NM_001162494,NM_008056	0.956,0.044	NA	0.809,0.191	0.885,0.115	0.874,0.126	0.919,0.081	NA,0.0122823169658808,0.668304115502397,0.000515911412297839,0.700406727050547,NA,NA,NA,NA,0.19813997322187,0.70161458930566,0.0103304898971313,0.121802665640828,0.660742553306628,0.000421653710346002
G2e3	NM_001015099,NM_001167963,NM_001167964	0.76,0.075,0.165	0.559,0.057,0.384	0.847,0.04,0.113	0.839,0,0.16	0.715,0.068,0.217	0.75,0.014,0.237	0.502627847149843,0.657618231514111,0.00150067746370144,0.776554798336987,0.680987325531791,0.0237481483478667,0.000282364782945196,0.55519272130697,0.39994900947629,0,0.655007451830391,0.00254706530710646,0.018759246814685,0.114688593219075,0.697352735244537
G3bp2	NM_001080794,NM_001080795,NM_001080796,NM_001080797,NM_011816	0.041,0.615,0.001,0.14,0.203	0.026,0.819,0.031,0.082,0.042	0.091,0.845,0.037,0.01,0.017	0.114,0.664,0.058,0.098,0.066	0.155,0.557,0.002,0.182,0.104	0.119,0.129,0.001,0.088,0.662	6.69743637412595e-05,6.98877559052573e-32,0.119627065719985,0.410230616649448,0.00104572064238664,0.00137927728607291,0.480953551614118,0.00361487982372087,1.38728501657055e-39,0.611963032594491,0.00407443068638944,0,0.585076384827486,0.0245651482296719,0.0567006083598832
Gaa	NM_001159324,NM_008064	0.401,0.599	0.188,0.812	0.247,0.753	0.179,0.821	0.164,0.836	0.093,0.907	0.0621349104270392,9.64482000453856e-05,0.157353838923725,1.0355782343437e-25,0,0.295387263095637,0.688173439982157,0.494453378510903,0.64028536022464,0.450082970660953,0.128153937552796,8.71239632634742e-31,0.613001962193971,0.699356527454115,0.0138736799705542
Gab2	NM_001162477,NM_010248	0.067,0.933	0.476,0.524	0.105,0.895	0.197,0.803	0.39,0.61	0.385,0.615	5.68236822090264e-06,0.686594272387449,0.00885160541750907,0.000170603315032526,0.136318719326881,6.57274574044141e-05,0.0692955435352613,0.6836191320436,0.502569023232877,0.0347966003916437,0.00122514010639057,0.237002869439551,0.281809269431561,0.709279152761518,0.591495503427468
Gabpb1	NM_010249,NM_207669	0.264,0.736	0.23,0.77	0.242,0.758	0.146,0.854	0.147,0.853	0.133,0.867	0.520691747795277,0.603248056515461,1.83471442032248e-08,0.289563555755567,3.54186774585083e-10,0.64656384322255,0.0165371262899971,0.377153910229192,0.00245260929618146,1.1779543383727e-08,0.329107929998017,3.54904564944693e-10,0.58040134398996,0.668271997931983,0.611832159900464
Gabpb2	NM_029885,NM_172512	0.45,0.55	0.311,0.689	0.436,0.564	0.498,0.502	0.672,0.328	0.635,0.365	0.396329886134393,0.70850484013608,0.694770440356509,0.336343100463998,0.682170417524885,0.344687339820046,0.25876604494687,0.0473562620369795,0.472604557999643,0.562858843939864,0.203200135143993,0.675841884712176,0.333784094098622,0.694113702172813,0.658115076162535
Gal3st1	NM_001177691,NM_001177703,NM_016922	NA	NA	NA	0.102,0.338,0.56	NA	0.633,0.082,0.285	NA,NA,NA,NA,NA,NA,NA,NA,NA,NA,NA,NA,NA,2.03555940791923e-06,NA
Galns	NM_001193645,NM_016722	0,1	0.006,0.994	0.035,0.965	0.044,0.956	0.05,0.95	0.059,0.941	0.456285168272504,2.78187987502737e-07,3.3868571524097e-92,1.36106058549534e-06,2.89564257228599e-07,0.0883585161894139,4.38631068661383e-10,0.045455525500933,0.0577275795352275,0.451495445006993,0.678281579526921,0.694582253944405,0.637147048882138,0.562411039786395,0.695762436156844
Galnt1	NM_001160404,NM_013814	0.996,0.004	0.982,0.018	0.97,0.03	0.973,0.027	0.992,0.008	0.983,0.017	0.384122891304588,3.43091197318961e-28,5.02697025417135e-39,0.624336469323814,0.370972385271905,0.0718839223715486,0.0414645592221224,0.626409282248062,0.700821694734338,0.698431518865161,1.3093190071374e-06,0.0817752518317591,2.49422075191098e-08,0.0487011393725941,0.620188366602492
Galnt6	NM_001161767,NM_001161768,NM_172451	NA	0.663,0.014,0.323	0.695,0.016,0.289	0.608,0.048,0.343	NA	0.167,0.027,0.807	NA,NA,NA,NA,NA,0.577319071858457,0.694661696419119,NA,0.210355249001247,0.625727601335587,NA,9.40757277552107e-05,NA,0.0939482733317634,NA
Galnt7	NM_001167981,NM_144731	0.3,0.7	0.415,0.585	0.357,0.643	0.444,0.556	0.483,0.517	0.739,0.261	0.545042833243628,0.588325592688623,0.531710210560355,0.487069063881187,0.13489412951988,0.260488369445855,0.693399977725339,0.30287665790565,0.104097914172721,0.4729611018442,7.28094904073335e-06,0.0517161331203527,0.630521687643391,0.13888526515782,0.189203931177747
Gas2l1	NM_001190406,NM_001190408,NM_030228,NM_144560	0,0.842,0.063,0.095	0.052,0.829,0.038,0.081	0.009,0.728,0.034,0.229	0.025,0.671,0.078,0.227	0.103,0.643,0.017,0.238	0.012,0.512,0.042,0.434	0.35114445882581,0.000217566422357312,0.472741864042344,9.85442325727771e-08,0.0512177386361963,0.000341993618543333,0.199102967698637,0.0186862902176745,0.00913923470034451,0.000921915592611682,8.88697762271757e-33,0.617027340774491,3.44268630156981e-06,0.324071009720838,1.68397612294603e-09
Gas2l3	NM_001033331,NM_001079876	NA	0.993,0.007	0.478,0.522	NA	NA	0.985,0.015	NA,NA,NA,NA,NA,6.54672642175612e-07,NA,NA,0.580831376577377,NA,NA,0.0558973488678781,NA,NA,NA
Gas7	NM_001109657,NM_008088	0,1	0.065,0.935	0.149,0.851	0.044,0.956	0.336,0.664	0.012,0.988	0.162409822851552,0,1.05505577540197e-07,3.66338425671276e-39,0,7.38488332292692e-05,0.591999230974276,0.0282642373082816,0.494850878506704,0.0130563388855121,0.708603990587672,4.93661089019911e-200,0.210868758819548,0.70968077207091,0.0412533691832499
Gatad2a	NM_001113345,NM_001113346,NM_145596	0.048,0.828,0.124	0.074,0.824,0.102	0.317,0.496,0.187	0.073,0.788,0.139	0.017,0.841,0.143	0.186,0.612,0.202	0.635814845858477,0.000278555993496786,0.431456063356708,0.654514821273806,0.636785194593464,1.54573258163957e-07,0.1665307295212,0.752686884321837,0.469105449095488,0.00184627358919206,2.26501316921318e-60,0.306990397786953,0.0101507787296174,0.713621113184039,0.373272768996898
Gba	NM_001077411,NM_008094	0.922,0.078	0.938,0.062	0.933,0.067	0.906,0.094	0.938,0.062	0.896,0.104	0.504677144476951,0.658309799948178,0.666840027273051,0.464753181922589,0.392831391095996,0.547226005347223,0.448691342162814,0.700124633751083,0.350153284078582,0.547727516507236,0.510606571708329,0.0407102552700215,0.405769345927435,0.639802992663295,0.303361925247181
Gbp4	NM_001256005,NM_008620	0.048,0.952	0.147,0.853	0.198,0.802	0.219,0.781	0.278,0.722	NA	5.59026004069353e-06,8.0812094837797e-28,8.83193399717918e-31,0.0129272340477659,NA,0.400824330342165,0.31412486326919,0.667377228508428,NA,0.557006206813959,0.711769009224716,NA,0.711002425178712,NA,NA
Gbp7	NM_001083312,NM_145545	0.984,0.016	0.986,0.014	0.996,0.004	0.998,0.002	0.999,0.001	0.999,0.001	0.66890765940399,0.678502115900844,0.324571835683306,0.459786130055071,0.705209851756979,0.485964927824086,0.0207493208902374,0.0319626317710437,0.693280836103961,0.30791149590089,0.450591142194614,0.697363846823114,0.623187385842112,0.503137186257678,0.599136236526833
Gcap14	NM_027045,NM_028407	0.477,0.523	0.236,0.764	0.455,0.545	0.386,0.614	0.186,0.814	0.689,0.311	3.61302842336529e-06,0.550803506910788,9.07046433658616e-65,6.2934486557199e-29,1.27024272081856e-29,0.000183963478470766,0.0248111845832191,0.65916721207174,1.54258967564326e-30,0.00188148247919061,2.40934397893091e-19,1.90992987591816e-28,6.63414808334871e-10,2.29479395946791e-109,1.52690220452301e-98
Gcat	NM_001161712,NM_013847	0.209,0.791	0.069,0.931	0.095,0.905	0.037,0.963	0.109,0.891	0.056,0.944	0.631923687130304,0.323765282382457,0.0618010858710021,0.193896891796157,6.72103725605274e-05,0.732854690138631,0.677081582691076,0.707471989003351,0.63194350560149,0.55308280922482,0.641648851940226,0.343626075231349,0.688851124503432,0.692791394997622,0.644423757774626
Gcdh	NM_001044744,NM_008097	0.616,0.384	0.663,0.337	0.618,0.382	0.495,0.505	0.585,0.415	0.661,0.339	0.681575133607627,0.700834150950924,0.595672121660375,0.627185340648567,0.526375520349763,0.686378474702551,0.639127036851505,0.673330061212778,0.707574493029876,0.600309719892261,0.632913117724967,0.612985981033248,0.689471063800475,0.627114935650074,0.663792337724262
Gcnt1	NM_001136484,NM_010265,NM_173442	NA	0.761,0,0.239	0.444,0,0.556	0.5,0,0.499	0.58,0,0.42	0.002,0,0.998	NA,NA,NA,NA,NA,0.633912883986416,0.139492222850037,0.678851610104942,7.39276847647903e-179,0.475826352305639,0.657025510962311,1.86218372619391e-28,0.684467078235643,0.000649871298167713,4.51335335871764e-07
Gcnt2	NM_008105,NM_023887,NM_133219	0.042,0.919,0.038	0.09,0.418,0.492	0.223,0.296,0.481	0.147,0.605,0.248	0.258,0.336,0.406	0.16,0.318,0.522	1.16492932878725e-20,0,3.25761422609362e-124,0,1.93103827214346e-204,0.0272791743400344,8.49769406582526e-07,0.000257910018925085,0.435780798598861,1.22896565571708e-56,0.43108501858142,0.397972770551957,1.60412016253476e-161,2.08827067741051e-50,0.00179962053068841
Gcsam	NM_001159297,NM_008099	NA	0.216,0.784	0.186,0.814	0,1	NA	NA	NA,NA,NA,NA,NA,0.69435572640187,0.000514376903824907,NA,NA,0.00667514198134819,NA,NA,NA,NA,NA
Gemin5	NM_001166669,NM_001166670,NM_001166671,NM_172558	0.545,0.02,0.03,0.405	0.501,0.147,0.139,0.213	0.588,0.129,0.036,0.247	0.631,0.084,0.041,0.245	0.707,0.09,0,0.203	0.737,0.084,0.02,0.159	0.658215781136201,0.0493221673538686,0.790181436378823,0.549382372718314,0.233009676778448,0.738675434041259,0.716863677308247,0.524318316292574,0.519048546411444,0.123665077128127,0.0304288140139621,0.245019180532207,0.725699773452515,0.544032285088291,0.65129225470339
Get4	NM_001163316,NM_026269	0.181,0.819	0.29,0.71	0.153,0.847	0.182,0.818	0.19,0.81	0.21,0.79	0.696799322550473,0.69458261082254,0.694408572345263,0.663826583502582,0.566628896216427,0.682968501649823,0.682322061932572,0.648127045046776,0.67812709865613,0.701197134518199,0.678067120673209,0.434231971991583,0.679768940275872,0.50686013804558,0.579907315144323
Gfi1b	NM_001160406,NM_008114	NA	0.184,0.816	0.211,0.789	NA	NA	NA	NA,NA,NA,NA,NA,0.705166138137598,NA,NA,NA,NA,NA,NA,NA,NA,NA
Gfm2	NM_001146043,NM_177266	0.073,0.927	0.181,0.819	0.173,0.827	0.114,0.886	0.034,0.966	0.153,0.847	1.84928888491322e-183,5.64704781623712e-263,0.0374585187228964,9.57294007873896e-25,4.07021712888642e-29,0.630310082588286,8.43422994920759e-06,0,0.263710197492184,1.69568962303793e-05,0,0.358339002691158,9.75596775862217e-60,0.174972645623803,0
Gfra4	NM_001136063,NM_020014	NA	1,0	1,0	NA	1,0	1,0	NA,NA,NA,NA,NA,0.695241819086878,NA,0.503664868322257,0.50830271446556,NA,0.500428259213731,0.506820553178328,NA,NA,0.265963878548976
Gga3	NM_001252067,NM_173048	0.083,0.917	0.08,0.92	0.018,0.982	0.121,0.879	0.167,0.833	0.038,0.962	0.534990722625469,0.699110807648023,0.592854755611248,0.703188488313005,0.57658210715622,0.323846099758137,0.699190562629597,0.658486522014237,0.695758378103637,0.466257863863387,0.702876271401215,0.384069342317084,0.671456411065405,0.701424034845707,0.673968522849048
Ggnbp1	NM_001251881,NM_027544	NA	0,1	NA	NA	0.152,0.848	NA	NA,NA,NA,NA,NA,NA,NA,0.228438833228038,NA,NA,NA,NA,NA,NA,NA
Ggta1	NM_001145821,NM_010283	0.696,0.304	0.691,0.309	0.723,0.277	0.661,0.339	0.766,0.234	0.608,0.392	0.675867431358209,0.680000342348274,0.660893456109499,0.706409181925912,0.695925502921628,0.699655960154663,0.653927787273545,0.48988255408145,0.562251694558252,0.506905853184415,0.498675586561385,0.570901303710686,0.378325850349402,0.517479007492216,0.692275700546033
Ghitm	NM_001199122,NM_078478	0.009,0.991	0.013,0.987	0.022,0.978	0.13,0.87	0.087,0.913	0.115,0.885	0.622114269994812,0.048588307963128,8.02740164024015e-14,0.0934266751001671,1.04757721912688e-12,0.277769871094762,1.61222167691818e-11,0.299937080918928,1.99379832766023e-10,3.58763995789337e-155,0.633389717008962,1.98253047481354e-197,0.422916519833716,0.658131433194248,0.47519744827959
Ghr	NM_001048147,NM_001048178,NM_010284	0.541,0.025,0.434	0.297,0.072,0.632	0.346,0.012,0.642	0.158,0.204,0.638	0.148,0.048,0.804	0.223,0.04,0.737	0.341129588871239,0.287943201264389,0.226725423843377,1.88388053928173e-08,0.122892580979426,0.673891778115088,0.0281046812618183,0.48746265095624,0.622146889004555,0.0288280658382709,0.239789113708857,0.636713778563374,0.00074088695173265,0.170846277225795,0.710923250229967
Gigyf2	NM_001110212,NM_146112	0.966,0.034	0.594,0.406	0.369,0.631	0.323,0.677	0.664,0.336	0.447,0.553	0.0410288347057314,3.33203649384191e-90,3.31573984927951e-102,0.000414782491772655,1.07369604707184e-72,0.646939582655656,0.621758879115484,0.682601601773667,0.676965420320283,0.562119657674065,0.101571018632086,0.340330203994794,0.0488037293900265,0.0316866655063353,0.227690693995
Gimap1	NM_008376,NM_175860	NA	0.974,0.026	0.934,0.066	0.976,0.024	0.948,0.052	NA	NA,NA,NA,NA,NA,0.00570807393163324,0.694485612436775,0.700706320081933,NA,0.00186389702086657,0.10237810443341,NA,0.700586864382553,NA,NA
[truncated: 2,030 more rows]
